# Supplementary material for: Identifying direct risk factors in UK Biobank via simultaneous Bayesian-frequentist model-averaged hypothesis testing using Doublethink
Source: Proc Natl Acad Sci U S A. 2026 Jan 2;123(1):e2514138122. doi: 10.1073/pnas.2514138122 (PMC12773712; doi:10.1073/pnas.2514138122)
Supplement: Supplementary file 2 — Dataset S01 (XLSX) [file pnas.2514138122.sd01.xlsx]

## Sheet: Results
Publication Type	Authors	Book Authors	Book Editors	Book Group Authors	Author Full Names	Book Author Full Names	Group Authors	Article Title	Source Title	Book Series Title	Book Series Subtitle	Language	Document Type	Conference Title	Conference Date	Conference Location	Conference Sponsor	Conference Host	Author Keywords	Keywords Plus	Abstract	Addresses	Affiliations	Reprint Addresses	Email Addresses	Researcher Ids	ORCIDs	Funding Orgs	Funding Name Preferred	Funding Text	Cited References	Cited Reference Count	Times Cited, WoS Core	Times Cited, All Databases	180 Day Usage Count	Since 2013 Usage Count	Publisher	Publisher City	Publisher Address	ISSN	eISSN	ISBN	Journal Abbreviation	Journal ISO Abbreviation	Publication Date	Publication Year	Volume	Issue	Part Number
J	Hastie, CE; Mackay, DF; Ho, F; Celis-Morales, CA; Katikireddi, SV; Niedzwiedz, CL; Jani, BD; Welsh, P; Mair, FS; Gray, SR; O'Donnell, CA; Gill, JMR; Sattar, N; Pell, JP				Hastie, Claire E.; Mackay, Daniel F.; Ho, Frederick; Celis-Morales, Carlos A.; Katikireddi, Srinivasa Vittal; Niedzwiedz, Claire L.; Jani, Bhautesh D.; Welsh, Paul; Mair, Frances S.; Gray, Stuart R.; O'Donnell, Catherine A.; Gill, Jason M. R.; Sattar, Naveed; Pell, Jill P.			Vitamin D concentrations and COVID-19 infection in UK Biobank	DIABETES & METABOLIC SYNDROME-CLINICAL RESEARCH & REVIEWS			English	Article						COVID-19; Vitamin D; Ethnicity		Background and aims: COVID-19 and low levels of vitamin D appear to disproportionately affect black and minority ethnic individuals. We aimed to establish whether blood 25-hydroxyvitamin D (25(OH)D) concentration was associated with COVID-19 risk, and whether it explained the higher incidence of COVID-19 in black and South Asian people. Methods: UK Biobank recruited 502,624 participants aged 37-7…	[Hastie, Claire E.; Mackay, Daniel F.; Ho, Frederick; Celis-Morales, Carlos A.; Katikireddi, Srinivasa Vittal; Niedzwiedz, Claire L.; Jani, Bhautesh D.; Mair, Frances S.; O'Donnell, Catherine A.; Pell, Jill P.] Univ Glasgow, Inst Hlth & Wellbeing, 1 Lilybank Gardens, Glasgow G12 8RZ, Lanark, Scotland; [Celis-Morales, Carlos A.; Welsh, Paul; Gray, Stuart R.; Gill, Jason M. R.; Sattar, Naveed] Univ…	University of Glasgow; University of Glasgow	Pell, JP (corresponding author), Univ Glasgow, Inst Hlth & Wellbeing, 1 Lilybank Gardens, Glasgow G12 8RZ, Lanark, Scotland.;Sattar, N (corresponding author), Univ Glasgow, BHF Glasgow Cardiovasc Res Ctr, Inst Cardiovasc & Med Sci, 126 Univ Pl, Glasgow G12 8TA, Lanark, Scotland.	naveed.sattar@glasgow.ac.uk; jill.pell@glasgow.ac.uk	Ho, Frederick/AAS-2647-2021; Gray, Stuart R/A-6069-2012; Gray, Stuart/L-2489-2017	Ho, Frederick/0000-0001-7190-9025; Hastie, Claire/0000-0002-4604-3319; Katikireddi, Srinivasa/0000-0001-6593-9092; Mair, Frances/0000-0001-9780-1135; Gray, Stuart/0000-0001-8969-9636	Health Data Research-UK [Edin-1]; NRS Senior Clinical Fellowship [SCAF/15/02]; Medical Research Council [MR/R024774/1, MC_UU_12017/13]; Scottish Government Chief Scientist Office [SPHSU13]; British Heart Foundation Research Excellence Award [RE/18/6/34217]; MRC [MC_UU_12017/13, MC_UU_00022/2, MR/R024774/1] Funding Source: UKRI	Health Data Research-UK; NRS Senior Clinical Fellowship; Medical Research Council(UK Research & Innovation (UKRI)Medical Research Council UK (MRC)); Scottish Government Chief Scientist Office; British Heart Foundation Research Excellence Award; MRC(UK Research & Innovation (UKRI)Medical Research Council UK (MRC))	CEH is funded by Health Data Research-UK (Ref. Edin-1).; SVK acknowledges funding from a NRS Senior Clinical Fellowship (SCAF/15/02), the Medical Research Council (MC_UU_12017/13) and the Scottish Government Chief Scientist Office (SPHSU13).; CLN is supported by the Medical Research Council (MR/R024774/1).; NS receives funding from the British Heart Foundation Research Excellence Award (RE/18/6/3…		26	292	297	1	16	ELSEVIER SCI LTD	OXFORD	THE BOULEVARD, LANGFORD LANE, KIDLINGTON, OXFORD OX5 1GB, OXON, ENGLAND	1871-4021	1878-0334		DIABETES METAB SYND	Diabetes Metab. Syndr.-Clin. Res. Rev.	JUL-AUG	2020	14	4
J	Hamer, M; Kivimaki, M; Gale, CR; Batty, GD				Hamer, Mark; Kivimaki, Mika; Gale, Catharine R.; Batty, G. David			Lifestyle risk factors, inflammatory mechanisms, and COVID-19 hospitalization: A community-based cohort study of 387,109 adults in UK	BRAIN BEHAVIOR AND IMMUNITY			English	Article						Physical activity; Smoking; Obesity; Infection; Coronavirus; C-reactive protein; Population cohort	PHYSICAL-ACTIVITY; MORTALITY; INDIVIDUALS; INFECTION; PNEUMONIA	We conducted the first large-scale general population study on lifestyle risk factors (smoking, physical inactivity, obesity, and excessive alcohol intake) for COVID-19 using prospective cohort data with national registry linkage to hospitalisation. Participants were 387,109 men and women (56.4 +/- 8.8 yr; 55.1% women) residing in England from UK Biobank study. Physical activity, smoking, and alc…	[Hamer, Mark] UCL, Fac Med Sci, Div Surg & Intervent Sci, 43-45 Foley St, London W1W 7TS, England; [Kivimaki, Mika; Batty, G. David] UCL, Dept Epidemiol & Publ Hlth, London, England; [Gale, Catharine R.] Univ Southampton, MRC Lifecourse Epidemiol Unit, Southampton, Hants, England; [Gale, Catharine R.] Univ Edinburgh, Dept Psychol, Lothian Birth Cohorts, Edinburgh, Midlothian, Scotland	University of London; University College London; University of London; University College London; University of Southampton; University of Edinburgh	Hamer, M (corresponding author), UCL, Fac Med Sci, Div Surg & Intervent Sci, 43-45 Foley St, London W1W 7TS, England.	m.hamer@ucl.ac.uk	Kivimaki, Mika/B-3607-2012; Hamer, Mark/C-1602-2008; Hamer, Mark/AAJ-6814-2021; Batty, GD/Y-4401-2018; Gale, Catharine R/B-1653-2012; Mamcarz, Artur/O-4346-2018	Kivimaki, Mika/0000-0002-4699-5627; Hamer, Mark/0000-0002-8726-7992; Hamer, Mark/0000-0002-8726-7992; Batty, GD/0000-0003-1822-5753; Mamcarz, Artur/0000-0002-9569-1486	UK Medical Research Council [MR/P023444/1, MR/R024227]; US National Institute on Aging [1R56AG052519-01, 1R01AG052519-01A1]; US National Institute on Aging (NIH), US [R01AG056477]; NordForsk [75021]; Academy of Finland [311492]; MRC [MR/K013351/1] Funding Source: UKRI; NordForsk [75021] Funding Source: researchfish	UK Medical Research Council(UK Research & Innovation (UKRI)Medical Research Council UK (MRC)); US National Institute on Aging(United States Department of Health & Human ServicesNational Institutes of Health (NIH) - USANIH National Institute on Aging (NIA)); US National Institute on Aging (NIH), US; NordForsk; Academy of Finland(Research Council of Finland); MRC(UK Research & Innovation (UKRI)Medi…	GDB is supported by the UK Medical Research Council (MR/P023444/1) and the US National Institute on Aging (1R56AG052519-01; 1R01AG052519-01A1); MK by the UK Medical Research Council (MR/R024227), US National Institute on Aging (NIH), US (R01AG056477), NordForsk (75021), and Academy of Finland (311492); There was no direct financial or material support for the work reported in the manuscript.		25	289	295	5	56	ACADEMIC PRESS INC ELSEVIER SCIENCE	SAN DIEGO	525 B ST, STE 1900, SAN DIEGO, CA 92101-4495 USA	0889-1591	1090-2139		BRAIN BEHAV IMMUN	Brain Behav. Immun.	JUL	2020	87
J	Lassale, C; Gaye, B; Hamer, M; Gale, CR; Batty, GD				Lassale, Camille; Gaye, Bamba; Hamer, Mark; Gale, Catharine R.; Batty, G. David			Ethnic disparities in hospitalisation for COVID-19 in England: The role of socioeconomic factors, mental health, and inflammatory and pro-inflammatory factors in a community-based cohort study	BRAIN BEHAVIOR AND IMMUNITY			English	Article						COVID-19; Ethnicity; Inflammatory factors		Background: Differentials in COVID-19 hospitalisations and mortality according to ethnicity have been reported but their origin is uncertain. We examined the role of socioeconomic, mental health, and pro-inflammatory factors in a community-based sample. Methods: We used data on 340,966 men and women (mean age 56.2 years) from the UK Biobank study, a prospective cohort study with linkage to hospit…	[Lassale, Camille] Hosp del Mar Med Res Inst IMIM, Barcelona, Spain; [Lassale, Camille] Inst Salud Carlos III, CIBER Pathophysiol Obes & Nutr CIBEROBN, Madrid, Spain; [Lassale, Camille; Batty, G. David] UCL, Dept Epidemiol & Publ Hlth, London, England; [Gaye, Bamba] INSERM, U970 PARCC, Paris Cardiovasc Res Ctr, Integrat Epidemiol Cardiovasc Dis, Paris, France; [Hamer, Mark] UCL, Fac Med Sci, Div …	Institut Hospital del Mar d'Investigacions Mediques (IMIM); Hospital del Mar; CIBER - Centro de Investigacion Biomedica en Red; CIBEROBN; Instituto de Salud Carlos III; University of London; University College London; UDICE-French Research Universities; Universite Paris Cite; Institut National de la Sante et de la Recherche Medicale (Inserm); University of London; University College London; Unive…	Lassale, C (corresponding author), Hosp del Mar Med Res Inst, Carrer Doctor Aiguader 88, Barcelona 08003, Spain.	classale@imim.es	Batty, GD/Y-4401-2018; Gale, Catharine R/B-1653-2012; Lassale, Camille/ABE-7813-2020; Hamer, Mark/C-1602-2008; Hamer, Mark/AAJ-6814-2021	Batty, GD/0000-0003-1822-5753; Lassale, Camille/0000-0002-9340-2708; Hamer, Mark/0000-0002-8726-7992; Hamer, Mark/0000-0002-8726-7992	Beatriu de Pinos postdoctoral programme of the Government of Catalonia's Secretariat for Universities and Research of the Ministry of Economy and Knowledge [2017-BP-00021]; UK Medical Research Council [MR/P023444/1]; US National Institute on Aging [1R56AG052519-01, 1R01AG052519-01A1]	Beatriu de Pinos postdoctoral programme of the Government of Catalonia's Secretariat for Universities and Research of the Ministry of Economy and Knowledge; UK Medical Research Council(UK Research & Innovation (UKRI)Medical Research Council UK (MRC)); US National Institute on Aging(United States Department of Health & Human ServicesNational Institutes of Health (NIH) - USANIH National Institute o…	CL is supported by the Beatriu de Pinos postdoctoral programme of the Government of Catalonia's Secretariat for Universities and Research of the Ministry of Economy and Knowledge (2017-BP-00021). GDB is supported by the UK Medical Research Council (MR/P023444/1) and the US National Institute on Aging (1R56AG052519-01; 1R01AG052519-01A1); There was no direct financial or material support for the w…		28	122	124	3	14	ACADEMIC PRESS INC ELSEVIER SCIENCE	SAN DIEGO	525 B ST, STE 1900, SAN DIEGO, CA 92101-4495 USA	0889-1591	1090-2139		BRAIN BEHAV IMMUN	Brain Behav. Immun.	AUG	2020	88
J	Armstrong, J; Rudkin, JK; Allen, N; Crook, DW; Wilson, DJ; Wyllie, DH; O'Connell, AM				Armstrong, Jacob; Rudkin, Justine K.; Allen, Naomi; Crook, Derrick W.; Wilson, Daniel J.; Wyllie, David H.; O'Connell, Anne Marie			Dynamic linkage of COVID-19 test results between Public Health England's Second Generation Surveillance System and UK Biobank	MICROBIAL GENOMICS			English	Article						UK Biobank; Public Health England; database linkage; COVID-19; SARS-CoV-2; bugbank		UK Biobank (UKB) is an international health resource enabling research into the genetic and lifestyle determinants of common diseases of middle and older age. It comprises 500 000 participants. Public Health England's Second Generation Surveillance System is a centralized microbiology database covering English clinical diagnostics laboratories that provides national surveillance of legally notifi…	[Armstrong, Jacob; Rudkin, Justine K.; Allen, Naomi; Wilson, Daniel J.] Univ Oxford, Li Ka Shing Ctr Hlth Informat & Discovery, Big Data Inst, Nuffield Dept Populat Hlth, Old Rd Campus, Oxford OX3 7LF, England; [Allen, Naomi] UK Biobank, 1-2 Spectrum Way, Stockport SK3 0SA, Lancs, England; [Crook, Derrick W.; Wyllie, David H.] Univ Oxford, John Radcliffe Hosp, Nuffield Dept Med, Expt Med Div, Oxf…	University of Oxford; University of Oxford; Public Health England; Cambridge University Hospitals NHS Foundation Trust; Addenbrooke's Hospital; University of Cambridge; Public Health England	Wilson, DJ (corresponding author), Univ Oxford, Li Ka Shing Ctr Hlth Informat & Discovery, Big Data Inst, Nuffield Dept Populat Hlth, Old Rd Campus, Oxford OX3 7LF, England.;Wyllie, DH (corresponding author), Univ Oxford, John Radcliffe Hosp, Nuffield Dept Med, Expt Med Div, Oxford 0X3 9DU, England.;Wyllie, DH (corresponding author), Addenbrookes Hosp, Publ Hlth England, Field Serv, Cambridge CB2…	daniel.wilson@bdi.ox.ac.uk; david.wyllie@phe.gov.uk; anne-marie.oconnell@phe.gov.uk	Rudkin, Justine/AAA-4390-2020; Wilson, Daniel/C-1463-2019	Rudkin, Justine/0000-0002-3044-0459; Wilson, Daniel/0000-0002-0940-3311; Armstrong, Jacob/0000-0003-4349-4453; Allen, Naomi/0000-0003-1938-5038; Crook, Derrick/0000-0002-0590-2850	Big Data Institute Robertson Fellowship; Wellcome Trust [101237/Z/13/B]; Royal Society [101237/Z/13/B]; Wellcome Trust [101237/Z/13/B] Funding Source: Wellcome Trust	Big Data Institute Robertson Fellowship; Wellcome Trust(Wellcome Trust); Royal Society(Royal Society); Wellcome Trust(Wellcome Trust)	This work was funded by a Big Data Institute Robertson Fellowship (D.J.W.). D.J.W. is a Sir Henry Dale Fellow, jointly funded by the Wellcome Trust and the Royal Society (Grant 101237/Z/13/B).		17	79	79	0	7	MICROBIOLOGY SOC	LONDON	14-16 MEREDITH ST, LONDON, ENGLAND	2057-5858			MICROB GENOMICS	Microb. Genomics	JUL	2020	6	7
J	Raisi-Estabragh, Z; McCracken, C; Bethell, MS; Cooper, J; Cooper, C; Caulfield, MJ; Munroe, PB; Harvey, NC; Petersen, SE				Raisi-Estabragh, Zahra; McCracken, Celeste; Bethell, Mae S.; Cooper, Jackie; Cooper, Cyrus; Caulfield, Mark J.; Munroe, Patricia B.; Harvey, Nicholas C.; Petersen, Steffen E.			Greater risk of severe COVID-19 in Black, Asian and Minority Ethnic populations is not explained by cardiometabolic, socioeconomic or behavioural factors, or by 25(OH)-vitamin D status: study of 1326 cases from the UK Biobank	JOURNAL OF PUBLIC HEALTH			English	Article						communicable diseases; epidemiology; public health	VITAMIN-D; TRACKING	Background We examined whether the greater severity of coronavirus disease 2019 (COVID-19) amongst men and Black, Asian and Minority Ethnic (BAME) individuals is explained by cardiometabolic, socio-economic or behavioural factors. Methods We studied 4510 UK Biobank participants tested for COVID-19 (positive, n = 1326). Multivariate logistic regression models including age, sex and ethnicity were …	[Raisi-Estabragh, Zahra; McCracken, Celeste; Cooper, Jackie; Caulfield, Mark J.; Munroe, Patricia B.; Petersen, Steffen E.] Queen Mary Univ London, NIHR Barts Biomed Res Ctr, William Harvey Res Inst, London, England; [Raisi-Estabragh, Zahra; Petersen, Steffen E.] Barts Hlth NHS Trust, St Bartholomews Hosp, Barts Heart Ctr, London, England; [Bethell, Mae S.] North West Anglia NHS Fdn Trust, Hinchi…	University of London; Queen Mary University London; University of London; Queen Mary University London; Barts Health NHS Trust; University of Southampton; University of Southampton; University of Southampton; University Hospital Southampton NHS Foundation Trust; University of Oxford	Raisi-Estabragh, Z (corresponding author), Queen Mary Univ London, NIHR Barts Biomed Res Ctr, William Harvey Res Inst, London, England.;Raisi-Estabragh, Z (corresponding author), Barts Hlth NHS Trust, St Bartholomews Hosp, Barts Heart Ctr, London, England.	zahraraisi@doctors.org.uk	Petersen, Steffen/A-8389-2011	Petersen, Steffen/0000-0003-4622-5160; Raisi-Estabragh, Zahra/0000-0002-7757-5465; Cooper, Cyrus/0000-0003-3510-0709; Harvey, Nicholas/0000-0002-8194-2512; Munroe, Patricia/0000-0002-4176-2947	British Heart Foundation Clinical Research Training Fellowship [FS/17/81/33318]; Barts Biomedical Research Centre - National Institute for Health Research (NIHR); UK Medical Research Council; NIHR Southampton Biomedical Research Centre; University of Southampton; University Hospital Southampton; NIHR Oxford Biomedical Research Centre, University of Oxford; MRC [MC_UP_A620_1015, G0400491, MC_U1475…	British Heart Foundation Clinical Research Training Fellowship; Barts Biomedical Research Centre - National Institute for Health Research (NIHR); UK Medical Research Council(UK Research & Innovation (UKRI)Medical Research Council UK (MRC)); NIHR Southampton Biomedical Research Centre; University of Southampton; University Hospital Southampton; NIHR Oxford Biomedical Research Centre, University of…	Z.R.E. is supported by a British Heart Foundation Clinical Research Training Fellowship (FS/17/81/33318). S.E.P., P.B.M. and M.J.C. acknowledge support from the Barts Biomedical Research Centre funded by the National Institute for Health Research (NIHR). N.C.H. and C.C. acknowledge support from the UK Medical Research Council, NIHR Southampton Biomedical Research Centre, University of Southampton…		34	196	199	2	32	OXFORD UNIV PRESS	OXFORD	GREAT CLARENDON ST, OXFORD OX2 6DP, ENGLAND	1741-3842	1741-3850		J PUBLIC HEALTH-UK	J. Public Health	SEP	2020	42	3
J	Batty, GD; Deary, IJ; Luciano, M; Altschul, DM; Kivimaki, M; Gale, CR				Batty, G. D.; Deary, I. J.; Luciano, M.; Altschul, D. M.; Kivimaki, M.; Gale, C. R.			Psychosocial factors and hospitalisations for COVID-19: Prospective cohort study based on a community sample	BRAIN BEHAVIOR AND IMMUNITY			English	Article						Risk factors; COVID-19; Hospitalisation; Cohort study; UK Biobank	CARDIOVASCULAR-DISEASE MORTALITY; RISK-FACTORS; PREMATURE MORTALITY; ABERDEEN CHILDREN; MENTAL-ABILITY; CHILDHOOD IQ; INFLUENZA; POPULATION; PNEUMONIA; ADULTHOOD	Background: While certain infectious diseases have been linked to socioeconomic disadvantage, mental health problems, and lower cognitive function, relationships with COVID-19 are either uncertain or untested. Our objective was to examine the association of a range of psychosocial factors with hospitalisation for COVID-19. Methods: UK Biobank, a prospective cohort study, comprises around half a m…	[Batty, G. D.; Kivimaki, M.] UCL, Dept Epidemiol & Publ Hlth, 1-19 Torrington Pl, London WC1E 6BT, England; [Deary, I. J.; Gale, C. R.] Univ Edinburgh, Dept Psychol, Lothian Birth Cohorts, Edinburgh, Midlothian, Scotland; [Luciano, M.; Altschul, D. M.] Univ Edinburgh, Dept Psychol, Edinburgh, Midlothian, Scotland; [Gale, C. R.] Univ Southampton, MRC Lifecourse Epidemiol Unit, Southampton, Hants, …	University of London; University College London; University of Edinburgh; University of Edinburgh; University of Southampton	Batty, GD (corresponding author), UCL, Dept Epidemiol & Publ Hlth, 1-19 Torrington Pl, London WC1E 6BT, England.	david.batty@ucl.ac.uk; ian.deary@ed.ac.uk; michelle.luciano@ed.ac.uk; drew.altschul@ed.ac.uk; m.kivimaki@ucl.ac.uk; crg@mrc.soton.ac.uk	Fazli, Ghazal/AAE-8320-2022; Kivimaki, Mika/B-3607-2012; Deary, Ian J/C-6297-2009; Gale, Catharine R/B-1653-2012; Batty, GD/Y-4401-2018	Kivimaki, Mika/0000-0002-4699-5627; Deary, Ian J/0000-0002-1733-263X; Batty, GD/0000-0003-1822-5753; Gale, Catharine/0000-0002-3361-8638	UK Medical Research Council [MR/R024227, MR/P023444/1, MR/R024065/1, MRC_MC_PC_17209]; US National Institute on Aging [1R56AG052519-01, 1R01AG052519-01A1]; UK Economic and Social Research Council [ES/S015604/1]; US National Institute on Aging (NIH), US [1R01AG054628-01A1, R01AG056477]; NordForsk; Academy of Finland [311492]; ESRC [ES/S015604/1] Funding Source: UKRI; MRC [MR/P023444/1, MR/R024227/…	UK Medical Research Council(UK Research & Innovation (UKRI)Medical Research Council UK (MRC)); US National Institute on Aging(United States Department of Health & Human ServicesNational Institutes of Health (NIH) - USANIH National Institute on Aging (NIA)); UK Economic and Social Research Council(UK Research & Innovation (UKRI)Economic & Social Research Council (ESRC)); US National Institute on A…	GDB is supported by the UK Medical Research Council (MR/P023444/1) and the US National Institute on Aging (1R56AG052519-01; 1R01AG052519-01A1); IJD by the UK Medical Research Council (MR/R024065/1), UK Economic and Social Research Council (ES/S015604/1), and US National Institute on Aging (NIH), US (1R01AG054628-01A1); DMA by the UK Medical Research Council (MRC_MC_PC_17209); and MK by the UK Med…		63	60	63	1	11	ACADEMIC PRESS INC ELSEVIER SCIENCE	SAN DIEGO	525 B ST, STE 1900, SAN DIEGO, CA 92101-4495 USA	0889-1591	1090-2139		BRAIN BEHAV IMMUN	Brain Behav. Immun.	OCT	2020	89
J	Sattar, N; Ho, FK; Gill, JMR; Ghouri, N; Gray, SR; Celis-Morales, CA; Katikireddi, SV; Berry, C; Pell, JP; McMurray, JJV; Welsh, P				Sattar, Naveed; Ho, Frederick K.; Gill, Jason M. R.; Ghouri, Nazim; Gray, Stuart R.; Celis-Morales, Carlos A.; Katikireddi, S. Vittal; Berry, Colin; Pell, Jill P.; McMurray, John J., V; Welsh, Paul			BMI and future risk for COVID-19 infection and death across sex, age and ethnicity: Preliminary findings from UK biobank	DIABETES & METABOLIC SYNDROME-CLINICAL RESEARCH & REVIEWS			English	Article						Body mass index; COVID-19; Obesity		Aims: We examined the link between BMI and risk of a positive test for SARS-CoV-2 and risk of COVID-19-related death among UK Biobank participants. Methods: Among 4855 participants tested for SARS-CoV-2 in hospital, 839 were positive and of these 189 died from COVID-19. Poisson models with penalised thin plate splines were run relating exposures of interest to test positivity and case-fatality, a…	[Sattar, Naveed; Gill, Jason M. R.; Ghouri, Nazim; Gray, Stuart R.; Celis-Morales, Carlos A.; Berry, Colin; McMurray, John J., V; Welsh, Paul] Univ Glasgow, BHF Glasgow Cardiovasc Res Ctr, Inst Cardiovasc & Med Sci, 126 Univ Pl, Glasgow G12 8TA, Lanark, Scotland; [Ho, Frederick K.; Katikireddi, S. Vittal; Pell, Jill P.] Univ Glasgow, Inst Hlth & Wellbeing, 1 Lilybank Gardens, Glasgow G12 8RZ, Lan…	University of Glasgow; University of Glasgow	Sattar, N (corresponding author), Univ Glasgow, BHF Glasgow Cardiovasc Res Ctr, Inst Cardiovasc & Med Sci, 126 Univ Pl, Glasgow G12 8TA, Lanark, Scotland.	naveed.sattar@glasgow.ac.uk	Gray, Stuart R/A-6069-2012; McMurray, John J.V./B-2467-2013; Ho, Frederick/AAS-2647-2021; Berry, Colin/AAF-5268-2020; Welsh, Paul/H-5249-2019; Gray, Stuart/L-2489-2017	McMurray, John J.V./0000-0002-6317-3975; Ho, Frederick/0000-0001-7190-9025; Welsh, Paul/0000-0002-7970-3643; Gray, Stuart/0000-0001-8969-9636; Berry, Colin/0000-0002-4547-8636; Gill, Jason/0000-0003-3615-0986; Celis-Morales, Carlos/0000-0003-2612-3917; Ghouri, Nazim/0000-0002-8263-2591; Katikireddi, Srinivasa/0000-0001-6593-9092; Sattar, Naveed/0000-0002-1604-2593	British Heart Foundation Research Excellence Award [RE/18/6/34217]; MMI -Kuwait and Dasman Diabetes Institute, Kuwait; NRS Senior Clinical Fellowship [SCAF/15/02]; Medical Research Council [MC_UU_12017/13]; Scottish Government Chief Scientist Office [SPHSU13]; MRC [MC_UU_12017/13, MC_UU_00022/2] Funding Source: UKRI	British Heart Foundation Research Excellence Award; MMI -Kuwait and Dasman Diabetes Institute, Kuwait; NRS Senior Clinical Fellowship; Medical Research Council(UK Research & Innovation (UKRI)Medical Research Council UK (MRC)); Scottish Government Chief Scientist Office; MRC(UK Research & Innovation (UKRI)Medical Research Council UK (MRC))	NS, JMRG, SRG, CACM, JJVM and PW acknowledge relevant research support from a British Heart Foundation Research Excellence Award (RE/18/6/34217), and from MMI -Kuwait and Dasman Diabetes Institute, Kuwait. SVK acknowledges funding from an NRS Senior Clinical Fellowship (SCAF/15/02), the Medical Research Council (MC_UU_12017/13) and the Scottish Government Chief Scientist Office (SPHSU13).		5	69	69	0	4	ELSEVIER SCI LTD	OXFORD	THE BOULEVARD, LANGFORD LANE, KIDLINGTON, OXFORD OX5 1GB, OXON, ENGLAND	1871-4021	1878-0334		DIABETES METAB SYND	Diabetes Metab. Syndr.-Clin. Res. Rev.	SEP-OCT	2020	14	5
J	Atkins, JL; Masoli, JAH; Delgado, J; Pilling, LC; Kuo, CL; Kuchel, GA; Melzer, D				Atkins, Janice L.; Masoli, Jane A. H.; Delgado, Joao; Pilling, Luke C.; Kuo, Chia-Ling; Kuchel, George A.; Melzer, David			Preexisting Comorbidities Predicting COVID-19 and Mortality in the UK Biobank Community Cohort	JOURNALS OF GERONTOLOGY SERIES A-BIOLOGICAL SCIENCES AND MEDICAL SCIENCES			English	Article						COVID-19; Epidemiology; Morbidity; Mortality	OUTCOMES	Background: Hospitalized COVID-19 patients tend to be older and frequently have hypertension, diabetes, or coronary heart disease, but whether these comorbidities are true risk factors (ie, more common than in the general older population) is unclear. We estimated associations between preexisting diagnoses and hospitalized COVID-19 alone or with mortality, in a large community cohort. Methods: UK…	[Atkins, Janice L.; Masoli, Jane A. H.; Delgado, Joao; Pilling, Luke C.; Melzer, David] Univ Exeter, Med Sch, Epidemiol & Publ Hlth Grp, Coll House,St Lukes Campus, Exeter EX1 2LU, Devon, England; [Masoli, Jane A. H.] Royal Devon & Exeter Hosp, Dept Healthcare Older People, Exeter, Devon, England; [Pilling, Luke C.; Kuo, Chia-Ling; Kuchel, George A.; Melzer, David] Univ Connecticut, Ctr Hlth, Ctr…	University of Exeter; University of Exeter; University of Connecticut	Melzer, D (corresponding author), Univ Exeter, Med Sch, Epidemiol & Publ Hlth Grp, Coll House,St Lukes Campus, Exeter EX1 2LU, Devon, England.	D.Melzer@exeter.ac.uk	Atkins, Janice L/R-5886-2019; Pilling, Luke/E-4917-2013	Atkins, Janice L/0000-0003-4919-9068; Correa Delgado, Joao Pedro/0000-0003-1648-871X; Masoli, Jane/0000-0003-3794-7065; Kuchel, George/0000-0001-8387-7040; Pilling, Luke/0000-0002-3332-8454	UK Medical Research Council [MR/S009892/1]; University of Exeter Medical School; University of Connecticut School of Medicine; NIHR Doctoral Research Fellowship [DRF-2014-07-177]; University of Connecticut; MRC [MR/M008924/1] Funding Source: UKRI	UK Medical Research Council(UK Research & Innovation (UKRI)Medical Research Council UK (MRC)); University of Exeter Medical School; University of Connecticut School of Medicine; NIHR Doctoral Research Fellowship; University of Connecticut; MRC(UK Research & Innovation (UKRI)Medical Research Council UK (MRC))	UK Medical Research Council award MR/S009892/1 (PI, Melzer) supports J.L.A. D.M. and L.C.P. are supported by the University of Exeter Medical School and, in part, by the University of Connecticut School of Medicine. J.A.H.M. is supported by the NIHR Doctoral Research Fellowship (DRF-2014-07-177). Input from C.L.K. was supported by the University of Connecticut. The views expressed in this publica…		29	314	319	7	50	OXFORD UNIV PRESS INC	CARY	JOURNALS DEPT, 2001 EVANS RD, CARY, NC 27513 USA	1079-5006	1758-535X		J GERONTOL A-BIOL	J. Gerontol. Ser. A-Biol. Sci. Med. Sci.	NOV	2020	75	11
J	van der Meer, D; Pinzon-Espinosa, J; Lin, BD; Tijdink, JK; Vinkers, CH; Guloksuz, S; Luykx, JJ				van der Meer, Dennis; Pinzon-Espinosa, Justo; Lin, Bochao D.; Tijdink, Joeri K.; Vinkers, Christiaan H.; Guloksuz, Sinan; Luykx, Jurjen J.			Associations between psychiatric disorders, COVID-19 testing probability and COVID-19 testing results: findings from a population-based study	BJPSYCH OPEN			English	Article						Epidemiology; service users; stigma and discrimination; outcome studies; COVID-19	SERIOUS MENTAL-ILLNESS; UK BIOBANK; HEALTH-CARE; PEOPLE	Background Many psychiatrists are worried their patients, at increased risk for COVID-19 complications, are precluded from receiving appropriate testing. There is a lack of epidemiological data on the associations between psychiatric disorders and COVID-19 testing rates and testing outcomes. Aims To compare COVID-19 testing probability and results among individuals with psychiatric disorders with…	[van der Meer, Dennis] Oslo Univ Hosp, Div Mental Hlth & Addict, Oslo, Norway; [van der Meer, Dennis] Univ Oslo, Inst Clin Med, Oslo, Norway; [van der Meer, Dennis] Maastricht Univ, Fac Hlth Med & Life Sci, Sch Mental Hlth & Neurosci, Maastricht, Netherlands; [Pinzon-Espinosa, Justo] Hosp Clin Barcelona, Inst Neurosci, Dept Psychiat & Psychol, Barcelona Clin,Schizophrenia Unit, Barcelona, Spain; …	University of Oslo; University of Oslo; Maastricht University; University of Barcelona; Hospital Clinic de Barcelona; University of Barcelona; University of Barcelona; Hospital Clinic de Barcelona; IDIBAPS; Universidad de Panama; Utrecht University; Utrecht University Medical Center; Utrecht University; Utrecht University Medical Center; University of Amsterdam; Vrije Universiteit Amsterdam; Univ…	Pinzon-Espinosa, J (corresponding author), Hosp Clin Barcelona, Inst Neurosci, Dept Psychiat & Psychol, Barcelona Clin,Schizophrenia Unit, Barcelona, Spain.;Pinzon-Espinosa, J (corresponding author), Univ Barcelona, Sch Med, Dept Med, Barcelona, Spain.;Pinzon-Espinosa, J (corresponding author), August Pi & Sunyer Biomed Res Inst IDIBAPS, Barcelona, Spain.;Pinzon-Espinosa, J (corresponding author)…	jepinzon@tauli.cat	Pinzón-Espinosa, Justo Emilio/GXN-3444-2022; van der Meer, Dennis/H-6663-2019	Pinzón-Espinosa, Justo Emilio/0000-0002-3084-7793; van der Meer, Dennis/0000-0002-0466-386X; Vinkers, Christiaan/0000-0003-3698-0744; Luykx, Jurjen/0000-0002-6439-2774; Tijdink, Joeri/0000-0002-1826-2274; Guloksuz, Sinan/0000-0002-6626-1874					38	23	23	0	9	CAMBRIDGE UNIV PRESS	CAMBRIDGE	EDINBURGH BLDG, SHAFTESBURY RD, CB2 8RU CAMBRIDGE, ENGLAND	2056-4724			BJPSYCH OPEN	BJPsych Open	SEP	2020	6	5
J	Woolford, SJ; D'Angelo, S; Curtis, EM; Parsons, CM; Ward, KA; Dennison, EM; Patel, HP; Cooper, C; Harvey, NC				Woolford, S. J.; D'Angelo, S.; Curtis, E. M.; Parsons, C. M.; Ward, K. A.; Dennison, E. M.; Patel, H. P.; Cooper, C.; Harvey, N. C.			COVID-19 and associations with frailty and multimorbidity: a prospective analysis of UK Biobank participants	AGING CLINICAL AND EXPERIMENTAL RESEARCH			English	Article						COVID-19; Frailty; Musculoskeletal; UK biobank; Osteoporosis; Epidemiology	OLDER-ADULTS; MORTALITY; FALLS	Background Frailty and multimorbidity have been suggested as risk factors for severe COVID-19 disease. Aims We investigated, in the UK Biobank, whether frailty and multimorbidity were associated with risk of hospitalisation with COVID-19. Methods 502,640 participants aged 40-69 years at baseline (54-79 years at COVID-19 testing) were recruited across UK during 2006-10. A modified assessment of fr…	[Woolford, S. J.; D'Angelo, S.; Curtis, E. M.; Parsons, C. M.; Ward, K. A.; Dennison, E. M.; Patel, H. P.; Cooper, C.; Harvey, N. C.] Univ Southampton, MRC Lifecourse Epidemiol Unit, Southampton, Hants, England; [Patel, H. P.] Univ Hosp Southampton, Med Older People, Southampton, Hants, England; [Patel, H. P.] Univ Southampton, Acad Geriatr Med, Southampton, Hants, England; [Patel, H. P.; Cooper,…	University of Southampton; University of Southampton; University of Southampton; University of Southampton; University Hospital Southampton NHS Foundation Trust; University of Oxford	Harvey, NC (corresponding author), Univ Southampton, MRC Lifecourse Epidemiol Unit, Southampton, Hants, England.	nch@mrc.soton.ac.uk	Ward, Katherine/HKV-3840-2023; Curtis, Elizabeth/F-4587-2015	Patel, Harnish/0000-0002-0081-1802; Curtis, Elizabeth/0000-0002-5147-0550; Harvey, Nicholas/0000-0002-8194-2512	UK Medical Research Council; Wellcome Trust [201268/Z/16/Z]; National Institute for Health Research; Versus Arthritis; Royal Osteoporosis Society Osteoporosis and Bone Research Academy; International Osteoporosis Foundation; NIHR Southampton Biomedical Research Centre; University of Southampton; University Hospital Southampton NHS Foundation Trust; NIHR Oxford Biomedical Research Centre; MRC [MC_…	UK Medical Research Council(UK Research & Innovation (UKRI)Medical Research Council UK (MRC)); Wellcome Trust(Wellcome Trust); National Institute for Health Research(National Institutes of Health Research (NIHR)); Versus Arthritis(Versus Arthritis); Royal Osteoporosis Society Osteoporosis and Bone Research Academy; International Osteoporosis Foundation; NIHR Southampton Biomedical Research Centre…	This work was supported by the UK Medical Research Council, Wellcome Trust, National Institute for Health Research, Versus Arthritis, Royal Osteoporosis Society Osteoporosis and Bone Research Academy, International Osteoporosis Foundation, NIHR Southampton Biomedical Research Centre, University of Southampton, University Hospital Southampton NHS Foundation Trust and NIHR Oxford Biomedical Researc…		34	35	35	2	7	SPRINGER	NEW YORK	ONE NEW YORK PLAZA, SUITE 4600, NEW YORK, NY, UNITED STATES	1594-0667	1720-8319		AGING CLIN EXP RES	Aging Clin. Exp. Res.	SEP	2020	32	9
J	Raisi-Estabragh, Z; McCracken, C; Ardissino, M; Bethell, MS; Cooper, J; Cooper, C; Harvey, NC; Petersen, SE				Raisi-Estabragh, Zahra; McCracken, Celeste; Ardissino, Maddalena; Bethell, Mae S.; Cooper, Jackie; Cooper, Cyrus; Harvey, Nicholas C.; Petersen, Steffen E.			Renin-Angiotensin-Aldosterone System Blockers Are Not Associated With Coronavirus Disease 2019 (COVID-19) Hospitalization: Study of 1,439 UK Biobank Cases	FRONTIERS IN CARDIOVASCULAR MEDICINE			English	Article						coronavirus disease 2019; UK Biobank; ethnicity; sex; obesity; cardiometabolic disease; Angiotensin Converting Enzyme inhibitors; Angiotensin Receptor Blockers	ETHNICITY	Background:Cardiometabolic morbidity and medications, specifically Angiotensin Converting Enzyme inhibitors (ACEi) and Angiotensin Receptor Blockers (ARBs), have been linked with adverse outcomes from coronavirus disease 2019 (COVID-19). This study aims to investigate, factors associated with COVID-19 positivity in hospital for 1,436 UK Biobank participants; compared with individuals who tested n…	[Raisi-Estabragh, Zahra; McCracken, Celeste; Cooper, Jackie; Petersen, Steffen E.] Queen Mary Univ London, NIHR Barts Biomed Res Ctr, William Harvey Res Inst, London, England; [Raisi-Estabragh, Zahra; Petersen, Steffen E.] St Bartholomews Hosp, Barts Heart Ctr, Barts Hlth NHS Trust, London, England; [Ardissino, Maddalena] Imperial Coll London, Sir Alexander Fleming Bldg, London, England; [Bethell…	University of London; Queen Mary University London; University of London; Queen Mary University London; Barts Health NHS Trust; Imperial College London; University of Southampton; University of Southampton; University Hospital Southampton NHS Foundation Trust	Petersen, SE (corresponding author), Queen Mary Univ London, NIHR Barts Biomed Res Ctr, William Harvey Res Inst, London, England.;Petersen, SE (corresponding author), St Bartholomews Hosp, Barts Heart Ctr, Barts Hlth NHS Trust, London, England.	s.e.petersen@qmul.ac.uk	Petersen, Steffen/A-8389-2011; Ardissino, Maddalena/HOH-5651-2023	Petersen, Steffen/0000-0003-4622-5160; Raisi-Estabragh, Zahra/0000-0002-7757-5465	British Heart Foundation Clinical Research Training Fellowship [FS/17/81/33318]; Barts Biomedical Research Centre - National Institute for Health Research (NIHR); UK Medical Research Council (MRC) [405050259]; NIHR Southampton Biomedical Research Centre, University of Southampton and University Hospital Southampton; NIHR Oxford Biomedical Research Centre, University of Oxford, Versus Arthritis; W…	British Heart Foundation Clinical Research Training Fellowship; Barts Biomedical Research Centre - National Institute for Health Research (NIHR); UK Medical Research Council (MRC)(UK Research & Innovation (UKRI)Medical Research Council UK (MRC)); NIHR Southampton Biomedical Research Centre, University of Southampton and University Hospital Southampton; NIHR Oxford Biomedical Research Centre, Univ…	ZR-E was supported by a British Heart Foundation Clinical Research Training Fellowship (FS/17/81/33318). SP acknowledges support from the Barts Biomedical Research Centre funded by the National Institute for Health Research (NIHR). NH and CC acknowledge support from the UK Medical Research Council (MRC #405050259), NIHR Southampton Biomedical Research Centre, University of Southampton and Univers…		32	14	14	0	8	FRONTIERS MEDIA SA	LAUSANNE	AVENUE DU TRIBUNAL FEDERAL 34, LAUSANNE, CH-1015, SWITZERLAND	2297-055X			FRONT CARDIOVASC MED	Front. Cardiovasc. Med.	JUL 14	2020	7
J	Chadeau-Hyam, M; Bodinier, B; Elliott, J; Whitaker, MD; Tzoulaki, I; Vermeulen, R; Kelly-Irving, M; Delpierre, C; Elliott, P				Chadeau-Hyam, Marc; Bodinier, Barbara; Elliott, Joshua; Whitaker, Matthew D.; Tzoulaki, Ioanna; Vermeulen, Roel; Kelly-Irving, Michelle; Delpierre, Cyrille; Elliott, Paul			Risk factors for positive and negative COVID-19 tests: a cautious and in-depth analysis of UK biobank data	INTERNATIONAL JOURNAL OF EPIDEMIOLOGY			English	Article						COVID-19; SARS-CoV-2; prospective cohort; UK Biobank; infection; test data	HEALTH; MODELS	Background: The recent COVID-19 outbreak has generated an unprecedented public health crisis, with millions of infections and hundreds of thousands of deaths worldwide. Using hospital-based or mortality data, several COVID-19 risk factors have been identified, but these may be confounded or biased. Methods: Using SARS-CoV-2 infection test data (n = 4509 tests; 1325 positive) from Public Health En…	[Chadeau-Hyam, Marc; Bodinier, Barbara; Elliott, Joshua; Whitaker, Matthew D.; Tzoulaki, Ioanna; Elliott, Paul] Imperial Coll London, Sch Publ Hlth, Dept Epidemiol & Biostat, London, England; [Chadeau-Hyam, Marc; Bodinier, Barbara; Elliott, Joshua; Whitaker, Matthew D.; Tzoulaki, Ioanna; Elliott, Paul] Imperial Coll, MRC Ctr Environm & Hlth, London, England; [Elliott, Joshua] Royal Surrey Cty Hos…	Imperial College London; Imperial College London; Royal Surrey County Hospital; University of Ioannina; Utrecht University; Universite de Toulouse; Universite Toulouse III - Paul Sabatier; Institut National de la Sante et de la Recherche Medicale (Inserm)	Chadeau-Hyam, M (corresponding author), St Marys Hosp, Dept Epidemiol & Biostat, Sch Publ Hlth, Norfolk Pl, London W2 1PG, England.	m.chadeau@imperial.ac.uk	Kelly Irving, Michelle/AAA-5052-2022; Chadeau, Marc/AAN-7586-2021; Tzoulaki, Ioanna/ABE-6269-2020	Kelly Irving, Michelle/0000-0001-5749-4791; Chadeau, Marc/0000-0001-8341-5436; Tzoulaki, Ioanna/0000-0002-4275-9328; Vermeulen, Roel/0000-0003-4082-8163; Elliott, Joshua/0000-0002-9005-623X; delpierre, cyrille/0000-0002-0831-080X; Whitaker, Matthew/0000-0003-1363-6537; Bodinier, Barbara/0000-0002-0781-3624; Elliott, Paul/0000-0002-7511-5684	H2020-EXPANSE project (Horizon 2020 grant) [874627]; LonglTools project (Horizon 2020) [874739]; Cancer Research UK, Population Research Committee Project grant 'Mechanomics' [22184]; EXPOSOME-NL through the Gravitation program of the Dutch Ministry of Education, Culture, and Science; Netherlands Organization for Scientific Research (NWO) [024.004.017]; MRC Centre for Environment and Health; Nati…	H2020-EXPANSE project (Horizon 2020 grant); LonglTools project (Horizon 2020); Cancer Research UK, Population Research Committee Project grant 'Mechanomics'; EXPOSOME-NL through the Gravitation program of the Dutch Ministry of Education, Culture, and Science; Netherlands Organization for Scientific Research (NWO)(Netherlands Organization for Scientific Research (NWO)); MRC Centre for Environment …	M.C.-H., R.V., M.K.-I. and C.D. acknowledge support from the H2020-EXPANSE project (Horizon 2020 grant No 874627 to RV). MC-H and RV also acknowledge support from the LonglTools project (Horizon 2020 grant No 874739). M.C.-H, R.V., J.E. and B.B. acknowledge support from Cancer Research UK, Population Research Committee Project grant 'Mechanomics' (grant No 22184 to MC-H). This work was also suppo…		49	79	80	6	17	OXFORD UNIV PRESS	OXFORD	GREAT CLARENDON ST, OXFORD OX2 6DP, ENGLAND	0300-5771	1464-3685		INT J EPIDEMIOL	Int. J. Epidemiol.	OCT	2020	49	5
J	McQueenie, R; Foster, HME; Jani, BD; Katikireddi, SV; Sattar, N; Pell, JP; Ho, FK; Niedzwiedz, CL; Hastie, CE; Anderson, J; Mark, PB; Sullivan, M; O'Donnell, CA; Mair, FS; Nicholl, BI				McQueenie, Ross; Foster, Hamish M. E.; Jani, Bhautesh D.; Katikireddi, Srinivasa Vittal; Sattar, Naveed; Pell, Jill P.; Ho, Frederick K.; Niedzwiedz, Claire L.; Hastie, Claire E.; Anderson, Jana; Mark, Patrick B.; Sullivan, Michael; O'Donnell, Catherine A.; Mair, Frances S.; Nicholl, Barbara, I			Multimorbidity, polypharmacy, and COVID-19 infection within the UK Biobank cohort	PLOS ONE			English	Article								Background It is now well recognised that the risk of severe COVID-19 increases with some long-term conditions (LTCs). However, prior research primarily focuses on individual LTCs and there is a lack of data on the influence of multimorbidity (>= 2 LTCs) on the risk of COVID-19. Given the high prevalence of multimorbidity, more detailed understanding of the associations with multimorbidity and CO…	[McQueenie, Ross; Foster, Hamish M. E.; Jani, Bhautesh D.; Katikireddi, Srinivasa Vittal; Pell, Jill P.; Ho, Frederick K.; Niedzwiedz, Claire L.; Hastie, Claire E.; Anderson, Jana; O'Donnell, Catherine A.; Mair, Frances S.; Nicholl, Barbara, I] Univ Glasgow, Inst Hlth & Wellbeing, Coll Med Vet & Life Sci, Glasgow, Lanark, Scotland; [Sattar, Naveed; Mark, Patrick B.; Sullivan, Michael] Univ Glasgo…	University of Glasgow; University of Glasgow	Nicholl, BI (corresponding author), Univ Glasgow, Inst Hlth & Wellbeing, Coll Med Vet & Life Sci, Glasgow, Lanark, Scotland.	barbara.nicholl@glasgow.ac.uk	Foster, Hamish/AAX-7703-2021; Sullivan, Michael/AAW-2269-2020; Ho, Frederick/AAS-2647-2021; Mark, Patrick/N-5536-2014	Sullivan, Michael/0000-0002-3800-2330; Ho, Frederick/0000-0001-7190-9025; Mark, Patrick/0000-0003-3387-2123; Katikireddi, Srinivasa/0000-0001-6593-9092; Mair, Frances/0000-0001-9780-1135; Nicholl, Barbara/0000-0001-5639-0130; Anderson, Jana/0000-0001-7290-6635	MRC [MR/T001585/1, MR/V001671/1] Funding Source: UKRI	MRC(UK Research & Innovation (UKRI)Medical Research Council UK (MRC))			37	53	53	0	0	PUBLIC LIBRARY SCIENCE	SAN FRANCISCO	1160 BATTERY STREET, STE 100, SAN FRANCISCO, CA 94111 USA	1932-6203			PLOS ONE	PLoS One	AUG 20	2020	15	8
J	Hamer, M; Gale, CR; Batty, GD				Hamer, Mark; Gale, Catharine R.; Batty, G. David			Diabetes, glycaemic control, and risk of COVID-19 hospitalisation: Population-based, prospective cohort study	METABOLISM-CLINICAL AND EXPERIMENTAL			English	Article						Diabetes; Infection; COVID-19; Population cohort		Objective: We aimed to examine the prospective association of diabetes and glycaemic control with COVID-19 hospitalisation in a large community-based cohort study. Methods and study design: Participants (N = 337,802, aged 56.4 +/- 8.1 yr; 55.1% women) underwent biomedical assessments at baseline as part of the UK Biobank prospective cohort study. The outcome was cases of COVID-19 serious enough t…	[Hamer, Mark] UCL, Fac Med Sci, Div Surg & Intervent Sci, 43-45 Foley St, London W1W 7TS, England; [Gale, Catharine R.] Univ Southampton, MRC Lifecourse Epidemiol Unit, Southampton, Hants, England; [Gale, Catharine R.] Univ Edinburgh, Dept Psychol, Lothian Birth Cohorts, Edinburgh, Midlothian, Scotland; [Batty, G. David] UCL, Dept Epidemiol & Publ Hlth, London, England	University of London; University College London; University of Southampton; University of Edinburgh; University of London; University College London	Hamer, M (corresponding author), UCL, Fac Med Sci, Div Surg & Intervent Sci, 43-45 Foley St, London W1W 7TS, England.	m.hamer@ucl.ac.uk	Batty, GD/Y-4401-2018; Hamer, Mark/AAJ-6814-2021; Hamer, Mark/C-1602-2008; Gale, Catharine R/B-1653-2012	Batty, GD/0000-0003-1822-5753; Hamer, Mark/0000-0002-8726-7992; Hamer, Mark/0000-0002-8726-7992; Gale, Catharine/0000-0002-3361-8638	UK Medical Research Council [MR/P023444/1]; US National Institute on Aging [1R56AG052519-01, 1R01AG052519-01A1]; MRC [MR/P023444/1] Funding Source: UKRI	UK Medical Research Council(UK Research & Innovation (UKRI)Medical Research Council UK (MRC)); US National Institute on Aging(United States Department of Health & Human ServicesNational Institutes of Health (NIH) - USANIH National Institute on Aging (NIA)); MRC(UK Research & Innovation (UKRI)Medical Research Council UK (MRC))	GDB is supported by the UK Medical Research Council (MR/P023444/1) and the US National Institute on Aging (1R56AG052519-01; 1R01AG052519-01A1); There was no direct financial ormaterial support for the work reported in the manuscript.		12	24	24	0	5	W B SAUNDERS CO-ELSEVIER INC	PHILADELPHIA	1600 JOHN F KENNEDY BOULEVARD, STE 1800, PHILADELPHIA, PA 19103-2899 USA	0026-0495	1532-8600		METABOLISM	Metab.-Clin. Exp.	NOV	2020	112
J	Zhu, ZZ; Hasegawa, K; Ma, BS; Fujiogi, M; Camargo, CA; Liang, LM				Zhu, Zhaozhong; Hasegawa, Kohei; Ma, Baoshan; Fujiogi, Michimasa; Camargo, Carlos A., Jr.; Liang, Liming			Association of obesity and its genetic predisposition with the risk of severe COVID-19: Analysis of population-based cohort data	METABOLISM-CLINICAL AND EXPERIMENTAL			English	Article						Obesity; Central obesity; Body mass index; Diabetes; GWAS; Polygenic risk score; BARS-CoV-2; COVID-19; Hospitalization; UK Biobank	BODY-MASS INDEX; LOCI; BMI	Objective: We aimed to examine the associations of obesity-related traits (body mass index [BMI], central obesity) and their genetic predisposition with the risk of developing severe COVID-19 in a population-based data. Research design and methods: We analyzed data from 489,769 adults enrolled in the UK Biobank-a population-based cohort study. The exposures of interest are BMI categories and cent…	[Zhu, Zhaozhong; Liang, Liming] Harvard TH Chan Sch Publ Hlth, Dept Epidemiol, Program Genet Epidemiol & Stat Genet, Boston, MA 02115 USA; [Zhu, Zhaozhong; Hasegawa, Kohei; Fujiogi, Michimasa; Camargo, Carlos A., Jr.] Harvard Med Sch, Massachusetts Gen Hosp, Dept Emergency Med, Boston, MA 02115 USA; [Zhu, Zhaozhong] Harvard TH Chan Sch Publ Hlth, Dept Environm Hlth, Boston, MA 02115 USA; [Ma, Bao…	Harvard University; Harvard T.H. Chan School of Public Health; Harvard University; Harvard Medical School; Massachusetts General Hospital; Harvard University; Harvard T.H. Chan School of Public Health; Dalian Maritime University; Harvard University; Harvard T.H. Chan School of Public Health	Liang, LM (corresponding author), Harvard TH Chan Sch Publ Hlth, Dept Biostat, Boston, MA 02115 USA.;Liang, LM (corresponding author), Harvard TH Chan Sch Publ Hlth, Dept Epidemiol, 655 Huntington Ave,Bldg 2,Room 207, Boston, MA 02115 USA.	lliang@hsph.harvard.edu	Camargo, Carlos A./C-2145-2008	Camargo, Carlos A./0000-0002-5071-7654	National Institutes of Health (Bethesda, MD) [R01 AI-127507]	National Institutes of Health (Bethesda, MD)(United States Department of Health & Human ServicesNational Institutes of Health (NIH) - USA)	This study was supported by grant (R01 AI-127507) from the National Institutes of Health (Bethesda, MD). The content of this manuscript is solely the responsibility of the authors and does not necessarily represent the official views of the National Institutes of Health. The funding organization was not involved in the collection, management, or analysis of the data; preparation or approval of th…		44	43	45	2	10	W B SAUNDERS CO-ELSEVIER INC	PHILADELPHIA	1600 JOHN F KENNEDY BOULEVARD, STE 1800, PHILADELPHIA, PA 19103-2899 USA	0026-0495	1532-8600		METABOLISM	Metab.-Clin. Exp.	NOV	2020	112
J	Hastie, CE; Pell, JP; Sattar, N				Hastie, Claire E.; Pell, Jill P.; Sattar, Naveed			Vitamin D and COVID-19 infection and mortality in UK Biobank	EUROPEAN JOURNAL OF NUTRITION			English	Article						COVID-19; Vitamin D; Mortality		Purpose Low blood 25-hydroxyvitamin D (25(OH)D) concentration has been proposed as a potential causal factor in COVID-19 risk. We aimed to establish whether baseline serum 25(OH)D concentration was associated with COVID-19 mortality, and inpatient confirmed COVID-19 infection, in UK Biobank participants. Methods UK Biobank recruited 502,624 participants aged 37-73 years between 2006 and 2010. Bas…	[Hastie, Claire E.; Pell, Jill P.] Univ Glasgow, Inst Hlth & Wellbeing, 1 Lilybank Gardens, Glasgow G12 8RZ, Lanark, Scotland; [Sattar, Naveed] Univ Glasgow, Inst Cardiovasc & Med Sci, Glasgow, Lanark, Scotland	University of Glasgow; University of Glasgow	Hastie, CE (corresponding author), Univ Glasgow, Inst Hlth & Wellbeing, 1 Lilybank Gardens, Glasgow G12 8RZ, Lanark, Scotland.	claire.hastie@glasgow.ac.uk		Hastie, Claire/0000-0002-4604-3319; Sattar, Naveed/0000-0002-1604-2593	HDR-UK [Edin-1]; British Heart Foundation Research Excellence Award [RE/18/6/34217]	HDR-UK; British Heart Foundation Research Excellence Award	CEH is funded by HDR-UK (ref Edin-1). NS acknowledges support from the British Heart Foundation Research Excellence Award (RE/18/6/34217).		9	74	77	0	21	SPRINGER HEIDELBERG	HEIDELBERG	TIERGARTENSTRASSE 17, D-69121 HEIDELBERG, GERMANY	1436-6207	1436-6215		EUR J NUTR	Eur. J. Nutr.	FEB	2021	60	1
J	Sengupta, S; Brooks, TG; Grant, GR; FitzGerald, GA				Sengupta, Shaon; Brooks, Thomas G.; Grant, Gregory R.; FitzGerald, Garret A.			Accounting for Time: Circadian Rhythms in the Time of COVID-19	JOURNAL OF BIOLOGICAL RHYTHMS			English	Article						vaccines; translational medicine; chronotherapy; COVID-19; circadian; immunity	GENE-EXPRESSION; REV-ERB; CLOCK; IMMUNITY; INNATE; MOUSE	The COVID-19 pandemic has necessitated novel approaches and collaborative efforts across multiple disciplines. It is known that various aspects of our physiology and response to pathogens are under tight clock control. However, the assimilation of circadian biology into our clinical and research practices is still evolving. Using a focused review of the literature and original analyses of the UK …	[Sengupta, Shaon] Univ Penn, Perelman Sch Med, Dept Pediat, Philadelphia, PA 19104 USA; [Sengupta, Shaon] Childrens Hosp Philadelphia, Div Neonatol, Philadelphia, PA 19104 USA; [Sengupta, Shaon; Brooks, Thomas G.; Grant, Gregory R.; FitzGerald, Garret A.] Univ Penn, Inst Translat Med & Therapeut ITMAT, Philadelphia, PA 19104 USA; [Sengupta, Shaon; FitzGerald, Garret A.] Univ Penn, Chronobiol & Sl…	University of Pennsylvania; Pennsylvania Medicine; University of Pennsylvania; Pennsylvania Medicine; Childrens Hospital of Philadelphia; University of Pennsylvania; Pennsylvania Medicine; University of Pennsylvania; University of Pennsylvania; Pennsylvania Medicine; University of Pennsylvania; Pennsylvania Medicine	Sengupta, S (corresponding author), Childrens Hosp Philadelphia, Div Neonatol, 2NW27, Philadelphia, PA 19104 USA.	SenguptaS@email.chop.edu	Grant, Gregory Robert/I-3599-2019	Grant, Gregory Robert/0000-0002-0139-7658; Sengupta, Shaon/0000-0001-5237-3835; Brooks, Thomas/0000-0002-6980-0079	NHLBI [K08HL132053]; NIH/NCRR [RR023567]; American Heart Association; Volkswagen Foundation; NCATS [5UL1TR000003]; UK Biobank Resource [50398]; [5T32MH106442-04]	NHLBI(United States Department of Health & Human ServicesNational Institutes of Health (NIH) - USANIH National Heart Lung & Blood Institute (NHLBI)); NIH/NCRR(United States Department of Health & Human ServicesNational Institutes of Health (NIH) - USANIH National Center for Research Resources (NCRR)); American Heart Association(American Heart Association); Volkswagen Foundation(Volkswagen); NCATS…	This work was supported by the NHLBI-K08HL132053 (to S.S.), NIH/NCRR RR023567 (to G.A.F.), a Merit Award from the American Heart Association (to G.A.F.), a grant from the Volkswagen Foundation (to G.A.F.), and 5T32MH106442-04 and NCATS-5UL1TR000003 (to T.G.B. and G.R.G). Dr. FitzGerald is the McNeil Professor of Translational Medicine and Therapeutics and a senior advisor to Calico Laboratories. …		45	13	13	1	4	SAGE PUBLICATIONS INC	THOUSAND OAKS	2455 TELLER RD, THOUSAND OAKS, CA 91320 USA	0748-7304	1552-4531		J BIOL RHYTHM	J. Biol. Rhythms	FEB	2021	36	1
J	Peters, SAE; MacMahon, S; Woodward, M				Peters, Sanne A. E.; MacMahon, Stephen; Woodward, Mark			Obesity as a risk factor forCOVID-19 mortality in women and men in theUKbiobank: Comparisons with influenza/pneumonia and coronary heart disease	DIABETES OBESITY & METABOLISM			English	Article						body composition; cardiovascular disease; cohort study		Obesity is associated with severe COVID-19 outcomes, yet, it is unclear whether the risk of COVID-19 mortality associated with obesity is similar between the sexes. We used data from the UK Biobank to assess the risk of COVID-19 mortality associated with various anthropometric measures in women and men. To put these results in context, we also compared these estimates with those for mortality fro…	[Peters, Sanne A. E.; MacMahon, Stephen; Woodward, Mark] Imperial Coll London, George Inst Global Hlth, London, England; [Peters, Sanne A. E.] Univ Utrecht, Univ Med Ctr Utrecht, Julius Ctr Hlth Sci & Primary Care, Utrecht, Netherlands; [Peters, Sanne A. E.; MacMahon, Stephen; Woodward, Mark] Univ New South Wales, George Inst Global Hlth, Sydney, NSW, Australia; [Woodward, Mark] Johns Hopkins Uni…	Imperial College London; Utrecht University; Utrecht University Medical Center; George Institute for Global Health; University of Sydney; University of New South Wales Sydney; Johns Hopkins University	Peters, SAE (corresponding author), Imperial Coll London, Inst Global Hlth, Cent Working, Fourth Floor Translat & Innovat Hub,80 Wood Lane, London W12 0BZ, England.	speters@georgeinstitute.org.uk	Woodward, Mark/D-8492-2015; Peters, Sanne A.E./H-3028-2012	Woodward, Mark/0000-0001-9800-5296; MacMahon, Stephen/0000-0003-2064-7699; Peters, Sanne/0000-0003-0346-5412	Medical Research Foundation [1149987, 1080206]; Medical Research Council [P014550/1]	Medical Research Foundation(UK Research & Innovation (UKRI)Medical Research Council UK (MRC)); Medical Research Council(UK Research & Innovation (UKRI)Medical Research Council UK (MRC))	Medical Research Foundation, Grant/Award Numbers: 1149987, 1080206; Medical Research Council, Grant/Award Number: P014550/1		8	52	53	0	5	WILEY	HOBOKEN	111 RIVER ST, HOBOKEN 07030-5774, NJ USA	1462-8902	1463-1326		DIABETES OBES METAB	Diabetes Obes. Metab.	JAN	2021	23	1
J	Toh, C; Brody, JP				Toh, Christopher; Brody, James P.			Evaluation of a genetic risk score for severity of COVID-19 using human chromosomal-scale length variation	HUMAN GENOMICS			English	Article						COVID-19; Genetic risk score; UK biobank; Machine learning		Introduction The course of COVID-19 varies from asymptomatic to severe in patients. The basis for this range in symptoms is unknown. One possibility is that genetic variation is partly responsible for the highly variable response. We evaluated how well a genetic risk score based on chromosomal-scale length variation and machine learning classification algorithms could predict severity of response…	[Toh, Christopher; Brody, James P.] Univ Calif Irvine, Dept Biomed Engn, Irvine, CA 92697 USA	University of California System; University of California Irvine	Brody, JP (corresponding author), Univ Calif Irvine, Dept Biomed Engn, Irvine, CA 92697 USA.	jpbrody@uci.edu		Brody, James/0000-0002-7995-5197					12	6	6	0	6	BMC	LONDON	CAMPUS, 4 CRINAN ST, LONDON N1 9XW, ENGLAND	1473-9542	1479-7364		HUM GENOMICS	Hum. Genomics	OCT 9	2020	14	1
J	Travaglio, M; Yu, YZ; Popovic, R; Selley, L; Leal, NS; Martins, LM				Travaglio, Marco; Yu, Yizhou; Popovic, Rebeka; Selley, Liza; Leal, Nuno Santos; Martins, Luis Miguel			Links between air pollution and COVID-19 in England	ENVIRONMENTAL POLLUTION			English	Article						SARS-CoV-2; COVID-19; Air pollution; Nitrogen oxides; Ozone; PM2.5; PM10; Mortality	LONG-TERM EXPOSURE; PARTICULATE MATTER; DIOXIDE EXPOSURE; NITROGEN-DIOXIDE; PHAGOCYTOSIS; INFLAMMATION; ULTRAFINE; OZONE; FINE; NO2	In December 2019, a novel disease, coronavirus disease 19 (COVID-19), emerged in Wuhan, People's Republic of China. COVID-19 is caused by a novel coronavirus (SARS-CoV-2) presumed to have jumped species from another mammal to humans. This virus has caused a rapidly spreading global pandemic. To date, over 300,000 cases of COVID-19 have been reported in England and over 40,000 patients have died. …	[Travaglio, Marco; Yu, Yizhou; Popovic, Rebeka; Selley, Liza; Leal, Nuno Santos; Martins, Luis Miguel] Univ Cambridge, MRC Toxicol Unit, Cambridge, England	University of Cambridge	Martins, LM (corresponding author), Univ Cambridge, MRC Toxicol Unit, Cambridge, England.	martins.lmiguel@gmail.com		Selley, Liza/0000-0002-0651-2790; Travaglio, Marco/0000-0002-4522-322X; Santos Leal, Nuno Joao/0000-0002-9868-816X; Popovic, Rebeka/0000-0002-6839-9391; Yu, Yizhou/0000-0002-4800-9392	UK Medical Research Council [MC_UU_00025/3(RG94521)]; MRC [MC_UU_00025/3, MC_EX_MR/S300012/1, MC_U132674518] Funding Source: UKRI	UK Medical Research Council(UK Research & Innovation (UKRI)Medical Research Council UK (MRC)); MRC(UK Research & Innovation (UKRI)Medical Research Council UK (MRC))	This study is funded by the UK Medical Research Council, intramural project MC_UU_00025/3(RG94521).		58	345	348	20	141	ELSEVIER SCI LTD	OXFORD	THE BOULEVARD, LANGFORD LANE, KIDLINGTON, OXFORD OX5 1GB, OXON, ENGLAND	0269-7491	1873-6424		ENVIRON POLLUT	Environ. Pollut.	JAN 1	2021	268		A
J	Zhou, JQ; Liu, C; Sun, YT; Huang, WS; Ye, KX				Zhou, Jingqi; Liu, Chang; Sun, Yitang; Huang, Weishan; Ye, Kaixiong			Cognitive disorders associated with hospitalization of COVID-19: Results from an observational cohort study	BRAIN BEHAVIOR AND IMMUNITY			English	Article						COVID-19; Dementia; Alzheimer's disease; Risk factors; Pre-existing conditions; Cognitive disorders		Introduction: Our understanding of risk factors for COVID-19, including pre-existing medical conditions and genetic variations, is limited. To what extent the pre-existing clinical condition and genetic background have implications for COVID-19 still needs to be explored. Methods: Our study included 389,620 participants of European descent from the UK Biobank, of whom 3,884 received the COVID-19 …	[Zhou, Jingqi; Liu, Chang; Sun, Yitang; Ye, Kaixiong] Univ Georgia, Dept Genet, Franklin Coll Arts & Sci, Athens, GA 30602 USA; [Zhou, Jingqi] Shanghai Jiao Tong Univ, Sch Publ Hlth, Sch Med, Shanghai, Peoples R China; [Liu, Chang] Wuhan Univ, Coll Life Sci, Wuhan, Peoples R China; [Huang, Weishan] Louisiana State Univ, Sch Vet Med, Dept Pathobiol Sci, Baton Rouge, LA 70803 USA; [Huang, Weishan] …	University System of Georgia; University of Georgia; Shanghai Jiao Tong University; Wuhan University; Louisiana State University System; Louisiana State University; Cornell University; University System of Georgia; University of Georgia	Ye, KX (corresponding author), Univ Georgia, Dept Genet, Franklin Coll Arts & Sci, Athens, GA 30602 USA.	Kaixiong.Ye@uga.edu	Huang, Weishan/J-3127-2014; Zhou, Jingqi/IRZ-7004-2023	Huang, Weishan/0000-0002-1330-1131; Zhou, Jingqi/0000-0002-9961-199X; Sun, Yitang/0000-0002-6564-8815	University of Georgia Research Foundation	University of Georgia Research Foundation	We would like to thank all UK Biobank participants and administrators for data access. We also want to express our gratitude to all other Ye lab members for stimulating discussions and especially to Michael Francis for managing the UK Biobank data in the lab. KY is supported by the University of Georgia Research Foundation. Funding sources had no involvement in the conception, design, analysis, o…		43	32	33	3	15	ACADEMIC PRESS INC ELSEVIER SCIENCE	SAN DIEGO	525 B ST, STE 1900, SAN DIEGO, CA 92101-4495 USA	0889-1591	1090-2139		BRAIN BEHAV IMMUN	Brain Behav. Immun.	JAN	2021	91
J	Ho, FK; Petermann-Rocha, F; Gray, SR; Jani, BD; Katikireddi, SV; Niedzwiedz, CL; Foster, H; Hastie, CE; Mackay, DF; Gill, JMR; O'Donnell, C; Welsh, P; Mair, F; Sattar, N; Celis-Morales, CA; Pell, JP				Ho, Frederick K.; Petermann-Rocha, Fanny; Gray, Stuart R.; Jani, Bhautesh D.; Katikireddi, S. Vittal; Niedzwiedz, Claire L.; Foster, Hamish; Hastie, Claire E.; Mackay, Daniel F.; Gill, Jason M. R.; O'Donnell, Catherine; Welsh, Paul; Mair, Frances; Sattar, Naveed; Celis-Morales, Carlos A.; Pell, Jill P.			Is older age associated with COVID-19 mortality in the absence of other risk factors? General population cohort study of 470,034 participants	PLOS ONE			English	Article							LUNG-FUNCTION; WOMEN; MEN	Introduction Older people have been reported to be at higher risk of COVID-19 mortality. This study explored the factors mediating this association and whether older age was associated with increased mortality risk in the absence of other risk factors. Methods In UK Biobank, a population cohort study, baseline data were linked to COVID-19 deaths. Poisson regression was used to study the associati…	[Ho, Frederick K.; Petermann-Rocha, Fanny; Jani, Bhautesh D.; Katikireddi, S. Vittal; Niedzwiedz, Claire L.; Foster, Hamish; Hastie, Claire E.; Mackay, Daniel F.; O'Donnell, Catherine; Mair, Frances; Celis-Morales, Carlos A.; Pell, Jill P.] Univ Glasgow, Inst Hlth & Wellbeing, Glasgow, Lanark, Scotland; [Petermann-Rocha, Fanny; Gray, Stuart R.; Gill, Jason M. R.; Welsh, Paul; Sattar, Naveed; Celi…	University of Glasgow; University of Glasgow	Pell, JP (corresponding author), Univ Glasgow, Inst Hlth & Wellbeing, Glasgow, Lanark, Scotland.	Jill.Pell@glasgow.ac.uk	Ho, Frederick/AAS-2647-2021; Gray, Stuart R/A-6069-2012; Foster, Hamish/AAX-7703-2021; Petermann-Rocha, Fanny/AAK-1230-2021; Gray, Stuart/L-2489-2017	Ho, Frederick/0000-0001-7190-9025; Gill, Jason/0000-0003-3615-0986; Petermann Rocha, Fanny/0000-0002-4384-4962; Mair, Frances/0000-0001-9780-1135; Katikireddi, Srinivasa/0000-0001-6593-9092; Gray, Stuart/0000-0001-8969-9636					33	146	148	3	18	PUBLIC LIBRARY SCIENCE	SAN FRANCISCO	1160 BATTERY STREET, STE 100, SAN FRANCISCO, CA 94111 USA	1932-6203			PLOS ONE	PLoS One	NOV 5	2020	15	11
J	Petermann-Rocha, F; Hanlon, P; Gray, SR; Welsh, P; Gill, JMR; Foster, H; Katikireddi, SV; Lyall, D; Mackay, DF; O'Donnell, CA; Sattar, N; Nicholl, BI; Pell, JP; Jani, BD; Ho, FDK; Mair, FS; Celis-Morales, C				Petermann-Rocha, Fanny; Hanlon, Peter; Gray, Stuart R.; Welsh, Paul; Gill, Jason M. R.; Foster, Hamish; Katikireddi, S. Vittal; Lyall, Donald; Mackay, Daniel F.; O'Donnell, Catherine A.; Sattar, Naveed; Nicholl, Barbara I.; Pell, Jill P.; Jani, Bhautesh D.; Ho, Frederick K.; Mair, Frances S.; Celis-Morales, Carlos			Comparison of two different frailty measurements and risk of hospitalisation or death from COVID-19: findings from UK Biobank	BMC MEDICINE			English	Article						COVID-19; Coronavirus; Frailty; Risk factors	OLDER-ADULTS; CARE; REHABILITATION; INDEX	Background Frailty has been associated with worse prognosis following COVID-19 infection. While several studies have reported the association between frailty and COVID-19 mortality or length of hospital stay, there have been no community-based studies on the association between frailty and risk of severe infection. Considering that different definitions have been identified to assess frailty, thi…	[Petermann-Rocha, Fanny; Hanlon, Peter; Gill, Jason M. R.; Foster, Hamish; Katikireddi, S. Vittal; Lyall, Donald; Mackay, Daniel F.; O'Donnell, Catherine A.; Nicholl, Barbara I.; Pell, Jill P.; Jani, Bhautesh D.; Ho, Frederick K.; Mair, Frances S.; Celis-Morales, Carlos] Univ Glasgow, Inst Hlth & Wellbeing, Glasgow, Lanark, Scotland; [Petermann-Rocha, Fanny; Gray, Stuart R.; Welsh, Paul; Sattar, …	University of Glasgow; University of Glasgow; Universidad Mayor; Universidad Catolica del Maule	Celis-Morales, C (corresponding author), Univ Glasgow, Inst Hlth & Wellbeing, Glasgow, Lanark, Scotland.;Celis-Morales, C (corresponding author), Univ Glasgow, Coll Med Vet & Life Sci, British Heart Fdn, Glasgow Cardiovasc Res Ctr,Inst Cardiovasc & Med, Glasgow G12 8TA, Lanark, Scotland.	Carlos.Celis@glasgow.ac.uk	Ho, Frederick/AAS-2647-2021; Gray, Stuart R/A-6069-2012; Foster, Hamish/AAX-7703-2021; Petermann-Rocha, Fanny/AAK-1230-2021; Gray, Stuart/L-2489-2017	Ho, Frederick/0000-0001-7190-9025; , Donald/0000-0002-4565-9656; Hanlon, Peter/0000-0002-5828-3934; Petermann Rocha, Fanny/0000-0002-4384-4962; Katikireddi, Srinivasa/0000-0001-6593-9092; Gray, Stuart/0000-0001-8969-9636; Mair, Frances/0000-0001-9780-1135; Nicholl, Barbara/0000-0001-5639-0130	Welsh Assembly Government; British Heart Foundation; Chilean Government (ANID-Becas Chile) [2018 -72190067]; Medical Research Council Clinical Research Training Fellowship [MR/S021949/1]; MRC [MR/S021949/1] Funding Source: UKRI	Welsh Assembly Government; British Heart Foundation(British Heart Foundation); Chilean Government (ANID-Becas Chile); Medical Research Council Clinical Research Training Fellowship(UK Research & Innovation (UKRI)Medical Research Council UK (MRC)); MRC(UK Research & Innovation (UKRI)Medical Research Council UK (MRC))	UK Biobank was established by the Wellcome Trust medical charity, Medical Research Council, Department of Health, Scottish Government, and Northwest Regional Development Agency. It has also had funding from the Welsh Assembly Government and the British Heart Foundation. All authors had final responsibility for submission for publication. F.P-R receives financial support from the Chilean Governmen…		44	36	36	1	8	BMC	LONDON	CAMPUS, 4 CRINAN ST, LONDON N1 9XW, ENGLAND	1741-7015			BMC MED	BMC Med.	NOV 10	2020	18	1
J	Khanji, MY; Aung, N; Chahal, CAA; Petersen, SE				Khanji, Mohammed Y.; Aung, Nay; Chahal, C. Anwar A.; Petersen, Steffen E.			COVID-19 and the UK Biobank-Opportunities and Challenges for Research and Collaboration With Other Large Population Studies	FRONTIERS IN CARDIOVASCULAR MEDICINE			English	Article						COVID-19; UK Biobank; population studies; precision medicine; epidemiology		Large population studies such as the UK Biobank provide great opportunities for understanding the pathophysiology, health impact and prognostic factors associated with COVID-19, a condition that has had significant impact on almost everyone around the world. We highlight the vast opportunities, challenges and limitations for research and collaboration from the UK Biobank and other large populatio…	[Khanji, Mohammed Y.; Aung, Nay; Petersen, Steffen E.] Barts Hlth NHS Trust, Barts Heart Ctr, London, England; [Khanji, Mohammed Y.; Aung, Nay; Chahal, C. Anwar A.; Petersen, Steffen E.] Queen Mary Univ London, William Harvey Res Inst, NIHR Barts Biomed Res Ctr, London, England; [Chahal, C. Anwar A.] Univ Penn, Dept Cardiol, Philadelphia, PA 19104 USA; [Chahal, C. Anwar A.] Mayo Clin, Dept Cardio…	Barts Health NHS Trust; University of London; Queen Mary University London; University of Pennsylvania; Mayo Clinic	Khanji, MY (corresponding author), Barts Hlth NHS Trust, Barts Heart Ctr, London, England.;Khanji, MY (corresponding author), Queen Mary Univ London, William Harvey Res Inst, NIHR Barts Biomed Res Ctr, London, England.	m.khanji@qmul.ac.uk	Chahal, C. Anwar A./AAH-6473-2021; Petersen, Steffen/A-8389-2011	Chahal, C. Anwar A./0000-0001-7825-8827; Petersen, Steffen/0000-0003-4622-5160	Wellcome Trust Research Training Fellowship [203553/Z/16/Z]; National Institute for Health Research (NIHR) Cardiovascular Biomedical Research Centre at Barts NHS Trust; European Union [825903]; National Institutes of Health [NIH HL134885]; American Heart Association [17POST33400211]; Paul and Ruby Tsai Foundation; Wellcome Trust [203553/Z/16/Z] Funding Source: Wellcome Trust	Wellcome Trust Research Training Fellowship(Wellcome Trust); National Institute for Health Research (NIHR) Cardiovascular Biomedical Research Centre at Barts NHS Trust(National Institutes of Health Research (NIHR)); European Union(European Union (EU)); National Institutes of Health(United States Department of Health & Human ServicesNational Institutes of Health (NIH) - USA); American Heart Associ…	NA was supported by a Wellcome Trust Research Training Fellowship (203553/Z/16/Z). SP acknowledges support from the National Institute for Health Research (NIHR) Cardiovascular Biomedical Research Centre at Barts NHS Trust and has received funding from the European Union's Horizon 2020 research and innovation programme (825903). CC was supported by National Institutes of Health (Grant no. NIH HL1…		15	8	9	2	9	FRONTIERS MEDIA SA	LAUSANNE	AVENUE DU TRIBUNAL FEDERAL 34, LAUSANNE, CH-1015, SWITZERLAND	2297-055X			FRONT CARDIOVASC MED	Front. Cardiovasc. Med.	AUG 27	2020	7
J	Kolin, DA; Kulm, S; Christos, PJ; Elemento, O				Kolin, David A.; Kulm, Scott; Christos, Paul J.; Elemento, Olivier			Clinical, regional, and genetic characteristics of Covid-19 patients from UK Biobank	PLOS ONE			English	Article							INFLAMMATION; RISK	Background Coronavirus disease 2019 (Covid-19) has rapidly infected millions of people worldwide. Recent studies suggest that racial minorities and patients with comorbidities are at higher risk of Covid-19. In this study, we analyzed the effects of clinical, regional, and genetic factors on Covid-19 positive status. Methods The UK Biobank is a longitudinal cohort study that recruited participant…	[Kolin, David A.; Kulm, Scott; Elemento, Olivier] Caryl & Israel Englander Inst Precis Med, Meyer Canc Ctr, Weill Cornell Med, New York, NY 10021 USA; [Kolin, David A.; Kulm, Scott; Elemento, Olivier] Weill Cornell Med, Dept Physiol & Biophys, New York, NY 10065 USA; [Christos, Paul J.] Weill Cornell Med, Dept Populat Hlth Sci, New York, NY USA	Cornell University; Weill Cornell Medicine; Cornell University; Weill Cornell Medicine; Cornell University; Weill Cornell Medicine	Kolin, DA (corresponding author), Caryl & Israel Englander Inst Precis Med, Meyer Canc Ctr, Weill Cornell Med, New York, NY 10021 USA.;Kolin, DA (corresponding author), Weill Cornell Med, Dept Physiol & Biophys, New York, NY 10065 USA.	dak4001@med.cornell.edu			National Institutes of Health [U24 CA210989, R01 CA194547, P50CA211024, UL1TR002384]; Clinical and Translational Science Center at Weill Cornell Medical College [1-UL1-TR002384-01]; Emerson Research Collective	National Institutes of Health(United States Department of Health & Human ServicesNational Institutes of Health (NIH) - USA); Clinical and Translational Science Center at Weill Cornell Medical College; Emerson Research Collective	This research was supported by the National Institutes of Health (Grant Numbers: U24 CA210989, R01 CA194547, P50CA211024, UL1TR002384) and by the Emerson Research Collective. Dr. Paul Christos was partially supported by the following grant: Clinical and Translational Science Center at Weill Cornell Medical College (1-UL1-TR002384-01). The funders had no role in study design, data collection and a…		47	25	26	0	4	PUBLIC LIBRARY SCIENCE	SAN FRANCISCO	1160 BATTERY STREET, STE 100, SAN FRANCISCO, CA 94111 USA	1932-6203			PLOS ONE	PLoS One	NOV 17	2020	15	11
J	Aung, N; Khanji, MY; Munroe, PB; Petersen, SE				Aung, Nay; Khanji, Mohammed Y.; Munroe, Patricia B.; Petersen, Steffen E.			Causal Inference for Genetic Obesity, Cardiometabolic Profile and COVID-19 Susceptibility: A Mendelian Randomization Study	FRONTIERS IN GENETICS			English	Article						obesity; lipid profile; mendelian randomization; COVID-19; SARS-CoV-2	SEVERITY	Background Cross-sectional observational studies have reported obesity and cardiometabolic co-morbidities as important predictors of coronavirus disease 2019 (COVID-19) hospitalization. The causal impact of these risk factors is unknown at present. Methods We conducted multivariable logistic regression to evaluate the observational associations between obesity traits (body mass index [BMI], waist…	[Aung, Nay; Khanji, Mohammed Y.; Munroe, Patricia B.; Petersen, Steffen E.] Barts Hlth NHS Trust, Barts Heart Ctr, London, England; [Aung, Nay; Khanji, Mohammed Y.; Munroe, Patricia B.; Petersen, Steffen E.] Queen Mary Univ London, William Harvey Res Inst, NIHR Barts Biomed Res Ctr, London, England	Barts Health NHS Trust; University of London; Queen Mary University London	Aung, N (corresponding author), Barts Hlth NHS Trust, Barts Heart Ctr, London, England.;Aung, N (corresponding author), Queen Mary Univ London, William Harvey Res Inst, NIHR Barts Biomed Res Ctr, London, England.	n.aung@qmul.ac.uk	Petersen, Steffen/A-8389-2011	Petersen, Steffen/0000-0003-4622-5160; Munroe, Patricia/0000-0002-4176-2947	National Institute for Health Research (NIHR); NIHR Biomedical Research Centre at Barts and The London School of Medicine and Dentistry; Engineering and Physical Sciences Research Council [EP/P001009/1]; Medical Research Council [MR/L016311/1]; EPSRC [EP/P001009/1] Funding Source: UKRI	National Institute for Health Research (NIHR)(National Institutes of Health Research (NIHR)); NIHR Biomedical Research Centre at Barts and The London School of Medicine and Dentistry; Engineering and Physical Sciences Research Council(UK Research & Innovation (UKRI)Engineering & Physical Sciences Research Council (EPSRC)); Medical Research Council(UK Research & Innovation (UKRI)Medical Research C…	NA recognizes the National Institute for Health Research (NIHR) Integrated Academic Training program which supports his Academic Clinical Lectureship. This work forms part of the portfolio of translational research of the NIHR Biomedical Research Centre at Barts and The London School of Medicine and Dentistry; PM and SP acknowledge support from this center. SP also acknowledges support from the S…		49	44	45	1	11	FRONTIERS MEDIA SA	LAUSANNE	AVENUE DU TRIBUNAL FEDERAL 34, LAUSANNE, CH-1015, SWITZERLAND		1664-8021		FRONT GENET	Front. Genet.	NOV 11	2020	11
J	Mutambudzi, M; Niedwiedz, C; Macdonald, EB; Leyland, A; Mair, F; Anderson, J; Celis-Morales, C; Cleland, J; Forbes, J; Gill, J; Hastie, C; Ho, F; Jani, B; Mackay, DF; Nicholl, B; O'Donnell, C; Sattar, N; Welsh, P; Pell, JP; Katikireddi, SV; Demou, E				Mutambudzi, Miriam; Niedwiedz, Claire; Macdonald, Ewan Beaton; Leyland, Alastair; Mair, Frances; Anderson, Jana; Celis-Morales, Carlos; Cleland, John; Forbes, John; Gill, Jason; Hastie, Claire; Ho, Frederick; Jani, Bhautesh; Mackay, Daniel F.; Nicholl, Barbara; O'Donnell, Catherine; Sattar, Naveed; Welsh, Paul; Pell, Jill P.; Katikireddi, Srinivasa Vittal; Demou, Evangelia			Occupation and risk of severe COVID-19: prospective cohort study of 120 075 UK Biobank participants	OCCUPATIONAL AND ENVIRONMENTAL MEDICINE			English	Article						physicians; health care workers; exposure assessment; public health; investigation of outbreaks of illness		Objectives To investigate severe COVID-19 risk by occupational group. Methods Baseline UK Biobank data (2006-10) for England were linked to SARS-CoV-2 test results from Public Health England (16 March to 26 July 2020). Included participants were employed or self-employed at baseline, alive and aged <65 years in 2020. Poisson regression models were adjusted sequentially for baseline demographic, s…	[Mutambudzi, Miriam; Leyland, Alastair; Katikireddi, Srinivasa Vittal; Demou, Evangelia] Univ Glasgow, Inst Hlth & Wellbeing, MRC CSO Social & Publ Hlth Sci Unit, Glasgow, Lanark, Scotland; [Mutambudzi, Miriam] Syracuse Univ, Dept Publ Hlth, Syracuse, NY USA; [Niedwiedz, Claire; Macdonald, Ewan Beaton; Mair, Frances; Anderson, Jana; Celis-Morales, Carlos; Hastie, Claire; Ho, Frederick; Jani, Bhau…	University of Glasgow; MRC/CSO SOCIAL AND PUBLIC HEALTH SCIENCES UNIT; Syracuse University; University of Glasgow; University of Glasgow; University of Glasgow; University of Limerick	Demou, E (corresponding author), Univ Glasgow, MRC CSO Social & Publ Hlth Sci Unit, Glasgow G2 3QB, Lanark, Scotland.	Evangelia.Demou@glasgow.ac.uk	Leyland, Alastair H/C-6069-2011; Ho, Frederick/AAS-2647-2021	Ho, Frederick/0000-0001-7190-9025; Demou, Evangelia/0000-0001-8616-525X; Macdonald, Ewan Beaton/0000-0003-1202-3456; Nicholl, Barbara/0000-0001-5639-0130; Cleland, John/0000-0002-1471-7016; Mutambudzi, Miriam/0000-0002-4827-3898; Katikireddi, Srinivasa/0000-0001-6593-9092; Mair, Frances/0000-0001-9780-1135	Chief Scientist Office [MC_UU_12017/13, SPHSU13]; Medical Research Council Fellowship [MR/R024774/1]; NRS Senior Clinical Fellowship [SCAF/15]; Medical Research Council; MRC [MC_UU_12017/13, MC_UU_00022/2, MR/R024774/1] Funding Source: UKRI	Chief Scientist Office; Medical Research Council Fellowship(UK Research & Innovation (UKRI)Medical Research Council UK (MRC)); NRS Senior Clinical Fellowship; Medical Research Council(UK Research & Innovation (UKRI)Medical Research Council UK (MRC)); MRC(UK Research & Innovation (UKRI)Medical Research Council UK (MRC))	We also acknowledge financial support from the Medical Research Council and Chief Scientist Office (MC_UU_12017/13; SPHSU13). CLN is supported by a Medical Research Council Fellowship (MR/R024774/1) and SVK by a NRS Senior Clinical Fellowship (SCAF/15).		37	284	290	3	22	BMJ PUBLISHING GROUP	LONDON	BRITISH MED ASSOC HOUSE, TAVISTOCK SQUARE, LONDON WC1H 9JR, ENGLAND	1351-0711	1470-7926		OCCUP ENVIRON MED	Occup. Environ. Med.	MAY	2021	78	5
J	Zhang, XM; Li, X; Sun, ZW; He, YZ; Xu, W; Campbell, H; Dunlop, MG; Timofeeva, M; Theodoratou, E				Zhang, Xiaomeng; Li, Xue; Sun, Ziwen; He, Yazhou; Xu, Wei; Campbell, Harry; Dunlop, Malcolm G.; Timofeeva, Maria; Theodoratou, Evropi			Physical activity and COVID-19: an observational and Mendelian randomisation study	JOURNAL OF GLOBAL HEALTH			English	Article							EXERCISE	Background Physical activity (PA) is known to be a protective lifestyle factor against several non-communicable diseases while its impact on infectious diseases, including Coronavirus Disease 2019 (COVID-19) is not as clear. Methods We performed univariate and multivariate logistic regression to identify associations between both objectively and subjectively measured PA collected prospectively an…	[Zhang, Xiaomeng; Li, Xue; He, Yazhou; Xu, Wei; Campbell, Harry; Theodoratou, Evropi] Univ Edinburgh, Ctr Global Hlth, Usher Inst, Edinburgh, Midlothian, Scotland; [Li, Xue] Zhejiang Univ, Sch Publ Hlth, Hangzhou, Peoples R China; [Li, Xue] Zhejiang Univ, Affiliated Hosp 2, Hangzhou, Peoples R China; [Sun, Ziwen] Beijing Inst Technol, Sch Design & Arts, Beijing, Peoples R China; [Sun, Ziwen] Univ…	University of Edinburgh; Zhejiang University; Zhejiang University; Beijing Institute of Technology; University of Edinburgh; University of Edinburgh; University of Edinburgh; UK Research & Innovation (UKRI); Medical Research Council UK (MRC); University of Southern Denmark; University of Edinburgh	Theodoratou, E (corresponding author), Univ Edinburgh, Ctr Global Hlth, Usher Inst, Edinburgh, Midlothian, Scotland.;Timofeeva, M (corresponding author), Univ Southern Denmark, Dept Publ Hlth, Danish Inst Adv Study D IAS, JB Winslows Vej 9, DK-5000 Odense C, Denmark.	mtimofeeva@health.sdu.dk	Campbell, Harry/E-2959-2010; Dunlop, Malcolm G/F-1973-2011; Theodoratou, Evropi/C-3430-2014; Zhang, Xiaomeng/AAM-9238-2021; Sun, Ziwen/GZL-2141-2022	Campbell, Harry/0000-0002-6169-6262; Dunlop, Malcolm G/0000-0002-3033-5851; Theodoratou, Evropi/0000-0001-5887-9132; Timofeeva, Maria/0000-0002-2503-4253	Cancer Research UK [C348/A18927, C31250/A22804]; Darwin Trust of Edinburgh studentship	Cancer Research UK(Cancer Research UK); Darwin Trust of Edinburgh studentship	This work was supported by Cancer Research UK programme grant to MD [grant number C348/A18927]; Cancer Research UK Career Development Fellowship to ET [grant number C31250/A22804]; The Darwin Trust of Edinburgh studentship to XZ.		23	31	33	2	21	INT SOC GLOBAL HEALTH	EDINBURGH	CALEDONIAN EXCHANGE, 19A CANNING ST, EDINBURGH, ENGLAND	2047-2978	2047-2986		J GLOB HEALTH	J. Glob. Health	DEC	2020	10	2
J	Larvin, H; Wilmott, S; Wu, JH; Kang, J				Larvin, Harriet; Wilmott, Sheryl; Wu, Jianhua; Kang, Jing			The Impact of Periodontal Disease on Hospital Admission and Mortality During COVID-19 Pandemic	FRONTIERS IN MEDICINE			English	Article						COVID-19; oral health; periodontal disease; hospital admission; mortality; UK Biobank	NATIONAL-HEALTH; ORAL-DISEASES; GLOBAL BURDEN; COHORT	Introduction: COVID-19 has had a huge impact on society and healthcare and it has been suggested that people with periodontal disease are at risk of having worse outcomes from the disease. The aim of this study was to quantify the impact of periodontal disease on hospital admission and mortality during the COVID-19 pandemic. Materials and Methods: The study extracted UK Biobank participants who h…	[Larvin, Harriet; Wu, Jianhua] Univ Leeds, Sch Dent, Leeds, W Yorkshire, England; [Wilmott, Sheryl] Leeds Teaching Hosp Trust, Leeds Dent Inst, Leeds, W Yorkshire, England; [Wu, Jianhua] Univ Leeds, Leeds Inst Data Analyt, Leeds, W Yorkshire, England; [Kang, Jing] Univ Leeds, Sch Dent, Oral Biol, Leeds, W Yorkshire, England	University of Leeds; University of Leeds; University of Leeds; University of Leeds	Kang, J (corresponding author), Univ Leeds, Sch Dent, Oral Biol, Leeds, W Yorkshire, England.	j.kang@leeds.ac.uk	Larvin, Harriet/IQR-8945-2023	Larvin, Harriet/0000-0001-7263-4182; Wu, Jianhua/0000-0001-6093-599X	Hopper Scholarship at the University of Leeds; National Institute for Health Research (NIHR) infrastructure at Leeds	Hopper Scholarship at the University of Leeds; National Institute for Health Research (NIHR) infrastructure at Leeds(National Institutes of Health Research (NIHR))	HL was supported by the Hopper Scholarship at the University of Leeds. This work was supported by the National Institute for Health Research (NIHR) infrastructure at Leeds. The views expressed are those of the author(s) and not necessarily those of the NHS, the NIHR or the Department of Health.		31	46	49	0	6	FRONTIERS MEDIA SA	LAUSANNE	AVENUE DU TRIBUNAL FEDERAL 34, LAUSANNE, CH-1015, SWITZERLAND		2296-858X		FRONT MED-LAUSANNE	Front. Med.	NOV 23	2020	7
J	Chen, HH; Shaw, DM; Petty, LE; Graff, M; Bohlender, RJ; Polikowsky, HG; Zhong, X; Kim, D; Buchanan, VL; Preuss, MH; Shuey, MM; Loos, RJF; Huff, CD; Cox, NJ; Bastarache, JA; Bastarache, L; North, KE; Below, JE				Chen, Hung-Hsin; Shaw, Douglas M.; Petty, Lauren E.; Graff, Misa; Bohlender, Ryan J.; Polikowsky, Hannah G.; Zhong, Xue; Kim, Daeeun; Buchanan, Victoria L.; Preuss, Michael H.; Shuey, Megan M.; Loos, Ruth J. F.; Huff, Chad D.; Cox, Nancy J.; Bastarache, Julie A.; Bastarache, Lisa; North, Kari E.; Below, Jennifer E.			Host genetic effects in pneumonia	AMERICAN JOURNAL OF HUMAN GENETICS			English	Article							SICKLE-CELL TRAIT; ASSOCIATION; VARIANTS; CHILDREN; DISEASE; ASTHMA	Given the coronavirus disease 2019 (COVID-19) pandemic, investigations into host susceptibility to infectious diseases and downstream sequelae have never been more relevant. Pneumonia is a lung disease that can cause respiratory failure and hypoxia and is a common complication of infectious diseases, including COVID-19. Few genome-wide association studies (GWASs) of host susceptibility and severi…	[Chen, Hung-Hsin; Shaw, Douglas M.; Petty, Lauren E.; Polikowsky, Hannah G.; Zhong, Xue; Shuey, Megan M.; Cox, Nancy J.; Below, Jennifer E.] Vanderbilt Univ, Vanderbilt Genet Inst, Med Ctr, Nashville, TN 37232 USA; [Chen, Hung-Hsin; Shaw, Douglas M.; Petty, Lauren E.; Polikowsky, Hannah G.; Zhong, Xue; Shuey, Megan M.; Cox, Nancy J.; Below, Jennifer E.] Vanderbilt Univ, Div Genet Med, Dept Med, M…	Vanderbilt University; Vanderbilt University; University of North Carolina; University of North Carolina Chapel Hill; University of Texas System; UTMD Anderson Cancer Center; Icahn School of Medicine at Mount Sinai; Vanderbilt University; Vanderbilt University	Below, JE (corresponding author), Vanderbilt Univ, Vanderbilt Genet Inst, Med Ctr, Nashville, TN 37232 USA.;Below, JE (corresponding author), Vanderbilt Univ, Div Genet Med, Dept Med, Med Ctr, Nashville, TN 37232 USA.	jennifer.e.below@vanderbilt.edu	Polikowsky, Hannah G/G-5257-2015; Loos, Ruth J.F./GON-5877-2022; Loos, Ruth J.F./AFU-8669-2022; Below, Jennifer E/W-2179-2018; Chen, Hung-Hsin/ACJ-3224-2022; Loos, Ruth/Q-2862-2016	Polikowsky, Hannah G/0000-0001-7226-9752; Below, Jennifer E/0000-0002-1346-1872; Chen, Hung-Hsin/0000-0002-1921-2797; Loos, Ruth/0000-0002-8532-5087; Bohlender, Ryan/0000-0002-6347-0494; Kim, Daeeun/0000-0002-9387-0739	National Center for Advancing Translational Sciences [UL1 TR002243]; National Institute of General Medical Sciences, National Institutes of Health [R01GM133169]; National Institutes of Health [5T32GM080178]	National Center for Advancing Translational Sciences(United States Department of Health & Human ServicesNational Institutes of Health (NIH) - USANIH National Center for Advancing Translational Sciences (NCATS)); National Institute of General Medical Sciences, National Institutes of Health(United States Department of Health & Human ServicesNational Institutes of Health (NIH) - USANIH National Inst…	The authors would like to thank Austin McPhilamy for his help identifying ICD codes relevant to pneumonia phenotyping. This project was supported by CTSA award UL1 TR002243 from the National Center for Advancing Translational Sciences. H.-H.C., D.M.S., L.E.P., R.J.B., C.D.H., and J.E.B. were supported by funding from the National Institute of General Medical Sciences, National Institutes of Healt…		38	12	12	2	6	CELL PRESS	CAMBRIDGE	50 HAMPSHIRE ST, FLOOR 5, CAMBRIDGE, MA 02139 USA	0002-9297	1537-6605		AM J HUM GENET	Am. J. Hum. Genet.	JAN 7	2021	108	1
J	Davies, NG; Barnard, RC; Jarvis, CI; Russell, TW; Semple, MG; Jit, M; Edmunds, WJ				Davies, Nicholas G.; Barnard, Rosanna C.; Jarvis, Christopher, I; Russell, Timothy W.; Semple, Malcolm G.; Jit, Mark; Edmunds, W. John		Ctr Math Modelling Infect Dis COVI; ISARIC4C Investigators	Association of tiered restrictions and a second lockdown with COVID-19 deaths and hospital admissions in England: a modelling study	LANCET INFECTIOUS DISEASES			English	Article								Background A second wave of COVID-19 cases in autumn, 2020, in England led to localised, tiered restrictions (so-called alert levels) and, subsequently, a second national lockdown. We examined the impact of these tiered restrictions, and alternatives for lockdown stringency, timing, and duration, on severe acute respiratory syndrome coronavirus 2 (SARS-CoV-2) transmission and hospital admissions …	[Davies, Nicholas G.; Barnard, Rosanna C.; Jarvis, Christopher, I; Russell, Timothy W.; Jit, Mark; Edmunds, W. John] London Sch Hyg & Trop Med, Dept Infect Dis Epidemiol, London WC1E 7HT, England; [Semple, Malcolm G.] Univ Liverpool, Fac Hlth & Life Sci, Inst Infect Vet & Ecol Sci, Natl Inst Hlth Res Hlth,Protect Res Unit Emerging, Liverpool, Merseyside, England; [Semple, Malcolm G.] Alder Hey Ch…	University of London; London School of Hygiene & Tropical Medicine; University of Liverpool; Alder Hey Children's NHS Foundation Trust; Alder Hey Children's Hospital	Davies, NG (corresponding author), London Sch Hyg & Trop Med, Dept Infect Dis Epidemiol, London WC1E 7HT, England.	nicholas.davies@lshtm.ac.uk	Jit, Mark/HDM-7797-2022; Semple, Malcolm Gracie/A-8790-2008; Jarvis, Christopher/A-2969-2016; Barnard, Rosanna/AAI-6744-2020	Semple, Malcolm Gracie/0000-0001-9700-0418; Jarvis, Christopher/0000-0002-0812-2446; Barnard, Rosanna/0000-0001-7602-0401; Green, Christopher/0000-0002-1984-4014; Jit, Mark/0000-0001-6658-8255; Moore, Shona/0000-0001-8610-2806; Finch, Lorna/0000-0002-8167-8766	European Union [101003688]; MRC [MC_PC_19065, MC_PC_19059]; NIHR Health Protection Research Unit (HPRU) in Immunisation [NIHR200929]; Gates Foundation [INV-003174, INV-016832, OPP1209135]; EU Platform for European Preparedness Against (Re-)Emerging Epidemics (FP7 project) [602525]; Research Councils UK [ES/P010873/1]; Economic and Social Research Council [ES/P010873/1]; Liverpool Experimental Can…	European Union(European Union (EU)); MRC(UK Research & Innovation (UKRI)Medical Research Council UK (MRC)); NIHR Health Protection Research Unit (HPRU) in Immunisation; Gates Foundation(Bill & Melinda Gates Foundation); EU Platform for European Preparedness Against (Re-)Emerging Epidemics (FP7 project); Research Councils UK(UK Research & Innovation (UKRI)); Economic and Social Research Council(UK…	This study was funded by the European Union Horizon 2020 Research and Innovation programme, project EpiPose (101003688 to MJ, RCB, and WJE); the MRC (MC_PC_19065 to NGD and WJE); and the NIHR Health Protection Research Unit (HPRU) in Immunisation (NIHR200929 to NGD and MJ). The study was also funded in part by the Gates Foundation (INV-003174 and INV-016832 to MJ and OPP1209135 to ISARIC4C), the …		17	65	66	1	13	ELSEVIER SCI LTD	OXFORD	THE BOULEVARD, LANGFORD LANE, KIDLINGTON, OXFORD OX5 1GB, OXON, ENGLAND	1473-3099	1474-4457		LANCET INFECT DIS	Lancet Infect. Dis.	APR	2021	21	4
J	Hamet, P; Pausova, Z; Attaoua, R; Hishmih, C; Haloui, M; Shin, J; Paus, T; Abrhamowicz, M; Gaudet, D; Santucci, L; Kotchen, TA; Cowley, AW; Hussin, J; Tremblay, J				Hamet, Pavel; Pausova, Zdenka; Attaoua, Redha; Hishmih, Camil; Haloui, Mounsif; Shin, Jean; Paus, Tomas; Abrhamowicz, Michal; Gaudet, Daniel; Santucci, Lara; Kotchen, Theodore A.; Cowley, Allen W.; Hussin, Julie; Tremblay, Johanne			SARS-CoV-2 Receptor ACE2 Gene Is Associated with Hypertension and Severity of COVID 19: Interaction with Sex, Obesity, and Smoking	AMERICAN JOURNAL OF HYPERTENSION			English	Article						ACE2; blood pressure; COVID-19; hypertension; obesity; SARS-CoV-2; sex; smoking	BLOOD-PRESSURE; HEART; INFLAMMATION; DYSFUNCTION; RESOURCE; LINKAGE	BACKGROUND Angiotensin-converting enzyme 2 (ACE2) has been identified as the entry receptor for coronaviruses into human cells, including severe acute respiratory syndrome coronavirus 2 (SARS-CoV-2) that causes coronavirus disease 2019 (COVID-19). Since hypertension (HT) is a leading comorbidity in non-survivors of COVID-19, we tested for association between ACE2 gene and HT in interaction with s…	[Hamet, Pavel; Attaoua, Redha; Hishmih, Camil; Haloui, Mounsif; Santucci, Lara; Tremblay, Johanne] Ctr Hosp Univ Montreal CRCHUM, Ctr Rech, Montreal, PQ, Canada; [Pausova, Zdenka; Shin, Jean] Univ Toronto, Hosp Sick Children, Toronto, ON, Canada; [Pausova, Zdenka; Shin, Jean] Univ Toronto, Dept Physiol, Toronto, ON, Canada; [Pausova, Zdenka; Shin, Jean; Gaudet, Daniel] Univ Toronto, Dept Nutr Sci…	Universite de Montreal; University of Toronto; Hospital for Sick Children (SickKids); University of Toronto; University of Toronto; Universite de Montreal; University of Toronto; University of Toronto; Medical College of Wisconsin; Medical College of Wisconsin; Universite de Montreal	Hamet, P (corresponding author), Ctr Hosp Univ Montreal CRCHUM, Ctr Rech, Montreal, PQ, Canada.	pavel.hamet@umontreal.ca		Abrahamowicz, Michal/0000-0002-3172-3952; gaudet, daniel/0000-0002-5185-3666	Canadian Institutes of Health Research [8892]; US Public Health Service [P50 HL-54998]; OPTITHERA; Medpharmgene; Consortium Quebecois du Medicament; Canadian Institutes of Health Research; Heart and Stroke Foundation of Canada; Canadian Foundation for Innovation; UK Biobank [49731, 59642]; IVADO	Canadian Institutes of Health Research(Canadian Institutes of Health Research (CIHR)); US Public Health Service(United States Department of Health & Human ServicesUnited States Public Health Service); OPTITHERA; Medpharmgene; Consortium Quebecois du Medicament; Canadian Institutes of Health Research(Canadian Institutes of Health Research (CIHR)); Heart and Stroke Foundation of Canada(Heart & Stro…	The French-Canadian study was supported by the Canadian Institutes of Health Research #8892 (PH, JT), US Public Health Service Grant P50 HL-54998 (AC, PH, TK), OPTITHERA (PH, JT), Medpharmgene (PH, JT), and Consortium Quebecois du Medicament (PH, JT). The Saguenay Youth Study has been funded by the Canadian Institutes of Health Research (TP, ZP), Heart and Stroke Foundation of Canada (ZP), and th…		39	32	32	0	0	OXFORD UNIV PRESS	OXFORD	GREAT CLARENDON ST, OXFORD OX2 6DP, ENGLAND	0895-7061	1941-7225		AM J HYPERTENS	Am. J. Hypertens.	APR	2021	34	4
J	Rowlands, AV; Kloecker, DE; Chudasama, Y; Davies, MJ; Dawkins, NP; Edwardson, CL; Gillies, C; Khunti, K; Razieh, C; Islam, N; Zaccardi, F; Yates, T				Rowlands, Alex V.; Kloecker, David E.; Chudasama, Yogini; Davies, Melanie J.; Dawkins, Nathan P.; Edwardson, Charlotte L.; Gillies, Clare; Khunti, Kamlesh; Razieh, Cameron; Islam, Nazrul; Zaccardi, Francesco; Yates, Tom			Association of Timing and Balance of Physical Activity and Rest/Sleep With Risk of COVID-19: A UK Biobank Study	MAYO CLINIC PROCEEDINGS			English	Article								Behavioral lifestyle factors are associated with cardiometabolic disease and obesity, which are risk factors for coronavirus disease 2019 (COVID-19). We aimed to investigate whether physical activity, and the timing and balance of physical activity and sleep/rest, were associated with SARS-CoV-2 positivity and COVID-19 severity. Data from 91,248 UK Biobank participants with accelerometer data and…	[Rowlands, Alex V.; Kloecker, David E.; Davies, Melanie J.; Dawkins, Nathan P.; Edwardson, Charlotte L.; Khunti, Kamlesh; Razieh, Cameron; Zaccardi, Francesco; Yates, Tom] Leicester Gen Hosp, Leicester Diabet Ctr, Diabet Res Ctr, Gwendolen Rd, Leicester LE5 4PW, Leics, England; [Rowlands, Alex V.; Dawkins, Nathan P.; Edwardson, Charlotte L.; Razieh, Cameron; Yates, Tom] Leicester Gen Hosp, Natl I…	University Hospitals of Leicester NHS Trust; Leicester General Hospital; University Hospitals of Leicester NHS Trust; Leicester General Hospital; University Hospitals of Leicester NHS Trust; Leicester General Hospital; University Hospitals of Leicester NHS Trust; Leicester General Hospital; University of Oxford; University of Cambridge	Rowlands, AV (corresponding author), Leicester Gen Hosp, Leicester Diabet Ctr, Diabet Res Ctr, Gwendolen Rd, Leicester LE5 4PW, Leics, England.	alex.rowlands@le.ac.uk	Edwardson, Charlotte/C-9335-2012; /GQB-2573-2022; /ABC-9527-2021; Rowlands, Alex V/J-8878-2019; Islam, Nazrul/E-8592-2015	Rowlands, Alex V/0000-0002-1463-697X; Islam, Nazrul/0000-0003-3982-4325; Dawkins, Nathan/0000-0002-6374-7908; Chudasama, Yogini V/0000-0002-6777-0064; Gillies, Clare/0000-0002-8417-9700; Razieh, Cameron/0000-0003-3597-2945; Yates, Thomas/0000-0002-5724-5178; Khunti, Kamlesh/0000-0003-2343-7099; Davies, Melanie/0000-0002-9987-9371; Kloecker, David/0000-0002-8910-2091; Edwardson, Charlotte/0000-000…	National Institute for Health Research (NIHR) Leicester Biomedical Research Centre; NIHR Applied Research Collaborations e East Midlands; UKRI-DHSC COVID-19 Rapid Response Rolling [MR/V020536/1]; MRC [MR/V020536/1] Funding Source: UKRI	National Institute for Health Research (NIHR) Leicester Biomedical Research Centre; NIHR Applied Research Collaborations e East Midlands; UKRI-DHSC COVID-19 Rapid Response Rolling; MRC(UK Research & Innovation (UKRI)Medical Research Council UK (MRC))	This research was supported by the National Institute for Health Research (NIHR) Leicester Biomedical Research Centre, the NIHR Applied Research Collaborations e East Midlands, and a grant from the UKRI-DHSC COVID-19 Rapid Response Rolling Call (MR/V020536/1). The funders had no role in the design and conduct of the study; collection, management, analysis, and interpretation of the data; preparat…		14	21	21	2	9	ELSEVIER SCIENCE INC	NEW YORK	STE 800, 230 PARK AVE, NEW YORK, NY 10169 USA	0025-6196	1942-5546		MAYO CLIN PROC	Mayo Clin. Proc.	JAN	2021	96	1
J	Fan, XK; Yin, C; Wang, JY; Yang, MJ; Ma, HX; Jin, GF; Song, MY; Hu, ZB; Shen, HB; Hang, D				Fan, Xikang; Yin, Cheng; Wang, Jiayu; Yang, Mingjia; Ma, Hongxia; Jin, Guangfu; Song, Mingyang; Hu, Zhibin; Shen, Hongbing; Hang, Dong			Pre-diagnostic circulating concentrations of insulin-like growth factor-1 and risk of COVID-19 mortality: results from UK Biobank	EUROPEAN JOURNAL OF EPIDEMIOLOGY			English	Article						IGF-1; COVID-19; SARS-CoV-2; Coronavirus infection; Mortality; UK biobank	REPRODUCIBILITY; CELLS; WOMEN; IGF-1	Coronavirus disease 2019 (COVID-19) deteriorates suddenly primarily due to excessive inflammatory injury, and insulin-like growth factor-1 (IGF-1) is implicated in endocrine control of the immune system. However, the effect of IGF-1 levels on COVID-19 prognosis remains unknown. Using UK Biobank resource, we investigated the association between circulating IGF-1 concentrations and mortality risk (…	[Fan, Xikang; Wang, Jiayu; Yang, Mingjia; Ma, Hongxia; Jin, Guangfu; Hu, Zhibin; Shen, Hongbing; Hang, Dong] Nanjing Med Univ, Sch Publ Hlth, Int Joint Res Ctr Environm & Human Hlth, Dept Epidemiol & Biostat,Ctr Global Hlth, 101 Longmian Ave, Nanjing 211166, Peoples R China; [Yin, Cheng] Nanjing Med Univ, Jiangning Hosp, Dept, Nanjing 211100, Peoples R China; [Ma, Hongxia; Jin, Guangfu; Hu, Zhibi…	Nanjing Medical University; Nanjing Medical University; Nanjing Medical University; Nanjing Medical University; Harvard University; Harvard T.H. Chan School of Public Health; Harvard University; Harvard T.H. Chan School of Public Health; Harvard University; Massachusetts General Hospital; Harvard University; Massachusetts General Hospital; Harvard University; Harvard Medical School	Hang, D (corresponding author), Nanjing Med Univ, Sch Publ Hlth, Int Joint Res Ctr Environm & Human Hlth, Dept Epidemiol & Biostat,Ctr Global Hlth, 101 Longmian Ave, Nanjing 211166, Peoples R China.;Hang, D (corresponding author), Nanjing Med Univ, Collaborat Innovat Ctr Canc Med, Jiangsu Key Lab Canc Biomarkers Prevent & Treatme, 101 Longmian Ave, Nanjing 211166, Peoples R China.	hangdong@njmu.edu.cn	fan, xikang/HTP-4374-2023; shen, hong/HTQ-6147-2023	fan, xikang/0000-0002-9944-284X; Ma, Hongxia/0000-0002-9821-6955; Shen, Hongbing/0000-0002-2581-5906; Hang, Dong/0000-0001-6944-0459	National Natural Science Foundation of China [82041026, 81820108028, 81521004, 81973127]; National Key R&D Program of China [2016YFC1000200, 2017YFC0908300]; Science Foundation for Excellent Young Scholars of Jiangsu [BK20190083]	National Natural Science Foundation of China(National Natural Science Foundation of China (NSFC)); National Key R&D Program of China; Science Foundation for Excellent Young Scholars of Jiangsu	This study was funded by National Natural Science Foundation of China (82041026, 81820108028, 81521004, and 81973127), National Key R&D Program of China (2016YFC1000200 and 2017YFC0908300), and Science Foundation for Excellent Young Scholars of Jiangsu (BK20190083). The funders had no role in study design, data collection and analysis, decision to publish, or preparation of the manuscript.		22	15	15	0	10	SPRINGER	DORDRECHT	VAN GODEWIJCKSTRAAT 30, 3311 GZ DORDRECHT, NETHERLANDS	0393-2990	1573-7284		EUR J EPIDEMIOL	Eur. J. Epidemiol.	MAR	2021	36	3
J	Ho, FK; Celis-Morales, CA; Gray, SR; Katikireddi, SV; Niedzwiedz, CL; Hastie, C; Ferguson, LD; Berry, C; Mackay, DF; Gill, JMR; Pell, JP; Sattar, N; Welsh, P				Ho, Frederick K.; Celis-Morales, Carlos A.; Gray, Stuart R.; Katikireddi, S. Vittal; Niedzwiedz, Claire L.; Hastie, Claire; Ferguson, Lyn D.; Berry, Colin; Mackay, Daniel F.; Gill, Jason M. R.; Pell, Jill P.; Sattar, Naveed; Welsh, Paul			Modifiable and non-modifiable risk factors for COVID-19, and comparison to risk factors for influenza and pneumonia: results from a UK Biobank prospective cohort study	BMJ OPEN			English	Article						epidemiology; cardiology; diabetes & endocrinology	BODY-MASS INDEX; SMOOTHING PARAMETER; OBESITY	Objectives We aimed to investigate demographic, lifestyle, socioeconomic and clinical risk factors for COVID-19, and compared them to risk factors for pneumonia and influenza in UK Biobank. Design Cohort study. Setting UK Biobank. Participants 49-83 year olds (in 2020) from a general population study. Main outcome measures Confirmed COVID-19 infection (positive SARS-CoV-2 test). Incident influenz…	[Ho, Frederick K.; Celis-Morales, Carlos A.; Katikireddi, S. Vittal; Niedzwiedz, Claire L.; Hastie, Claire; Mackay, Daniel F.; Pell, Jill P.] Univ Glasgow, Inst Hlth & Wellbeing, Glasgow, Lanark, Scotland; [Celis-Morales, Carlos A.; Gray, Stuart R.; Ferguson, Lyn D.; Berry, Colin; Gill, Jason M. R.; Sattar, Naveed; Welsh, Paul] Univ Glasgow, Inst Cardiovasc & Med Sci, Glasgow, Lanark, Scotland	University of Glasgow; University of Glasgow	Welsh, P (corresponding author), Univ Glasgow, Inst Cardiovasc & Med Sci, Glasgow, Lanark, Scotland.	Paul.Welsh@glasgow.ac.uk	Ho, Frederick/AAS-2647-2021; Berry, Colin/AAF-5268-2020; Gray, Stuart R/A-6069-2012; Gray, Stuart/L-2489-2017	Ho, Frederick/0000-0001-7190-9025; Katikireddi, Srinivasa/0000-0001-6593-9092; Berry, Colin/0000-0002-4547-8636; Gray, Stuart/0000-0001-8969-9636; Niedzwiedz, Claire/0000-0001-6133-4168; Ferguson, Lyn/0000-0002-6136-8349	British Heart Foundation Centre of Research Excellence [RE/18/6/34217]; Medical Research Council Fellowship [MR/R024774/1]; Medical Research Council [MC_UU_12017/13]; Scottish Government Chief Scientist Office [SPHSU13]; NRS Senior Clinical Fellowship [SCAF/15/02]; MRC [MR/R024774/1, MC_UU_00022/2, MC_UU_12017/13] Funding Source: UKRI	British Heart Foundation Centre of Research Excellence(British Heart Foundation); Medical Research Council Fellowship(UK Research & Innovation (UKRI)Medical Research Council UK (MRC)); Medical Research Council(UK Research & Innovation (UKRI)Medical Research Council UK (MRC)); Scottish Government Chief Scientist Office; NRS Senior Clinical Fellowship; MRC(UK Research & Innovation (UKRI)Medical Res…	The work in this study is supported by the British Heart Foundation Centre of Research Excellence Grant RE/18/6/34217. CLN acknowledges funding from a Medical Research Council Fellowship (MR/R024774/1). SVK acknowledges funding from the Medical Research Council (MC_UU_12017/13), Scottish Government Chief Scientist Office (SPHSU13), and NRS Senior Clinical Fellowship (SCAF/15/02).		45	69	71	3	9	BMJ PUBLISHING GROUP	LONDON	BRITISH MED ASSOC HOUSE, TAVISTOCK SQUARE, LONDON WC1H 9JR, ENGLAND	2044-6055			BMJ OPEN	BMJ Open		2020	10	11
J	Zhang, Y; Yang, HX; Li, S; Li, WD; Wang, J; Wang, YG				Zhang, Yuan; Yang, Hongxi; Li, Shu; Li, Wei-Dong; Wang, Ju; Wang, Yaogang			Association analysis framework of genetic and exposure risks for COVID-19 in middle-aged and elderly adults	MECHANISMS OF AGEING AND DEVELOPMENT			English	Article						Genetic risks; Exposure risks; Association analysis; COVID-19	SUSCEPTIBILITY; EPIDEMIOLOGY; TRANSMISSION; BIOBANK; ACE2	Coronavirus disease 2019 (COVID-19) is a current pandemic, and studies reported that older people have higher rates of infection and more severe cases. Recently, studies have revealed the involvement of both genetic and exposure factors in the susceptibility of COVID-19. However, the correlation between them is still unclear. Thus, we aimed to investigate the correlation between genetic and expos…	[Zhang, Yuan; Yang, Hongxi; Li, Shu; Wang, Yaogang] Tianjin Med Univ, Sch Publ Hlth, Tianjin 300070, Peoples R China; [Li, Wei-Dong] Tianjin Med Univ, Sch Basic Med Sci, Dept Genet, Tianjin, Peoples R China; [Wang, Ju] Tianjin Med Univ, Sch Biomed Engn & Technol, Tianjin, Peoples R China	Tianjin Medical University; Tianjin Medical University; Tianjin Medical University	Wang, YG (corresponding author), Tianjin Med Univ, Sch Publ Hlth, Tianjin 300070, Peoples R China.	YaogangWANG@tmu.edu.cn		Li, Wei-Dong/0000-0003-0521-7412; Zhang, Yuan/0000-0002-7730-6871	National Natural Science Foundation of China [71910107004, 91746205]	National Natural Science Foundation of China(National Natural Science Foundation of China (NSFC))	This work was supported by the National Natural Science Foundation of China (grant numbers: 71910107004, 91746205).		26	14	14	0	17	ELSEVIER IRELAND LTD	CLARE	ELSEVIER HOUSE, BROOKVALE PLAZA, EAST PARK SHANNON, CO, CLARE, 00000, IRELAND	0047-6374	1872-6216		MECH AGEING DEV	Mech. Ageing Dev.	MAR	2021	194
J	Ma, H; Zhou, T; Heianza, Y; Qi, L				Ma, Hao; Zhou, Tao; Heianza, Yoriko; Qi, Lu			Habitual use of vitamin D supplements and risk of coronavirus disease 2019 (COVID-19) infection: a prospective study in UK Biobank	AMERICAN JOURNAL OF CLINICAL NUTRITION			English	Article						vitamin D supplement; COVID-19; SARS-CoV-2; circulating vitamin D level; genetic risk score	IMMUNE-SYSTEM	Background: Previous studies have related vitamin D supplementation to a lower risk of acute respiratory tract infection. Emerging evidence suggests that vitamin D insufficiency is related to a higher risk of coronavirus disease 2019 (COVID-19) infection. Objectives: We aimed to investigate the prospective association between habitual use of vitamin D supplements and risk of COVID-19 infection, a…	[Ma, Hao; Zhou, Tao; Heianza, Yoriko; Qi, Lu] Tulane Univ, Sch Publ Hlth & Trop Med, Dept Epidemiol, New Orleans, LA 70118 USA; [Qi, Lu] Brigham & Womens Hosp, Dept Med, Channing Div Network Med, 75 Francis St, Boston, MA 02115 USA; [Qi, Lu] Harvard Med Sch, Boston, MA 02115 USA; [Qi, Lu] Harvard TH Chan Sch Publ Hlth, Dept Nutr, Boston, MA 02115 USA	Tulane University; Harvard University; Brigham & Women's Hospital; Harvard University; Harvard Medical School; Harvard University; Harvard T.H. Chan School of Public Health	Qi, L (corresponding author), Tulane Univ, Sch Publ Hlth & Trop Med, Dept Epidemiol, New Orleans, LA 70118 USA.;Qi, L (corresponding author), Brigham & Womens Hosp, Dept Med, Channing Div Network Med, 75 Francis St, Boston, MA 02115 USA.;Qi, L (corresponding author), Harvard Med Sch, Boston, MA 02115 USA.;Qi, L (corresponding author), Harvard TH Chan Sch Publ Hlth, Dept Nutr, Boston, MA 02115 USA.	lqi1@tulane.edu							34	52	52	2	31	ELSEVIER SCIENCE INC	NEW YORK	STE 800, 230 PARK AVE, NEW YORK, NY 10169 USA	0002-9165	1938-3207		AM J CLIN NUTR	Am. J. Clin. Nutr.	MAY	2021	113	5
J	Yang, HZ; Chen, WW; Hu, Y; Chen, YL; Zeng, Y; Sun, YJ; Ying, ZY; He, JH; Qu, YY; Lu, DH; Fang, F; Valdimarsdottir, UA; Song, H				Yang, Huazhen; Chen, Wenwen; Hu, Yao; Chen, Yilong; Zeng, Yu; Sun, Yajing; Ying, Zhiye; He, Junhui; Qu, Yuanyuan; Lu, Donghao; Fang, Fang; Valdimarsdottir, Unnur A.; Song, Huan			Pre-pandemic psychiatric disorders and risk of COVID-19: a UK Biobank cohort analysis	LANCET HEALTHY LONGEVITY			English	Article							POSTTRAUMATIC-STRESS-DISORDER; PSYCHOLOGICAL STRESS; SUSCEPTIBILITY; ASSOCIATION; INFECTION; CORTISOL; ADULTS	Background Psychiatric morbidities have been associated with a risk of severe infections through compromised immunity, health behaviours, or both. However, data are scarce on the association between multiple types of pre-pandemic psychiatric disorders and COVID-19. We aimed to assess the association between pre-pandemic psychiatric disorders and the subsequent risk of COVID-19 using UK Biobank. M…	[Yang, Huazhen; Hu, Yao; Chen, Yilong; Zeng, Yu; Sun, Yajing; Ying, Zhiye; Qu, Yuanyuan; Song, Huan] Sichuan Univ, West China Hosp, West China Biomed Big Data Ctr, Chengdu 610041, Peoples R China; [Yang, Huazhen; Hu, Yao; Chen, Yilong; Zeng, Yu; Sun, Yajing; Ying, Zhiye; Qu, Yuanyuan; Song, Huan] Sichuan Univ, Med Big Data Ctr, Chengdu, Peoples R China; [Chen, Wenwen] Sichuan Univ, Div Nephrol, K…	Sichuan University; Sichuan University; Sichuan University; Sichuan University; Sichuan University; Sichuan University; Chinese Academy of Medical Sciences - Peking Union Medical College; Karolinska Institutet; Karolinska Institutet; Harvard University; Harvard T.H. Chan School of Public Health; University of Iceland	Song, H (corresponding author), Sichuan Univ, West China Hosp, West China Biomed Big Data Ctr, Chengdu 610041, Peoples R China.	songhuan@wchscu.cn	Lu, Donghao/AAH-6445-2019	Lu, Donghao/0000-0002-4186-8661; Chen, Yilong/0000-0002-5127-2247; Valdimarsdottir, Unnur/0000-0001-5382-946X; Fang, Fang/0000-0002-3310-6456	National Natural Science Foundation of China	National Natural Science Foundation of China(National Natural Science Foundation of China (NSFC))	National Natural Science Foundation of China.		30	61	61	4	17	ELSEVIER	AMSTERDAM	RADARWEG 29, 1043 NX AMSTERDAM, NETHERLANDS	2666-7568			LANCET HEALTH LONGEV	Lancet Health. Longev.	NOV	2020	1	2
J	Zhou, JQ; Sun, YT; Huang, WS; Ye, KX				Zhou, Jingqi; Sun, Yitang; Huang, Weishan; Ye, Kaixiong			Altered Blood Cell Traits Underlie a Major Genetic Locus of Severe COVID-19	JOURNALS OF GERONTOLOGY SERIES A-BIOLOGICAL SCIENCES AND MEDICAL SCIENCES			English	Article						Blood cells; COVID-19; Eosinophil; Monocyte; Phenome-wide association study	WIDE ASSOCIATION; DISEASE; SARS-COV-2	Background: The genetic locus 3p21.31 has been associated with severe coronavirus disease 2019 (COVID-19), but the underlying pathophysiological mechanism is unknown. Methods: To identify intermediate traits associated with the 3p21.31 locus, we first performed a phenome-wide association study (PheWAS) with 923 phenotypes in 310 999 European individuals from the UK Biobank. For genes potentially …	[Zhou, Jingqi; Sun, Yitang; Ye, Kaixiong] Univ Georgia, Dept Genet, Franklin Coll Arts & Sci, Athens, GA 30602 USA; [Zhou, Jingqi] Shanghai Jiao Tong Univ, Sch Publ Hlth, Sch Med, Shanghai, Peoples R China; [Huang, Weishan] Louisiana State Univ, Sch Vet Med, Dept Pathobiol Sci, Baton Rouge, LA 70803 USA; [Huang, Weishan] Cornell Univ, Coll Vet Med, Dept Microbiol & Immunol, Ithaca, NY 14853 USA; …	University System of Georgia; University of Georgia; Shanghai Jiao Tong University; Louisiana State University System; Louisiana State University; Cornell University; University System of Georgia; University of Georgia	Ye, KX (corresponding author), Univ Georgia, Dept Genet, C220 Davison Life Sci,120 East Green St, Athens, GA 30602 USA.	Kaixiong.Ye@uga.edu	Huang, Weishan/J-3127-2014; Zhou, Jingqi/IRZ-7004-2023; Ye, Kaixiong/C-2297-2017	Huang, Weishan/0000-0002-1330-1131; Zhou, Jingqi/0000-0002-9961-199X; Ye, Kaixiong/0000-0003-4658-7292; Sun, Yitang/0000-0002-6564-8815	University of Georgia Research Foundation	University of Georgia Research Foundation	This work is supported by the University of Georgia Research Foundation.		51	5	5	3	7	OXFORD UNIV PRESS INC	CARY	JOURNALS DEPT, 2001 EVANS RD, CARY, NC 27513 USA	1079-5006	1758-535X		J GERONTOL A-BIOL	J. Gerontol. Ser. A-Biol. Sci. Med. Sci.	AUG	2021	76	8
J	Li, S; Cao, Z; Yang, HX; Zhang, Y; Xu, FS; Wang, YG				Li, Shu; Cao, Zhi; Yang, Hongxi; Zhang, Yuan; Xu, Fusheng; Wang, Yaogang			Metabolic Healthy Obesity, Vitamin D Status, and Risk of COVID-19	AGING AND DISEASE			English	Article						Obesity; metabolic health; vitamin D; COVID-19	RESPIRATORY SYNDROME CORONAVIRUS	Aging and obesity-related conditions seem to worsen the effect of Coronavirus Disease 2019 (COVID-19). This study assessed the possible roles of metabolic/obesity phenotypes and vitamin D status in increasing the greater severity of COVID-19. We studied 353,299 UK Biobank participants from England with a mean age of 67.7 years. Metabolic/obesity phenotypes were defined as a combination of metabol…	[Li, Shu; Cao, Zhi; Yang, Hongxi; Zhang, Yuan; Xu, Fusheng; Wang, Yaogang] Tianjin Med Univ, Sch Publ Hlth, Tianjin, Peoples R China; [Yang, Hongxi] Yale Univ, Sch Publ Hlth, New Haven, CT USA	Tianjin Medical University; Yale University	Wang, YG (corresponding author), Tianjin Med Univ, Sch Publ Hlth, Tianjin, Peoples R China.	tjmuwang@hotmail.cxom			National Natural Science Foundation of China [71910107004, 91746205]; [45676]	National Natural Science Foundation of China(National Natural Science Foundation of China (NSFC));	The present analyses were conducted using the UK Biobank Resource under Application 45676. We would like to thank all UK Biobank participants and staff, and all health-care workers involved in the diagnosis and treatment of COVID-19 patients. We acknowledge support to Y.G.W. funded by the National Natural Science Foundation of China (71910107004, 91746205). The funding sources had no involvement …		36	16	16	4	35	INT SOC AGING & DISEASE	FORT WORTH	EDITORIAL OFF, 3400 CAMP BOWIE BLVD, FORT WORTH, TX 76106 USA	2152-5250			AGING DIS	Aging Dis.	FEB 1	2021	12	1
J	Lassale, C; Hamer, M; Hernaez, A; Gale, CR; Batty, GD				Lassale, Camille; Hamer, Mark; Hernaez, Alvaro; Gale, Catharine R.; Batty, G. David			Association of pre-pandemic high-density lipoprotein cholesterol with risk of COVID-19 hospitalisation and death: The UK Biobank cohort study	PREVENTIVE MEDICINE REPORTS			English	Article						HDL-C; COVID-19; Cohort study; UK Biobank	HDL; DISEASE	There is growing evidence of, and biological plausibility for, elevated levels of high-density lipoprotein cholesterol (HDL-C) being related to lower rates of respiratory disease. We tested whether pre-pandemic HDL-C within the normal range is associated with subsequent COVID-19 hospitalisations and death. We analysed data on participants from UK Biobank, a prospective cohort study, baseline data…	[Lassale, Camille; Hernaez, Alvaro] Hosp del Mar Med Res Inst, Barcelona, Spain; [Lassale, Camille; Hernaez, Alvaro] Inst Salud Carlos III, GIBER Pathophysiol Obes & Nutr CIBEROBN, Madrid, Spain; [Lassale, Camille; Batty, G. David] UCL, Dept Epidemiol & Publ Hlth, 1-19 Torrington Pl, London WC1E 6BT, England; [Hamer, Mark] UCL, Div Surg & Intervent Sci, London, England; [Hernaez, Alvaro] Norwegia…	Institut Hospital del Mar d'Investigacions Mediques (IMIM); Hospital del Mar; Instituto de Salud Carlos III; University of London; University College London; University of London; University College London; Norwegian Institute of Public Health (NIPH); Universitat Ramon Llull; University of Barcelona; Hospital Clinic de Barcelona; IDIBAPS; University of Southampton; University of Edinburgh	Batty, GD (corresponding author), UCL, Dept Epidemiol & Publ Hlth, 1-19 Torrington Pl, London WC1E 6BT, England.	classale@imim.es; m.hamer@ucl.ac.uk; crg@mrc.soton.ac.uk; david.batty@ucl.ac.uk	Batty, GD/Y-4401-2018; Hamer, Mark/C-1602-2008; Hernaez, Alvaro/GXF-3337-2022; Lassale, Camille/ABE-7813-2020; Gale, Catharine R/B-1653-2012	Batty, GD/0000-0003-1822-5753; Hamer, Mark/0000-0002-8726-7992; Lassale, Camille/0000-0002-9340-2708; Gale, Catharine/0000-0002-3361-8638	Beatriu de Pinos postdoctoral programme of the Government of Catalonia's Secretariat for Universities and Research of the Ministry of Economy and Knowledge [2017BP00021]; Medical Research Council [MR/P023444/1, RES-579-47-0001]; US National Institute on Aging [1R56AG05251901, 1R01AG05251901A1]; Economic Social Research Council [RES-579-47-0001]	Beatriu de Pinos postdoctoral programme of the Government of Catalonia's Secretariat for Universities and Research of the Ministry of Economy and Knowledge; Medical Research Council(UK Research & Innovation (UKRI)Medical Research Council UK (MRC)); US National Institute on Aging(United States Department of Health & Human ServicesNational Institutes of Health (NIH) - USANIH National Institute on A…	CL is supported by the Beatriu de Pinos postdoctoral programme of the Government of Catalonia's Secretariat for Universities and Research of the Ministry of Economy and Knowledge (2017BP00021) ; GDB by the Medical Research Council (MR/P023444/1) and the US National Institute on Aging (1R56AG05251901; 1R01AG05251901A1) ; and MH through a joint award from the Economic Social Research Council and Me…		25	5	5	1	2	ELSEVIER	AMSTERDAM	RADARWEG 29, 1043 NX AMSTERDAM, NETHERLANDS		2211-3355		PREV MED REP	Prev. Med. Rep.	SEP	2021	23
J	Hu, JC; Li, C; Wang, SY; Li, T; Zhang, HP				Hu, Jianchang; Li, Cai; Wang, Shiying; Li, Ting; Zhang, Heping			Genetic variants are identified to increase risk of COVID-19 related mortality from UK Biobank data	HUMAN GENOMICS			English	Article						COVID-19; GWAS; Host genetic factors; Mortality; SARS-CoV-2; UK Biobank	PATHWAY; CILIA	Background The severity of coronavirus disease 2019 (COVID-19) caused by the severe acute respiratory syndrome coronavirus 2 (SARS-CoV-2) is highly heterogeneous. Studies have reported that males and some ethnic groups are at increased risk of death from COVID-19, which implies that individual risk of death might be influenced by host genetic factors. Methods In this project, we consider the mort…	[Hu, Jianchang; Li, Cai; Wang, Shiying; Li, Ting; Zhang, Heping] Yale Univ, Dept Biostat, 300 George St,Ste 523, New Haven, CT 06511 USA	Yale University	Zhang, HP (corresponding author), Yale Univ, Dept Biostat, 300 George St,Ste 523, New Haven, CT 06511 USA.	heping.zhang@yale.edu	Zhang, He/GXN-0028-2022	Li, Ting/0000-0002-3880-8609	U.S. National Institutes of Health [R01HG010171, R01MH116527]	U.S. National Institutes of Health(United States Department of Health & Human ServicesNational Institutes of Health (NIH) - USA)	Partially funded by U.S. National Institutes of Health R01HG010171 and R01MH116527.		52	62	63	1	45	BMC	LONDON	CAMPUS, 4 CRINAN ST, LONDON N1 9XW, ENGLAND	1473-9542	1479-7364		HUM GENOMICS	Hum. Genomics	FEB 3	2021	15	1
J	Konuma, T; Ogawa, K; Okada, Y				Konuma, Takahiro; Ogawa, Kotaro; Okada, Yukinori			Integration of genetically regulated gene expression and pharmacological library provides therapeutic drug candidates	HUMAN MOLECULAR GENETICS			English	Article							STEM-CELLS; SCHIZOPHRENIA; ASSOCIATION; ANISOMYCIN; INHIBITOR; RESOURCE; DATABASE; STRESS	Approaches toward new therapeutics using disease genomics, such as genome-wide association study (GWAS), are anticipated. Here, we developed Trans-Phar [integration of transcriptome-wide association study (TWAS) and pharmacological database], achieving in silico screening of compounds from a large-scale pharmacological database (L1000 Connectivity Map), which have inverse expression profiles comp…	[Konuma, Takahiro; Ogawa, Kotaro; Okada, Yukinori] Osaka Univ, Dept Stat Genet, Grad Sch Med, 2-2 Yamadaoka, Suita, Osaka 5650871, Japan; [Konuma, Takahiro] JAPAN TOBACCO Inc, Cent Pharmaceut Res Inst, Takatsuki, Osaka 5691125, Japan; [Ogawa, Kotaro] Osaka Univ, Dept Neurol, Grad Sch Med, Suita, Osaka 5650871, Japan; [Okada, Yukinori] Osaka Univ, Immunol Frontier Res Ctr WPI IFReC, Lab Stat Immun…	Osaka University; Japan Tobacco Inc.; Osaka University; Osaka University; Osaka University	Okada, Y (corresponding author), Osaka Univ, Dept Stat Genet, Grad Sch Med, 2-2 Yamadaoka, Suita, Osaka 5650871, Japan.	yokada@sg.med.osaka-u.ac.jp			Japan Society for the Promotion of Science (JSPS) KAKENHI [19H01021, 20K21834]; Japan Agency for Medical Research and Development (AMED) [JP20km0405211, JP20ek0109413, JP20ek0410075, JP20gm4010006, JP20km0405217, JP20fk0108265]; Takeda Science Foundation; Bioinformatics Initiative of Osaka University Graduate School of Medicine, Osaka University	Japan Society for the Promotion of Science (JSPS) KAKENHI(Ministry of Education, Culture, Sports, Science and Technology, Japan (MEXT)Japan Society for the Promotion of ScienceGrants-in-Aid for Scientific Research (KAKENHI)); Japan Agency for Medical Research and Development (AMED)(Japan Agency for Medical Research and Development (AMED)); Takeda Science Foundation(Takeda Science Foundation (TSF)…	We acknowledge the members of the COVID-19 Host Genetics Initiative for kindly releasing the GWAS summary statistics. This study was supported by the Japan Society for the Promotion of Science (JSPS) KAKENHI (19H01021 and 20K21834) and Japan Agency for Medical Research and Development (AMED) (JP20km0405211, JP20ek0109413, JP20ek0410075, JP20gm4010006, JP20km0405217, JP20fk0108265), Takeda Science…		35	8	8	0	2	OXFORD UNIV PRESS	OXFORD	GREAT CLARENDON ST, OXFORD OX2 6DP, ENGLAND	0964-6906	1460-2083		HUM MOL GENET	Hum. Mol. Genet.	FEB 1	2021	30	3-4
J	Elliott, J; Bodinier, B; Whitaker, M; Delpierre, C; Vermeulen, R; Tzoulaki, I; Elliott, P; Chadeau-Hyam, M				Elliott, Joshua; Bodinier, Barbara; Whitaker, Matthew; Delpierre, Cyrille; Vermeulen, Roel; Tzoulaki, Ioanna; Elliott, Paul; Chadeau-Hyam, Marc			COVID-19 mortality in the UK Biobank cohort: revisiting and evaluating risk factors	EUROPEAN JOURNAL OF EPIDEMIOLOGY			English	Article						COVID-19 mortality; SARS-CoV-2; Prospective cohort; UK biobank; Risk factor	INFECTION	Most studies of severe/fatal COVID-19 risk have used routine/hospitalisation data without detailed pre-morbid characterisation. Using the community-based UK Biobank cohort, we investigate risk factors for COVID-19 mortality in comparison with non-COVID-19 mortality. We investigated demographic, social (education, income, housing, employment), lifestyle (smoking, drinking, body mass index), biolog…	[Elliott, Joshua; Bodinier, Barbara; Whitaker, Matthew; Tzoulaki, Ioanna; Elliott, Paul; Chadeau-Hyam, Marc] Imperial Coll London, St Marys Hosp, Sch Publ Hlth, Dept Epidemiol & Biostat, Norfolk Pl, London W2 1PG, England; [Elliott, Joshua; Bodinier, Barbara; Whitaker, Matthew; Tzoulaki, Ioanna; Elliott, Paul; Chadeau-Hyam, Marc] Imperial Coll, MRC Ctr Environm & Hlth, London, England; [Elliott, …	Imperial College London; Imperial College London; Royal Surrey County Hospital; Institut National de la Sante et de la Recherche Medicale (Inserm); Universite de Toulouse; Universite Toulouse III - Paul Sabatier; University of Ioannina; Utrecht University	Chadeau-Hyam, M (corresponding author), Imperial Coll London, St Marys Hosp, Sch Publ Hlth, Dept Epidemiol & Biostat, Norfolk Pl, London W2 1PG, England.;Chadeau-Hyam, M (corresponding author), Imperial Coll, MRC Ctr Environm & Hlth, London, England.	m.chadeau@imperial.ac.uk	Chadeau, Marc/AAN-7586-2021; Tzoulaki, Ioanna/ABE-6269-2020	Chadeau, Marc/0000-0001-8341-5436; Tzoulaki, Ioanna/0000-0002-4275-9328; Elliott, Joshua/0000-0002-9005-623X; Bodinier, Barbara/0000-0002-0781-3624; Whitaker, Matthew/0000-0003-1363-6537; delpierre, cyrille/0000-0002-0831-080X	H2020-EXPANSE project (Horizon 2020 grant) [874627]; Cancer Research UK; Population Research Committee Project grant 'Mechanomics' [22184]; MRC Centre for Environment and Health; LongITools project (Horizon 2020 grant) [874739]; MRC Centre for Environment and Health [MR/L01341X/1, MR/S019669/1]; National Institute for Health Research Imperial Biomedical Research Centre; NIHR Health Protection Res…	H2020-EXPANSE project (Horizon 2020 grant); Cancer Research UK(Cancer Research UK); Population Research Committee Project grant 'Mechanomics'; MRC Centre for Environment and Health(UK Research & Innovation (UKRI)Medical Research Council UK (MRC)); LongITools project (Horizon 2020 grant); MRC Centre for Environment and Health(UK Research & Innovation (UKRI)Medical Research Council UK (MRC)); Natio…	MC-H, RV, MK-I, and CD acknowledge support from the H2020-EXPANSE project (Horizon 2020 grant No 874627 to RV). MCH, RV, JE and BB acknowledge support from Cancer Research UK, Population Research Committee Project grant 'Mechanomics' (grant No 22184 to MC-H). BB received a PhD studentship from the MRC Centre for Environment and Health. MC-H and RV also acknowledge the H2020-LongITools project (Ho…		45	50	51	11	42	SPRINGER	DORDRECHT	VAN GODEWIJCKSTRAAT 30, 3311 GZ DORDRECHT, NETHERLANDS	0393-2990	1573-7284		EUR J EPIDEMIOL	Eur. J. Epidemiol.	MAR	2021	36	3
J	Dite, GS; Murphy, NM; Allman, R				Dite, Gillian S.; Murphy, Nicholas M.; Allman, Richard			An integrated clinical and genetic model for predicting risk of severe COVID-19: A population-based case-control study	PLOS ONE			English	Article							CANCER RISK; ALLELES; CARE	Up to 30% of people who test positive to SARS-CoV-2 will develop severe COVID-19 and require hospitalisation. Age, gender, and comorbidities are known to be risk factors for severe COVID-19 but are generally considered independently without accurate knowledge of the magnitude of their effect on risk, potentially resulting in incorrect risk estimation. There is an urgent need for accurate predicti…	[Dite, Gillian S.; Murphy, Nicholas M.; Allman, Richard] Genet Technol Ltd, Fitzroy, Vic, Australia		Dite, GS (corresponding author), Genet Technol Ltd, Fitzroy, Vic, Australia.	gillian.dite@gtglabs.com		Dite, Gillian/0000-0002-2448-2548					22	16	17	0	0	PUBLIC LIBRARY SCIENCE	SAN FRANCISCO	1160 BATTERY STREET, STE 100, SAN FRANCISCO, CA 94111 USA	1932-6203			PLOS ONE	PLoS One	FEB 16	2021	16	2
J	Denaxas, S; Shah, AD; Mateen, BA; Kuan, V; Quint, JK; Fitzpatrick, N; Torralbo, A; Fatemifar, G; Hemingway, H				Denaxas, Spiros; Shah, Anoop D.; Mateen, Bilal A.; Kuan, Valerie; Quint, Jennifer K.; Fitzpatrick, Natalie; Torralbo, Ana; Fatemifar, Ghazaleh; Hemingway, Harry			A semi-supervised approach for rapidly creating clinical biomarker phenotypes in the UK Biobank using different primary care EHR and clinical terminology systems	JAMIA OPEN			English	Article						electronic health records; phenotyping; medical informatics; UK Biobank	HEALTH; WASTE; AGE	Objectives: The UK Biobank (UKB) is making primary care electronic health records (EHRs) for 500 000 participants available for COVID-19-related research. Data are extracted from four sources, recorded using five clinical terminologies and stored in different schemas. The aims of our research were to: (a) develop a semi-supervised approach for bootstrapping EHR phenotyping algorithms in UKB EHR, …	[Denaxas, Spiros; Shah, Anoop D.; Fitzpatrick, Natalie; Torralbo, Ana; Fatemifar, Ghazaleh; Hemingway, Harry] UCL, Inst Hlth Informat, 222 Euston Rd, London NW1 2DA, England; [Denaxas, Spiros; Shah, Anoop D.; Kuan, Valerie; Quint, Jennifer K.; Fitzpatrick, Natalie; Torralbo, Ana; Fatemifar, Ghazaleh; Hemingway, Harry] UCL, Hlth Data Res UK, London, England; [Denaxas, Spiros; Mateen, Bilal A.] Ala…	University of London; University College London; University of London; University College London; University of London; University College London; King's College Hospital NHS Foundation Trust; King's College Hospital; University of London; University College London; Imperial College London	Denaxas, S (corresponding author), UCL, Inst Hlth Informat, 222 Euston Rd, London NW1 2DA, England.	s.denaxas@ucl.ac.uk	Shah, Anoop Dinesh/D-4396-2014; quint, jennifer/ABE-3384-2020; Hemingway, Harry/C-1219-2009	Shah, Anoop Dinesh/0000-0002-8907-5724; Hemingway, Harry/0000-0003-2279-0624; Mateen, Bilal Akhter/0000-0003-4423-6472; Denaxas, Spiros/0000-0001-9612-7791	National Institute for Health Research (NIHR) Biomedical Research Centre at University College London Hospital NHS Trust [12345]	National Institute for Health Research (NIHR) Biomedical Research Centre at University College London Hospital NHS Trust(National Institutes of Health Research (NIHR))	This research has been conducted using the UK Biobank Resource under Application Number 12345.; This article represents independent research [part] funded by the National Institute for Health Research (NIHR) Biomedical Research Centre at University College London Hospital NHS Trust.		25	5	5	0	2	OXFORD UNIV PRESS	OXFORD	GREAT CLARENDON ST, OXFORD OX2 6DP, ENGLAND		2574-2531		JAMIA OPEN	JAMIA Open	DEC	2020	3	4
J	Lehrer, S; Rheinstein, PH				Lehrer, Steven; Rheinstein, Peter H.			Homozygosity for rs17775810 Minor Allele Associated With Reduced Mortality of COVID-19 in the UK Biobank Cohort	IN VIVO			English	Article						S1r; allele; fluvoxamine; COVID-19; motor neuropathy		Background/Aim: Adult outpatients with symptomatic COVID-19 treated with fluvoxamine, compared with placebo, had a lower likelihood of clinical deterioration over 15 days. Fluvoxamine strongly binds to the sigma-1 receptor (S1R) that regulates inflammation by inhibiting the production of cytokines, believed to be responsible for severe COVID-19. We evaluated the S1R locus on chr 9p13.3 in subject…	[Lehrer, Steven] Icahn Sch Med Mt Sinai, Dept Radiat Oncol, New York, NY 10029 USA; [Rheinstein, Peter H.] Severn Hlth Solut, Severna Pk, MD USA	Icahn School of Medicine at Mount Sinai	Lehrer, S (corresponding author), Mt Sinai Med Ctr, Radiat Oncol, Box 1236,1 Gustave L Levy Pl, New York, NY 10029 USA.	steven.lehrer@mssm.edu		Rheinstein, Peter/0000-0002-4608-1665	Office of Research Infrastructure of the National Institutes of Health [S10OD018522, S10OD026880]	Office of Research Infrastructure of the National Institutes of Health	This work was supported in part through the computational resources and staff expertise provided by the Scientific Computing at the Icahn School of Medicine at Mount Sinai, NY, U. S.A. Research reported in this paper was also supported by the Office of Research Infrastructure of the National Institutes of Health under award numbers S10OD018522 and S10OD026880. The content is solely the responsibi…		15	9	9	0	4	INT INST ANTICANCER RESEARCH	ATHENS	EDITORIAL OFFICE 1ST KM KAPANDRITIOU-KALAMOU RD KAPANDRITI, PO BOX 22, ATHENS 19014, GREECE	0258-851X	1791-7549		IN VIVO	In Vivo	MAR-APR	2021	35	2
J	Freuer, D; Linseisen, J; Meisinger, C				Freuer, Dennis; Linseisen, Jakob; Meisinger, Christa			Impact of body composition on COVID-19 susceptibility and severity: A two-sample multivariable Mendelian randomization study	METABOLISM-CLINICAL AND EXPERIMENTAL			English	Article						Obesity; Body fat distribution; Body composition; COVID-19; SARS-CoV-2; Mendelian randomization	IMMUNE-RESPONSE; OBESITY; LOCI; ADIPOSE; METAANALYSIS; ASSOCIATION	Objectives: Recent studies suggested obesity to be a possible risk factor for COVID-19 disease in the wake of the coronavirus (SARS-CoV-2) infection. However, the causality and especially the role of body fat distribution in this context is still unclear. Thus, using a univariable as well as multivariable two-sample Mendelian randomization (MR) approach, we investigated for the first time the cau…	[Freuer, Dennis; Linseisen, Jakob; Meisinger, Christa] Ludwig Maximilians Univ Munchen, UNIKA T Augsburg, Chair Epidemiol, D-86156 Augsburg, Germany; [Freuer, Dennis; Linseisen, Jakob; Meisinger, Christa] German Res Ctr Environm Hlth, Helmholtz Zentrum Munchen, Independent Res Grp Clin Epidemiol, D-85764 Neuherberg, Germany	University of Munich; Helmholtz Association; Helmholtz-Center Munich - German Research Center for Environmental Health	Freuer, D (corresponding author), Ludwig Maximilians Univ Munchen, UNIKA T Augsburg, Chair Epidemiol, D-86156 Augsburg, Germany.	d.freuer@unika-t.de	Linseisen, Jakob/B-5353-2014	Linseisen, Jakob/0000-0002-9386-382X					44	41	41	2	8	W B SAUNDERS CO-ELSEVIER INC	PHILADELPHIA	1600 JOHN F KENNEDY BOULEVARD, STE 1800, PHILADELPHIA, PA 19103-2899 USA	0026-0495	1532-8600		METABOLISM	Metab.-Clin. Exp.	MAY	2021	118
J	Yates, T; Razieh, C; Zaccardi, F; Rowlands, AV; Seidu, S; Davies, MJ; Khunti, K				Yates, Thomas; Razieh, Cameron; Zaccardi, Francesco; Rowlands, Alex, V; Seidu, Samuel; Davies, Melanie J.; Khunti, Kamlesh			Obesity, walking pace and risk of severe COVID-19 and mortality: analysis of UK Biobank	INTERNATIONAL JOURNAL OF OBESITY			English	Article								Obesity is an emerging risk factor for coronavirus disease-2019 (COVID-19). Simple measures of physical fitness, such as self-reported walking pace, may also be important risk markers. This analysis includes 412,596 UK Biobank participants with linked COVID-19 data (median age at linkage = 68 years, obese = 24%, median number of comorbidities = 1). As of August 24th 2020, there were 1001 cases of…	[Yates, Thomas; Razieh, Cameron; Zaccardi, Francesco; Rowlands, Alex, V; Seidu, Samuel; Davies, Melanie J.; Khunti, Kamlesh] Univ Leicester, Leicester Gen Hosp, Diabet Res Ctr, Leicester, Leics, England; [Yates, Thomas; Razieh, Cameron; Davies, Melanie J.] Univ Leicester, NIHR Leicester Biomed Res Ctr, Leicester Biomed Res Ctr BRC, Natl Inst Hlth Res NIHR, Leicester, Leics, England; [Zaccardi, Fr…	University Hospitals of Leicester NHS Trust; Leicester General Hospital; University of Leicester; University of Leicester; University of Leicester; University Hospitals of Leicester NHS Trust; Leicester General Hospital; University of Leicester; University of Leicester	Yates, T (corresponding author), Univ Leicester, Leicester Gen Hosp, Diabet Res Ctr, Leicester, Leics, England.;Yates, T (corresponding author), Univ Leicester, NIHR Leicester Biomed Res Ctr, Leicester Biomed Res Ctr BRC, Natl Inst Hlth Res NIHR, Leicester, Leics, England.	ty20@le.ac.uk	/GQB-2573-2022; /ABC-9527-2021; Rowlands, Alex V/J-8878-2019	Rowlands, Alex V/0000-0002-1463-697X; Yates, Thomas/0000-0002-5724-5178; Razieh, Cameron/0000-0003-3597-2945; Davies, Melanie/0000-0002-9987-9371; Khunti, Kamlesh/0000-0003-2343-7099	National Institute for Health Research (NIHR) Leicester Biomedical Research Centre; NIHR Applied Research Collaboration - East Midlands; UKRI-DHSC COVID-19 Rapid Response Rolling Call [MR/V020536/1]; MRC [MR/V020536/1] Funding Source: UKRI	National Institute for Health Research (NIHR) Leicester Biomedical Research Centre; NIHR Applied Research Collaboration - East Midlands; UKRI-DHSC COVID-19 Rapid Response Rolling Call(UK Research & Innovation (UKRI)); MRC(UK Research & Innovation (UKRI)Medical Research Council UK (MRC))	This research was supported by the National Institute for Health Research (NIHR) Leicester Biomedical Research Centre, the NIHR Applied Research Collaboration - East Midlands, and a grant from the UKRI-DHSC COVID-19 Rapid Response Rolling Call (MR/V020536/1). The funder had no role in the design and conduct of the study; collection, management, analysis, and interpretation of the data; preparatio…		19	35	35	0	8	SPRINGERNATURE	LONDON	CAMPUS, 4 CRINAN ST, LONDON, N1 9XW, ENGLAND	0307-0565	1476-5497		INT J OBESITY	Int. J. Obes.	MAY	2021	45	5
J	Leong, A; Cole, JB; Brenner, LN; Meigs, JB; Florez, JC; Mercader, JM				Leong, Aaron; Cole, Joanne B.; Brenner, Laura N.; Meigs, James B.; Florez, Jose C.; Mercader, Josep M.			Cardiometabolic risk factors for COVID-19 susceptibility and severity: A Mendelian randomization analysis	PLOS MEDICINE			English	Article							LOCI	Author summary Why was this study done? Diverse cardiometabolic risk factors have been described in the literature to be associated with COVID-19 illness, but causality has not been established. Preventive strategies targeting cardiometabolic risk factors that are both causal and modifiable may reduce the risk of COVID-19 illness, whereas interventions targeting risk factors that are only correla…	[Leong, Aaron; Cole, Joanne B.; Brenner, Laura N.; Meigs, James B.; Florez, Jose C.; Mercader, Josep M.] Harvard Med Sch, Dept Med, Boston, MA 02115 USA; [Leong, Aaron; Meigs, James B.] Massachusetts Gen Hosp, Div Gen Internal Med, Boston, MA 02114 USA; [Leong, Aaron; Cole, Joanne B.; Brenner, Laura N.; Meigs, James B.; Florez, Jose C.; Mercader, Josep M.] Broad Inst MIT & Harvard, Programs Metab…	Harvard University; Harvard Medical School; Harvard University; Massachusetts General Hospital; Harvard University; Massachusetts Institute of Technology (MIT); Broad Institute; Harvard University; Massachusetts General Hospital; Harvard University; Massachusetts General Hospital; Harvard University; Boston Children's Hospital; Harvard University; Boston Children's Hospital; Harvard University; M…	Leong, A; Mercader, JM (corresponding author), Harvard Med Sch, Dept Med, Boston, MA 02115 USA.;Leong, A (corresponding author), Massachusetts Gen Hosp, Div Gen Internal Med, Boston, MA 02114 USA.;Leong, A; Mercader, JM (corresponding author), Broad Inst MIT & Harvard, Programs Metab & Med & Populat Genet, Cambridge, MA 02142 USA.;Leong, A; Mercader, JM (corresponding author), Massachusetts Gen H…	asleong@mgh.harvard.edu; mercader@broadinstitute.org	Meigs, James/P-3927-2019; Cole, Joanne B/GVU-0658-2022	Meigs, James/0000-0002-2439-2657; BRENNER, LAURA/0000-0001-6752-0471; Cole, Joanne/0000-0001-9520-2788; Mercader, Josep M/0000-0001-8494-3660	American Diabetes Association [7-20-COVID-003]; American Diabetes Association Innovative and Clinical Translational Award [1-19-ICTS-068]	American Diabetes Association(American Diabetes Association); American Diabetes Association Innovative and Clinical Translational Award(American Diabetes Association)	The project was supported by American Diabetes Association grant #7-20-COVID-003 awarded to AL, and the American Diabetes Association Innovative and Clinical Translational Award 1-19-ICTS-068 awarded to JMM. The MEGASTROKE project received funding from sources specified at http://www.megastroke.org/acknowledgments.html.The funders had no role in study design, data collection and analysis, decisio…		74	64	64	6	18	PUBLIC LIBRARY SCIENCE	SAN FRANCISCO	1160 BATTERY STREET, STE 100, SAN FRANCISCO, CA 94111 USA	1549-1277	1549-1676		PLOS MED	PLos Med.	MAR	2021	18	3
J	Drozd, M; Pujades-Rodriguez, M; Lillie, PJ; Straw, S; Morgan, AW; Kearney, MT; Witte, KK; Cubbon, RM				Drozd, Michael; Pujades-Rodriguez, Mar; Lillie, Patrick J.; Straw, Sam; Morgan, Ann W.; Kearney, Mark T.; Witte, Klaus K.; Cubbon, Richard M.			Non-communicable disease, sociodemographic factors, and risk of death from infection: a UK Biobank observational cohort study	LANCET INFECTIOUS DISEASES			English	Article							SOCIAL DETERMINANTS; HEALTH; POPULATION; MORTALITY; COVID-19	Background Non-communicable diseases (NCDs) have been highlighted as important risk factors for COVID-19 mortality. However, insufficient data exist on the wider context of infectious diseases in people with NCDs. We aimed to investigate the association between NCDs and the risk of death from any infection before the COVID-19 pandemic (up to Dec 31, 2019). Methods For this observational study, we…	[Drozd, Michael; Straw, Sam; Morgan, Ann W.; Kearney, Mark T.; Witte, Klaus K.; Cubbon, Richard M.] Univ Leeds, Sch Med, Leeds Inst Cardiovasc & Metab Med, Leeds, W Yorkshire, England; [Pujades-Rodriguez, Mar] Univ Leeds, Sch Med, Leeds Inst Hlth Sci, Leeds, W Yorkshire, England; [Pujades-Rodriguez, Mar] IQVIA, London, England; [Lillie, Patrick J.] Hull Univ Hosp NHS Trust, Castle Hill Hosp, Dept…	University of Leeds; University of Leeds; IQVIA; University of Hull; University of Leeds; Leeds Biomedical Research Centre	Cubbon, RM (corresponding author), Univ Leeds, LIGHT Labs 704, Leeds LS2 9JT, W Yorkshire, England.	r.cubbon@leeds.ac.uk	Drozd, Michael/GSN-3740-2022	Lillie, Patrick/0000-0002-4811-4774; Drozd, Michael/0000-0003-0255-4624; Morgan, Ann/0000-0003-1109-624X; Witte, Klaus/0000-0002-7146-7105	British Heart Foundation Clinical Research Training Fellowship [FS/18/44/33792]; British Heart Foundation Intermediate Clinical Research Fellowship [FS/12/80/29821]; MRC [MR/N011775/1, MC_PC_19042] Funding Source: UKRI	British Heart Foundation Clinical Research Training Fellowship; British Heart Foundation Intermediate Clinical Research Fellowship; MRC(UK Research & Innovation (UKRI)Medical Research Council UK (MRC))	This research has been done with use of the UK Biobank resource, under application 59585. MD is supported by a British Heart Foundation Clinical Research Training Fellowship (FS/18/44/33792). AWM has received salary support from the National Institute for Health Research and the UK Medical Research Council. MTK is a British Heart Foundation Professor. RMC was supported by a British Heart Foundati…		26	13	13	1	10	ELSEVIER SCI LTD	OXFORD	THE BOULEVARD, LANGFORD LANE, KIDLINGTON, OXFORD OX5 1GB, OXON, ENGLAND	1473-3099	1474-4457		LANCET INFECT DIS	Lancet Infect. Dis.	AUG	2021	21	8
J	Hilser, JR; Han, Y; Biswas, S; Gukasyan, J; Cai, ZH; Zhu, RW; Tang, WHW; Deb, A; Lusis, AJ; Hartiala, JA; Allayee, H				Hilser, James R.; Han, Yi; Biswas, Subarna; Gukasyan, Janet; Cai, Zhiheng; Zhu, Ruowei; Tang, W. H. Wilson; Deb, Arjun; Lusis, Aldons J.; Hartiala, Jaana A.; Allayee, Hooman			Association of serum HDL-cholesterol and apolipoprotein A1 levels with risk of severe SARS-CoV-2 infection	JOURNAL OF LIPID RESEARCH			English	Article						SAR-CoV-2; COVID-19; HDL-cholesterol; apolipoprotein A1; genetic variants; genetic risk score; Mendelian randomization; ApoE4; metabolic syndrome	DENSITY-LIPOPROTEIN CHOLESTEROL; CLINICAL CHARACTERISTICS; TYPE-4 ALLELE; CORONAVIRUS; COVID-19; DISEASE; NEUTRALIZATION; BINDING; INNATE; VIRUS	Individuals with features of metabolic syndrome are particularly susceptible to severe acute respiratory syndrome coronavirus 2 (SARS-CoV-2), a novel coronavirus associated with the severe respiratory disease, coronavirus disease 2019 (COVID-19). Despite considerable attention dedicated to COVID-19, the link between metabolic syndrome and SARS-CoV-2 infection remains unclear. Using data from the …	[Hilser, James R.; Han, Yi; Gukasyan, Janet; Zhu, Ruowei; Hartiala, Jaana A.; Allayee, Hooman] Univ Southern Calif, Keck Sch Med, Dept Prevent Med, Los Angeles, CA 90007 USA; [Hilser, James R.; Han, Yi; Gukasyan, Janet; Cai, Zhiheng; Zhu, Ruowei; Allayee, Hooman] Univ Southern Calif, Keck Sch Med, Dept Biochem & Mol Med, Los Angeles, CA 90007 USA; [Biswas, Subarna] Univ Southern Calif, Keck Sch M…	University of Southern California; University of Southern California; University of Southern California; Cleveland Clinic Foundation; Cleveland Clinic Foundation; University of California System; University of California Los Angeles; University of California Los Angeles Medical Center; David Geffen School of Medicine at UCLA; University of California System; University of California Los Angeles; …	Allayee, H (corresponding author), Univ Southern Calif, Keck Sch Med, Dept Prevent Med, Los Angeles, CA 90007 USA.;Allayee, H (corresponding author), Univ Southern Calif, Keck Sch Med, Dept Biochem & Mol Med, Los Angeles, CA 90007 USA.	hallayee@usc.edu	Hartiala, Jaana A/GLR-1825-2022; Hilser, James/HLG-4899-2023; Han, Yi/HNI-5182-2023	Hartiala, Jaana A/0000-0003-4883-9318; Hilser, James/0000-0001-5849-7839	National Institutes of Health [R01HL133169, R01ES025786, R01HL148110, R01HL144651, R01DK117850]	National Institutes of Health(United States Department of Health & Human ServicesNational Institutes of Health (NIH) - USA)	This work was supported, in part, by National Institutes of Health grants R01HL133169, R01ES025786, R01HL148110, R01HL144651, and R01DK117850. The sponsors had no role in study design, data collection and analysis, decision to publish, or preparation of the article. The content is solely the responsibility of the authors and does not necessarily represent the official views of the National Instit…		57	32	33	1	6	ELSEVIER	AMSTERDAM	RADARWEG 29, 1043 NX AMSTERDAM, NETHERLANDS	0022-2275	1539-7262		J LIPID RES	J. Lipid Res.		2021	62
J	Raisi-Estabragh, Z; McCracken, C; Cooper, J; Fung, K; Paiva, JM; Khanji, MY; Rauseo, E; Biasiolli, L; Raman, B; Piechnik, SK; Neubauer, S; Munroe, PB; Harvey, NC; Petersen, SE				Raisi-Estabragh, Zahra; McCracken, Celeste; Cooper, Jackie; Fung, Kenneth; Paiva, Jose M.; Khanji, Mohammed Y.; Rauseo, Elisa; Biasiolli, Luca; Raman, Betty; Piechnik, Stefan K.; Neubauer, Stefan; Munroe, Patricia B.; Harvey, Nicholas C.; Petersen, Steffen E.			Adverse cardiovascular magnetic resonance phenotypes are associated with greater likelihood of incident coronavirus disease 2019: findings from the UK Biobank	AGING CLINICAL AND EXPERIMENTAL RESEARCH			English	Article						Cardiovascular magnetic resonance; Coronavirus disease 2019 (COVID-19); Severe acute respiratory syndrome coronavirus 2 (SARS-CoV-2)	COVID-19; MYOCARDITIS	Background Coronavirus disease 2019 (COVID-19) disproportionately affects older people. Observational studies suggest indolent cardiovascular involvement after recovery from acute COVID-19. However, these findings may reflect pre-existing cardiac phenotypes. Aims We tested the association of baseline cardiovascular magnetic resonance (CMR) phenotypes with incident COVID-19. Methods We studied UK …	[Raisi-Estabragh, Zahra; McCracken, Celeste; Cooper, Jackie; Fung, Kenneth; Paiva, Jose M.; Khanji, Mohammed Y.; Rauseo, Elisa; Munroe, Patricia B.; Petersen, Steffen E.] Queen Mary Univ London, NIHR Barts Biomed Res Ctr, William Harvey Res Inst, Charterhouse Sq, London EC1M 6BQ, England; [Raisi-Estabragh, Zahra; Fung, Kenneth; Khanji, Mohammed Y.; Rauseo, Elisa; Petersen, Steffen E.] Barts Hlth …	University of London; Queen Mary University London; University of London; Queen Mary University London; Barts Health NHS Trust; University of Oxford; University of Southampton; University of Southampton; University of Southampton; University Hospital Southampton NHS Foundation Trust	Harvey, NC (corresponding author), Univ Southampton, MRC Lifecourse Epidemiol Unit, Southampton, Hants, England.;Harvey, NC (corresponding author), Univ Southampton, NIHR Southampton Biomed Res Ctr, Southampton, Hants, England.;Harvey, NC (corresponding author), Univ Hosp Southampton NHS Fdn Trust, Southampton, Hants, England.	nch@mrc.soton.ac.uk	Neubauer, Stefan/B-8448-2011; Petersen, Steffen/A-8389-2011; Raman, Betty/AAF-1879-2021	Petersen, Steffen/0000-0003-4622-5160; Piechnik, Stefan K./0000-0002-0268-5221; Raisi-Estabragh, Zahra/0000-0002-7757-5465; Munroe, Patricia/0000-0002-4176-2947; Biasiolli, Luca/0000-0002-0452-8756; Neubauer, Stefan/0000-0001-9017-5645; Raman, Betty/0000-0002-1239-9608	British Heart Foundation Clinical Research Training Fellowship [FS/17/81/33318]; Barts Biomedical Research Centre - National Institute for Health Research (NIHR); European Union [825903]; SmartHeart EPSRC programme grant [EP/P001009/1]; Oxford NIHR Biomedical Research Centre; Oxford British Heart Foundation Centre of Research Excellence; UK Medical Research Council (MRC) [405050259, U105960371]; …	British Heart Foundation Clinical Research Training Fellowship; Barts Biomedical Research Centre - National Institute for Health Research (NIHR); European Union(European Union (EU)); SmartHeart EPSRC programme grant(UK Research & Innovation (UKRI)Engineering & Physical Sciences Research Council (EPSRC)); Oxford NIHR Biomedical Research Centre(National Institutes of Health Research (NIHR)); Oxford…	ZRE is supported by a British Heart Foundation Clinical Research Training Fellowship (FS/17/81/33318). PBM and SEP acknowledge support from the Barts Biomedical Research Centre funded by the National Institute for Health Research (NIHR). SEP has received funding from the European Union's Horizon 2020 research and innovation programme under grant agreement No 825903 (euCanSHare project). SEP also …		42	15	15	0	2	SPRINGER	NEW YORK	ONE NEW YORK PLAZA, SUITE 4600, NEW YORK, NY, UNITED STATES	1594-0667	1720-8319		AGING CLIN EXP RES	Aging Clin. Exp. Res.	APR	2021	33	4
J	Kuo, CL; Pilling, LC; Atkins, JL; Masoli, JAH; Delgado, J; Tignanelli, C; Kuchel, GA; Melzer, D; Beckman, KB; Levine, ME				Kuo, Chia-Ling; Pilling, Luke C.; Atkins, Janice L.; Masoli, Jane A. H.; Delgado, Joao; Tignanelli, Christopher; Kuchel, George A.; Melzer, David; Beckman, Kenneth B.; Levine, Morgan E.			Biological Aging Predicts Vulnerability to COVID-19 Severity in UK Biobank Participants	JOURNALS OF GERONTOLOGY SERIES A-BIOLOGICAL SCIENCES AND MEDICAL SCIENCES			English	Article						Biological age; Biomarkers; Phenotypic age; UK Biobank	MORTALITY; AGE	Background: Age and disease prevalence are the 2 biggest risk factors for Coronavirus disease 2019 (COVID-19) symptom severity and death. We therefore hypothesized that increased biological age, beyond chronological age, may be driving disease-related trends in COVID-19 severity. Methods: Using the UK Biobank England data, we tested whether a biological age estimate (PhenoAge) measured more than …	[Kuo, Chia-Ling] Univ Connecticut Hlth, Connecticut Convergence Inst Translat Regenerat E, Farmington, CT USA; [Kuo, Chia-Ling; Pilling, Luke C.; Kuchel, George A.; Melzer, David] Univ Connecticut, Sch Med, Ctr Aging, Farmington, CT USA; [Pilling, Luke C.; Atkins, Janice L.; Masoli, Jane A. H.; Delgado, Joao; Melzer, David] Univ Exeter, Coll Med & Hlth, Exeter, Devon, England; [Tignanelli, Christ…	University of Connecticut; University of Connecticut; University of Exeter; University of Minnesota System; University of Minnesota Twin Cities; University of Minnesota System; University of Minnesota Twin Cities; Yale University	Levine, ME (corresponding author), Yale Sch Med, Dept Pathol, 310 Cedar St, New Haven, CT 06519 USA.	morgan.levine@yale.edu	Atkins, Janice L/R-5886-2019; Pilling, Luke/E-4917-2013	Atkins, Janice L/0000-0003-4919-9068; Kuchel, George/0000-0001-8387-7040; Pilling, Luke/0000-0002-3332-8454; Tignanelli, Christopher/0000-0002-8079-5565; Correa Delgado, Joao Pedro/0000-0003-1648-871X; Masoli, Jane/0000-0003-3794-7065	National Institute on Aging, National Institute of Health [R00AG052604, R21AG060018, R33AG061456]; University of Exeter Medical School; University of Connecticut School of Medicine; Medical Research Council in the United Kingdom [MR/S009892/1]; National Institute for Health Research (NIHR) in the United Kingdom (NIHR Doctoral Research Fellowship) [DRF-2014-07-177]; MRC [MR/S009892/1] Funding Sour…	National Institute on Aging, National Institute of Health(United States Department of Health & Human ServicesNational Institutes of Health (NIH) - USANIH National Institute on Aging (NIA)); University of Exeter Medical School; University of Connecticut School of Medicine; Medical Research Council in the United Kingdom(UK Research & Innovation (UKRI)Medical Research Council UK (MRC)); National Ins…	The authors are supported by grants funded by the National Institute on Aging, National Institute of Health: R00AG052604 for C.-L.K. and M.E.L.; R21AG060018 for C.-L.K., L.C.P., G.A.K., and D.M.; R33AG061456 for G.A.K. D.M. and L.C.P. are supported by the University of Exeter Medical School, and in part by the University of Connecticut School of Medicine. J.L.A. is funded by the Medical Research …		29	14	14	1	5	OXFORD UNIV PRESS INC	CARY	JOURNALS DEPT, 2001 EVANS RD, CARY, NC 27513 USA	1079-5006	1758-535X		J GERONTOL A-BIOL	J. Gerontol. Ser. A-Biol. Sci. Med. Sci.	AUG	2021	76	8
J	Fatima, Y; Bucks, RS; Mamun, AA; Skinner, I; Rosenzweig, I; Leschziner, G; Skinner, TC				Fatima, Yaqoot; Bucks, Romola S.; Mamun, Abdullah A.; Skinner, Isabelle; Rosenzweig, Ivana; Leschziner, Guy; Skinner, Timothy C.			Shift work is associated with increased risk of COVID-19: Findings from the UK Biobank cohort	JOURNAL OF SLEEP RESEARCH			English	Article						ethnic minorities; occupation; UK Biobank	SARS-COV-2 INFECTION; SLEEP	Despite the strong evidence on circadian rhythm disruption in shift workers and consequent increased vulnerability for infection, longitudinal association between shift work and COVID-19 infection is unexplored. In this study, data from UK Biobank participants who were tested for COVID-19 infection (16 March to 7 September 2020) were used to explore the link between shift work and COVID-19 infect…	[Fatima, Yaqoot; Mamun, Abdullah A.] Univ Queensland, Inst Social Sci Res, Brisbane, Qld, Australia; [Fatima, Yaqoot; Skinner, Isabelle; Skinner, Timothy C.] James Cook Univ, Ctr Rural & Remote Hlth, Mt Isa, Australia; [Bucks, Romola S.] Univ Western Australia, Sch Psychol Sci, Perth, WA, Australia; [Rosenzweig, Ivana] Kings Coll London, Dept Neuroimaging, Inst Psychiat, London, England; [Leschzi…	University of Queensland; James Cook University; University of Western Australia; University of London; King's College London; Guy's & St Thomas' NHS Foundation Trust; University of London; King's College London; University of Copenhagen	Fatima, Y (corresponding author), Univ Queensland, Inst Social Sci Res, Indooroopilly, Qld 4068, Australia.	fatima.yaqoot@uq.edu.au	Fatima, Yaqoot/AGG-4690-2022; Mamun, Abdullah A/A-4673-2011; Mamun, Abdullah/HHM-9898-2022; Skinner, Timothy C/N-2221-2013; Bucks, Romola Starr/B-9164-2011	Mamun, Abdullah A/0000-0002-1535-8086; Skinner, Timothy C/0000-0002-0018-6963; Bucks, Romola Starr/0000-0002-4207-4724; Fatima, Yaqoot/0000-0002-2772-2914; Skinner, Isabelle/0000-0002-1719-2518					34	26	26	1	5	WILEY	HOBOKEN	111 RIVER ST, HOBOKEN 07030-5774, NJ USA	0962-1105	1365-2869		J SLEEP RES	J. Sleep Res.	OCT	2021	30	5
J	Razieh, C; Zaccardi, F; Islam, N; Gillies, CL; Chudasama, YV; Rowlands, A; Kloecker, DE; Davies, MJ; Khunti, K; Yates, T				Razieh, Cameron; Zaccardi, Francesco; Islam, Nazrul; Gillies, Clare L.; Chudasama, Yogini, V; Rowlands, Alex; Kloecker, David E.; Davies, Melanie J.; Khunti, Kamlesh; Yates, Thomas			Ethnic minorities and COVID-19: examining whether excess risk is mediated through deprivation	EUROPEAN JOURNAL OF PUBLIC HEALTH			English	Article							HEALTH	Background: People from South Asian and black minority ethnic groups are disproportionately affected by the COVID-19 pandemic. It is unknown whether deprivation mediates this excess ethnic risk. Methods: We used UK Biobank with linked COVID-19 outcomes occurring between 16th March 2020 and 24th August 2020. A four-way decomposition mediation analysis was used to model the extent to which the exce…	[Razieh, Cameron; Zaccardi, Francesco; Gillies, Clare L.; Rowlands, Alex; Davies, Melanie J.; Khunti, Kamlesh; Yates, Thomas] Univ Leicester, Leicester Gen Hosp, Diabet Res Ctr, Leicester LE5 4PW, Leics, England; [Razieh, Cameron; Rowlands, Alex; Davies, Melanie J.; Yates, Thomas] Leicester Gen Hosp, Natl Inst Hlth Res NIHR Leicester Biomed Res Ctr, Leicester LE5 4PW, Leics, England; [Zaccardi, F…	University Hospitals of Leicester NHS Trust; Leicester General Hospital; University of Leicester; University Hospitals of Leicester NHS Trust; Leicester General Hospital; University of Leicester; University of Oxford; University of Oxford; University of Cambridge; University Hospitals of Leicester NHS Trust; Leicester General Hospital	Yates, T (corresponding author), Leicester Gen Hosp, Diabet Res Ctr, Leicester Diabet Ctr, Leicester LE5 4PW, Leics, England.	ty20@le.ac.uk	Islam, Nazrul/E-8592-2015	Islam, Nazrul/0000-0003-3982-4325; Razieh, Cameron/0000-0003-3597-2945; Khunti, Kamlesh/0000-0003-2343-7099; Yates, Thomas/0000-0002-5724-5178; Davies, Melanie/0000-0002-9987-9371	National Institute of Health Research (NIHR) Leicester Biomedical Research Centre (BRC); NIHR Applied Research Collaboration-East Midlands (ARC-EM); UKRI-DHSC COVID-19 Rapid Response Rolling Call [MR/V020536/1]	National Institute of Health Research (NIHR) Leicester Biomedical Research Centre (BRC); NIHR Applied Research Collaboration-East Midlands (ARC-EM); UKRI-DHSC COVID-19 Rapid Response Rolling Call	This work was supported by the National Institute of Health Research (NIHR) Leicester Biomedical Research Centre (BRC), NIHR Applied Research Collaboration-East Midlands (ARC-EM) and a grant from the UKRI-DHSC COVID-19 Rapid Response Rolling Call (MR/V020536/1). The funder/sponsor had no role in the design and conduct of the study; collection, management, analysis and interpretation of the data; …		25	14	14	0	0	OXFORD UNIV PRESS	OXFORD	GREAT CLARENDON ST, OXFORD OX2 6DP, ENGLAND	1101-1262	1464-360X		EUR J PUBLIC HEALTH	Eur. J. Public Health	JUN	2021	31	3
J	Curtis, D				Curtis, David			Variants in ACE2 and TMPRSS2 Genes Are Not Major Determinants of COVID-19 Severity in UK Biobank Subjects	HUMAN HEREDITY			English	Article						ACE2; TMPRSS2; COVID-19; SARS-CoV-2	PLINK	It is plausible that variants in the ACE2 and TMPRSS2 genes might contribute to variation in COVID-19 severity and that these could explain why some people become very unwell whereas most do not. Exome sequence data was obtained for 49,953 UK Biobank subjects, of whom 82 had tested positive for SARS-CoV-2 and could be presumed to have severe disease. A weighted burden analysis was carried out usi…	[Curtis, David] UCL, UCL Genet Inst, Darwin Bldg Gower St, London WC1E 6BT, England; [Curtis, David] Queen Mary Univ London, Ctr Psychiat, London, England	University of London; University College London; University of London; Queen Mary University London	Curtis, D (corresponding author), UCL, UCL Genet Inst, Darwin Bldg Gower St, London WC1E 6BT, England.	d.curtis@ucl.ac.uk	Curtis, David/HGB-3921-2022	Curtis, David/0000-0002-4089-9183	BBSRC [BB/R01356X/1]; BBSRC [BB/R01356X/1] Funding Source: UKRI	BBSRC(UK Research & Innovation (UKRI)Biotechnology and Biological Sciences Research Council (BBSRC)); BBSRC(UK Research & Innovation (UKRI)Biotechnology and Biological Sciences Research Council (BBSRC))	This work did not receive any external funding but was carried out in part using resources provided by BBSRC equipment grant BB/R01356X/1.		15	3	3	0	1	KARGER	BASEL	ALLSCHWILERSTRASSE 10, CH-4009 BASEL, SWITZERLAND	0001-5652	1423-0062		HUM HERED	Hum. Hered.	MAY	2021	85	2
J	Scalsky, RJ; Chen, YJ; Desai, K; O'Connell, JR; Perry, JA; Hong, CC				Scalsky, Ryan J.; Chen, Yi-Ju; Desai, Karan; O'Connell, Jeffery R.; Perry, James A.; Hong, Charles C.			Baseline cardiometabolic profiles and SARS-CoV-2 infection in the UK Biobank	PLOS ONE			English	Article								Background SARS-CoV-2 is a rapidly spreading coronavirus responsible for the Covid-19 pandemic, which is characterized by severe respiratory infection. Many factors have been identified as risk factors for SARS-CoV-2, with much early attention being paid to body mass index (BMI), which is a well-known cardiometabolic risk factor. Objective This study seeks to examine the impact of additional base…	[Scalsky, Ryan J.] Univ Maryland, Sch Med, Med Scientist Training Program, Baltimore, MD 21201 USA; [Chen, Yi-Ju; Desai, Karan; O'Connell, Jeffery R.; Perry, James A.; Hong, Charles C.] Univ Maryland, Sch Med, Dept Med, Baltimore, MD 21201 USA	University System of Maryland; University of Maryland Baltimore; University System of Maryland; University of Maryland Baltimore	Perry, JA; Hong, CC (corresponding author), Univ Maryland, Sch Med, Dept Med, Baltimore, MD 21201 USA.	JPerry@som.umaryland.edu; Charles.hong@som.umaryland.edu		Scalsky, Ryan/0000-0003-4321-1740; Hong, Charles/0000-0002-0424-8252	National Institute of General Medical Sciences (NIGMS) [5T32GM092237-10]; NIGMS [R01GM118557]; National Heart, Lung, and Blood Institute (NHLBI) [R01HL135129]; NHLBI [1U01HL137181]	National Institute of General Medical Sciences (NIGMS)(United States Department of Health & Human ServicesNational Institutes of Health (NIH) - USANIH National Institute of General Medical Sciences (NIGMS)); NIGMS(United States Department of Health & Human ServicesNational Institutes of Health (NIH) - USANIH National Institute of General Medical Sciences (NIGMS)); National Heart, Lung, and Blood …	This research was conducted using the UK Biobank Resource under Application Number 49852. This work was supported by National Institute of General Medical Sciences (NIGMS) 5T32GM092237-10 to RS, NIGMS R01GM118557, National Heart, Lung, and Blood Institute (NHLBI) R01HL135129 to CCH, and NHLBI 1U01HL137181 to JP. The funders had no role in study design, data collection and analysis, decision to pu…		23	20	20	0	4	PUBLIC LIBRARY SCIENCE	SAN FRANCISCO	1160 BATTERY STREET, STE 100, SAN FRANCISCO, CA 94111 USA	1932-6203			PLOS ONE	PLoS One	APR 1	2021	16	4
J	Lee, SF; Niksic, M; Rachet, B; Sanchez, MJ; Luque-Fernandez, MA				Lee, Shing Fung; Niksic, Maja; Rachet, Bernard; Sanchez, Maria-Jose; Luque-Fernandez, Miguel Angel			Socioeconomic Inequalities and Ethnicity Are Associated with a Positive COVID-19 Test among Cancer Patients in the UK Biobank Cohort	CANCERS			English	Article						coronavirus disease 2019 (COVID-19); epidemiology; pandemics; cancer; risk factors	HEALTH; IMPACT; RISK	Simple Summary There is limited evidence regarding the influence of socioeconomic factors on COVID-19 transmission, severity and outcomes in the overall population. Furthermore, there is an urgent need to identify and explore the most important socioeconomic risk factors associated with the COVID-19 disease among incident cancer patients, one of the most vulnerable groups of the population. Findi…	[Lee, Shing Fung] Tuen Mun Hosp, New Terr West Cluster, Hosp Author, Dept Clin Oncol, Hong Kong, Peoples R China; [Niksic, Maja; Rachet, Bernard; Luque-Fernandez, Miguel Angel] London Sch Hyg & Trop Med, Dept Noncommunicable Dis Epidemiol, Keppel St, London WC1E 7HT, England; [Rachet, Bernard; Luque-Fernandez, Miguel Angel] London Sch Hyg & Trop Med, Inequal Canc Outcomes Network, Keppel St, Lond…	Tuen Mun Hospital; University of London; London School of Hygiene & Tropical Medicine; University of London; London School of Hygiene & Tropical Medicine; Instituto de Investigacion Biosanitaria IBS Granada; University of Granada; Escuela Andaluza de Salud Publica; CIBER - Centro de Investigacion Biomedica en Red; CIBERESP	Luque-Fernandez, MA (corresponding author), London Sch Hyg & Trop Med, Dept Noncommunicable Dis Epidemiol, Keppel St, London WC1E 7HT, England.;Luque-Fernandez, MA (corresponding author), London Sch Hyg & Trop Med, Inequal Canc Outcomes Network, Keppel St, London WC1E 7HT, England.;Luque-Fernandez, MA (corresponding author), Univ Granada, Inst Invest Biosanitaria Granada ibs GRANADA, Dept Noncomm…	leesfm@ha.org.hk; maja.niksic@lshtm.ac.uk; bernard.rachet@lshtm.ac.uk; mariajose.sanchez.easp@juntadeandalucia.es; miguel-angel.luque@lshtm.ac.uk	Niksic, Maja/GZL-6639-2022; FERNANDEZ, MIGUEL ANGEL LUQUE/AAK-7183-2021; Sánchez, Maria-José/D-1087-2011; Sánchez, María/HOC-7747-2023	Niksic, Maja/0000-0002-3101-4953; FERNANDEZ, MIGUEL ANGEL LUQUE/0000-0001-6683-5164; Sánchez, Maria-José/0000-0003-4817-0757; Rachet, Bernard/0000-0001-5837-7773	Spanish National Health Institute Carlos III Miguel Servet-I Investigator grant/award [CP17/00206-EU-FEDER]; [EU-FEDER-FIS PI-18/01593]	Spanish National Health Institute Carlos III Miguel Servet-I Investigator grant/award;	M.A.L.-F. was supported by a Spanish National Health Institute Carlos III Miguel Servet-I Investigator grant/award, grant number CP17/00206-EU-FEDER and project grant, grant number EU-FEDER-FIS PI-18/01593. The funders had no role in the study design, data collection and analysis, decision to publish, or preparation of the manuscript.		43	3	3	0	5	MDPI	BASEL	ST ALBAN-ANLAGE 66, CH-4052 BASEL, SWITZERLAND		2072-6694		CANCERS	Cancers	APR	2021	13	7
J	Morys, F; Dagher, A				Morys, Filip; Dagher, Alain			Poor Metabolic Health Increases COVID-19-Related Mortality in the UK Biobank Sample	FRONTIERS IN ENDOCRINOLOGY			English	Article						COVID-19; obesity; diabetes; hypertension; dyslipidemia	OBESITY	Previous studies link obesity and components of metabolic health, such as hypertension or inflammation, to increased hospitalizations and mortality of patients with COVID-19. Here, in two overlapping samples of over 1,000 individuals from the UK Biobank we investigate whether metabolic health as measured by waist circumference, dyslipidemia, hypertension, type 2 diabetes, and systemic inflammatio…	[Morys, Filip; Dagher, Alain] McGill Univ, Montreal Neurol Inst, Dept Neurol & Neurosurg, Montreal, PQ, Canada	McGill University	Dagher, A (corresponding author), McGill Univ, Montreal Neurol Inst, Dept Neurol & Neurosurg, Montreal, PQ, Canada.	alain.dagher@mcgill.ca	Morys, Filip/AAA-1958-2020	Morys, Filip/0000-0001-8996-2676	Canadian Institutes of Health Research	Canadian Institutes of Health Research(Canadian Institutes of Health Research (CIHR))	This work was supported by a Foundation Scheme award to AD from the Canadian Institutes of Health Research. The funders had no role in study design, data collection and analysis, decision to publish, or preparation of the manuscript.		44	13	13	2	7	FRONTIERS MEDIA SA	LAUSANNE	AVENUE DU TRIBUNAL FEDERAL 34, LAUSANNE, CH-1015, SWITZERLAND	1664-2392			FRONT ENDOCRINOL	Front. Endocrinol.	MAR 25	2021	12
J	Roca-Fernandez, A; Dennis, A; Nicholls, R; McGonigle, J; Kelly, M; Banerjee, R; Banerjee, A; Sanyal, AJ				Roca-Fernandez, Adriana; Dennis, Andrea; Nicholls, Rowan; McGonigle, John; Kelly, Matthew; Banerjee, Rajarshi; Banerjee, Amitava; Sanyal, Arun J.			Hepatic Steatosis, Rather Than Underlying Obesity, Increases the Risk of Infection and Hospitalization for COVID-19	FRONTIERS IN MEDICINE			English	Article						liver fat; COVID-19; risk factor; biomarker; disease severity	MULTIPARAMETRIC MAGNETIC-RESONANCE; LIVER; OUTCOMES	Objective: Obesity is a risk factor for SARS-COV2 infection and is often associated with hepatic steatosis. The aim of this study was to determine if pre-existing hepatic steatosis affects the risk of infection and severity for COVID-19. Design: Prospective cohort study (UK Biobank). Univariate and stepwise multivariate logistic regression analyses were performed on liver phenotypic biomarkers to…	[Roca-Fernandez, Adriana; Dennis, Andrea; Nicholls, Rowan; McGonigle, John; Kelly, Matthew; Banerjee, Rajarshi] Perspectum Ltd, Oxford, England; [Banerjee, Amitava] Univ Coll London Hosp Natl Hlth Serv Trust, London, England; [Banerjee, Amitava] UCL, Inst Hlth Informat, London, England; [Banerjee, Amitava] Barts Hlth Natl Hlth Serv Trust, Royal London Hosp, London, England; [Sanyal, Arun J.] Virg…	University College London Hospitals NHS Foundation Trust; University of London; University College London; Barts Health NHS Trust; Royal London Hospital; Virginia Commonwealth University	Roca-Fernandez, A (corresponding author), Perspectum Ltd, Oxford, England.	Adriana.Roca@perspectum.com		Banerjee, Rajarshi/0000-0003-2022-5218	European Union's Horizon 2020 SME Instrument Phase 2 Program [719445]; UK Biobank; H2020 Societal Challenges Programme [719445] Funding Source: H2020 Societal Challenges Programme	European Union's Horizon 2020 SME Instrument Phase 2 Program; UK Biobank; H2020 Societal Challenges Programme(Horizon 2020)	This project has received funding from the European Union's Horizon 2020 SME Instrument Phase 2 Program under grant agreement No. 719445 for the data analysis component. Image acquisition of participants in this study was funded by the UK Biobank.		26	14	16	0	4	FRONTIERS MEDIA SA	LAUSANNE	AVENUE DU TRIBUNAL FEDERAL 34, LAUSANNE, CH-1015, SWITZERLAND		2296-858X		FRONT MED-LAUSANNE	Front. Med.	MAR 29	2021	8
J	Topless, RK; Phipps-Green, A; Leask, M; Dalbeth, N; Stamp, LK; Robinson, PC; Merriman, TR				Topless, Ruth K.; Phipps-Green, Amanda; Leask, Megan; Dalbeth, Nicola; Stamp, Lisa K.; Robinson, Philip C.; Merriman, Tony R.			Gout, Rheumatoid Arthritis, and the Risk of Death Related to Coronavirus Disease 2019: An Analysis of the UK Biobank	ACR OPEN RHEUMATOLOGY			English	Article							COVID-19	Objectives The objectives for this study were to assess whether gout and/or rheumatoid arthritis (RA) are risk factors for coronavirus disease 2019 (COVID-19) diagnosis and to assess whether gout and/or RA are risk factors for death from COVID-19. Methods We used data from the UK Biobank. Multivariable-adjusted logistic regression was employed in the following analyses: analysis A, to test for as…	[Topless, Ruth K.; Phipps-Green, Amanda; Leask, Megan; Merriman, Tony R.] Univ Otago, Dunedin, New Zealand; [Leask, Megan; Merriman, Tony R.] Univ Alabama Birmingham, Birmingham, AL 35294 USA; [Dalbeth, Nicola] Univ Auckland, Auckland, New Zealand; [Stamp, Lisa K.] Univ Otago, Christchurch, New Zealand; [Robinson, Philip C.] Univ Queensland, Brisbane, Qld, Australia	University of Otago; University of Alabama System; University of Alabama Birmingham; University of Auckland; University of Otago; University of Queensland	Merriman, TR (corresponding author), Univ Alabama Birmingham, Div Clin Immunol & Rheumatol, 1720 2nd Ave South, Birmingham, AL 35294 USA.	tony.merriman@otago.ac.nz	Phipps-Green, Mandy/HDN-5829-2022; Robinson, Philip/B-8319-2011	Phipps-Green, Mandy/0000-0002-1763-9623; Robinson, Philip/0000-0002-3156-3418; Stamp, Lisa/0000-0003-0138-2912; Merriman, Tony/0000-0003-0844-8726					31	24	24	1	4	WILEY	HOBOKEN	111 RIVER ST, HOBOKEN 07030-5774, NJ USA		2578-5745		ACR OPEN RHEUMATOL	ACR Open Rheumatol.	MAY	2021	3	5
J	Tahira, AC; Verjovski-Almeida, S; Ferreira, ST				Tahira, Ana C.; Verjovski-Almeida, Sergio; Ferreira, Sergio T.			Dementia is an age-independent risk factor for severity and death in COVID-19 inpatients	ALZHEIMERS & DEMENTIA			English	Article						age; all-cause dementia; Alzheimer's disease; COVID-19; Parkinson's disease; prospective cohort study; risk factors; UK Biobank		Introduction Dementia has been associated with COVID-19 prevalence, but whether this reflects higher infection, older age of patients, or disease severity remains unclear. Methods We investigated a cohort of 12,863 UK Biobank community-dwelling individuals > 65 years old (1814 individuals >= 80 years old) tested for COVID-19. Individuals were stratified by age to account for age as a confounder. …	[Tahira, Ana C.; Verjovski-Almeida, Sergio] Inst Butantan, Sao Paulo, Brazil; [Verjovski-Almeida, Sergio] Univ Sao Paulo, Inst Quim, BR-05508900 Sao Paulo, SP, Brazil; [Ferreira, Sergio T.] Univ Fed Rio de Janeiro, Inst Med Biochem Leopoldo de Meis, Rio De Janeiro, Brazil; [Ferreira, Sergio T.] Univ Fed Rio de Janeiro, Inst Biophys Carlos Chagas Filho, BR-21944590 Rio De Janeiro, RJ, Brazil	Instituto Butantan; Universidade de Sao Paulo; Universidade Federal do Rio de Janeiro; Universidade Federal do Rio de Janeiro	Verjovski-Almeida, S (corresponding author), Univ Sao Paulo, Inst Quim, BR-05508900 Sao Paulo, SP, Brazil.;Ferreira, ST (corresponding author), Univ Fed Rio de Janeiro, Inst Biophys Carlos Chagas Filho, BR-21944590 Rio De Janeiro, RJ, Brazil.	verjo@iq.usp.br; ferreira@bioqmed.ufrj.br	TAHIRA, ANA/H-7936-2016; Ferreira, Sergio/AAZ-1576-2020; Verjovski-Almeida, Sergio/E-4082-2012	TAHIRA, ANA/0000-0002-7036-7305; Ferreira, Sergio/0000-0001-7160-9866; Verjovski-Almeida, Sergio/0000-0002-6356-2401	Fundacao de Amparo a Pesquisa do Estado do Rio de Janeiro (FAPERJ) [210.257/2020]; National Institute for Translational Neuroscience; Fundacao de Amparo a Pesquisa do Estado de Sao Paulo (FAPESP) [2018/23693-5]; Fundacao Butantan; Conselho Nacional de Desenvolvimento Cientifico e Tecnologico (CNPq) [306646/2019-6, 308638/2013-1]; Fundacao de Amparo a Pesquisa do Estado de Sao Paulo (FAPESP) [18/2…	Fundacao de Amparo a Pesquisa do Estado do Rio de Janeiro (FAPERJ)(Fundacao Carlos Chagas Filho de Amparo a Pesquisa do Estado do Rio De Janeiro (FAPERJ)); National Institute for Translational Neuroscience; Fundacao de Amparo a Pesquisa do Estado de Sao Paulo (FAPESP)(Fundacao de Amparo a Pesquisa do Estado de Sao Paulo (FAPESP)Fundacao de Amparo a Pesquisa e Inovacao do Estado de Santa Catarina …	The authors thank Dr. Ronir Raggio Luiz, Institute for Studies of Collective Health, Federal University of Rio de Janeiro (IESC, UFRJ) for suggestions and for critical appraisal of this work. This work has been supported by grants from Fundacao de Amparo a Pesquisa do Estado do Rio de Janeiro (FAPERJ, #210.257/2020, to STF), National Institute for Translational Neuroscience (to STF), Fundacao de …		27	51	51	2	19	WILEY	HOBOKEN	111 RIVER ST, HOBOKEN 07030-5774, NJ USA	1552-5260	1552-5279		ALZHEIMERS DEMENT	Alzheimers. Dement.	NOV	2021	17	11
J	Rowlands, AV; Gillies, C; Chudasama, Y; Davies, MJ; Islam, N; Kloecker, DE; Lawson, C; Pareek, M; Razieh, C; Zaccardi, F; Yates, T; Khunti, K				Rowlands, A., V; Gillies, C.; Chudasama, Y.; Davies, M. J.; Islam, N.; Kloecker, D. E.; Lawson, C.; Pareek, M.; Razieh, C.; Zaccardi, F.; Yates, T.; Khunti, K.			Association of working shifts, inside and outside of healthcare, with severe COVID-19: an observational study	BMC PUBLIC HEALTH			English	Article						Coronavirus; SARS-CoV-2; Employment; Ethnicity; UK Biobank	DISEASE; RISK	Background Health and key workers have elevated odds of developing severe COVID-19; it is not known, however, if this is exacerbated in those with irregular work patterns. We aimed to investigate the odds of developing severe COVID-19 in health and shift workers. Methods We included UK Biobank participants in employment or self-employed at baseline (2006-2010) and with linked COVID-19 data to 31s…	[Rowlands, A., V; Davies, M. J.; Kloecker, D. E.; Razieh, C.; Zaccardi, F.; Yates, T.; Khunti, K.] Univ Leicester, Leicester Gen Hosp, Diabet Res Ctr, Gwendolen Rd, Leicester LE5 4PW, Leics, England; [Rowlands, A., V; Davies, M. J.; Razieh, C.; Yates, T.] Leicester Gen Hosp, Natl Inst Hlth Res NIHR, Leicester Biomed Res Ctr, Leicester LE5 4PW, Leics, England; [Gillies, C.; Chudasama, Y.; Kloecker…	University of Leicester; University Hospitals of Leicester NHS Trust; Leicester General Hospital; University Hospitals of Leicester NHS Trust; Leicester General Hospital; University Hospitals of Leicester NHS Trust; Leicester General Hospital; University of Leicester; University of Oxford; St Georges University London; University of Leicester; University Hospitals of Leicester NHS Trust; Leiceste…	Rowlands, AV (corresponding author), Univ Leicester, Leicester Gen Hosp, Diabet Res Ctr, Gwendolen Rd, Leicester LE5 4PW, Leics, England.;Rowlands, AV (corresponding author), Leicester Gen Hosp, Natl Inst Hlth Res NIHR, Leicester Biomed Res Ctr, Leicester LE5 4PW, Leics, England.	alex.rowlands@le.ac.uk	/GQB-2573-2022; Rowlands, Alex V/J-8878-2019; /ABC-9527-2021	Rowlands, Alex V/0000-0002-1463-697X; Davies, Melanie/0000-0002-9987-9371; Pareek, Manish/0000-0003-1521-9964; Yates, Thomas/0000-0002-5724-5178; Lawson, Claire/0000-0003-0127-5236; Khunti, Kamlesh/0000-0003-2343-7099; Razieh, Cameron/0000-0003-3597-2945	National Institute for Health Research (NIHR) Leicester Biomedical Research Centre; NIHR Applied Research Collaborations - East Midlands; UKRI-DHSC COVID-19 Rapid Response Rolling Call [MR/V020536/1]; NIHR Development and Skills Enhancement Award; UKRI/MRC/NIHR [MR/V027549/1]	National Institute for Health Research (NIHR) Leicester Biomedical Research Centre; NIHR Applied Research Collaborations - East Midlands; UKRI-DHSC COVID-19 Rapid Response Rolling Call(UK Research & Innovation (UKRI)); NIHR Development and Skills Enhancement Award; UKRI/MRC/NIHR(UK Research & Innovation (UKRI)Medical Research Council UK (MRC))	This research was supported by the National Institute for Health Research (NIHR) Leicester Biomedical Research Centre, the NIHR Applied Research Collaborations - East Midlands, and a grant from the UKRI-DHSC COVID-19 Rapid Response Rolling Call (MR/V020536/1). MP is supported by a NIHR Development and Skills Enhancement Award and UKRI/MRC/NIHR (MR/V027549/1). The funders had no role in the design…		33	16	16	0	0	BMC	LONDON	CAMPUS, 4 CRINAN ST, LONDON N1 9XW, ENGLAND		1471-2458		BMC PUBLIC HEALTH	BMC Public Health	APR 22	2021	21	1
J	Batty, GD; Deary, IJ; Gale, CR				Batty, George David; Deary, Ian J.; Gale, Catharine R.			Pre-pandemic cognitive function and COVID-19 mortality: prospective cohort study	EUROPEAN JOURNAL OF EPIDEMIOLOGY			English	Article						COVID-19; Cognitive function; Cohort	PREMATURE MORTALITY; ABERDEEN CHILDREN; MENTAL-ABILITY; CHILDHOOD IQ; RISK-FACTORS; LIFE; ADULTHOOD	Poorer performance on standard tests of pre-morbid cognitive function is related to an elevated risk of death from lower respiratory tract infections but the link with coronavirus (COVID-19) mortality is untested. Participants in UK Biobank, aged 40 to 69 years at study induction (2006-10), were administered a reaction time test, an indicator of information processing speed, and also had their ve…	[Batty, George David] UCL, Dept Epidemiol & Publ Hlth, 1-19 Torrington Pl, London WC1E 6BT, England; [Deary, Ian J.; Gale, Catharine R.] Univ Edinburgh, Dept Psychol, Lothian Birth Cohorts, Edinburgh, Midlothian, Scotland; [Gale, Catharine R.] Univ Southampton, Med Res Council Lifecourse Epidemiol Unit, Southampton, Hants, England	University of London; University College London; University of Edinburgh; University of Southampton; UK Research & Innovation (UKRI); Medical Research Council UK (MRC)	Batty, GD (corresponding author), UCL, Dept Epidemiol & Publ Hlth, 1-19 Torrington Pl, London WC1E 6BT, England.	david.batty@ucl.ac.uk; i.deary@ed.ac.uk; crg@mrc.soton.ac.uk	Deary, Ian J/C-6297-2009; Gale, Catharine R/B-1653-2012; Batty, GD/Y-4401-2018	Deary, Ian J/0000-0002-1733-263X; Batty, GD/0000-0003-1822-5753; Gale, Catharine/0000-0002-3361-8638	UK Medical Research Council [MR/P023444/1, MR/R024065/1]; US National Institute on Aging [1R56AG052519-01, 1R01AG052519-01A1]; UK Economic and Social Research Council [ES/S015604/1]; US National Institute on Aging, US [1R01AG054628-01A1]; ESRC [ES/S015604/1] Funding Source: UKRI	UK Medical Research Council(UK Research & Innovation (UKRI)Medical Research Council UK (MRC)); US National Institute on Aging(United States Department of Health & Human ServicesNational Institutes of Health (NIH) - USANIH National Institute on Aging (NIA)); UK Economic and Social Research Council(UK Research & Innovation (UKRI)Economic & Social Research Council (ESRC)); US National Institute on A…	GDB is supported by the UK Medical Research Council (MR/P023444/1) and the US National Institute on Aging (1R56AG052519-01; 1R01AG052519-01A1); and IJD by the UK Medical Research Council (MR/R024065/1), UK Economic and Social Research Council (ES/S015604/1), and US National Institute on Aging, US (1R01AG054628-01A1). These funders, who provided no direct financial or material support for the work…		16	7	7	1	3	SPRINGER	DORDRECHT	VAN GODEWIJCKSTRAAT 30, 3311 GZ DORDRECHT, NETHERLANDS	0393-2990	1573-7284		EUR J EPIDEMIOL	Eur. J. Epidemiol.	MAY	2021	36	5
J	Lehrer, S; Rheinstein, PH				Lehrer, Steven; Rheinstein, Peter H.			ABO blood groups, COVID-19 infection and mortality	BLOOD CELLS MOLECULES AND DISEASES			English	Article						Blood groups; Covid-19; Mortality	RISK	Background: A recent study showed that the ABO gene, chr 9q34.2, which determines blood type, may affect COVID-19 disease severity, although this result has not been reproducible. A UK study of 2200 COVID-19 patients found no relationship of ABO blood type to disease severity. A Danish study identified ABO blood group as a risk factor for SARS-CoV-2 infection but not for hospitalization or death …	[Lehrer, Steven] Icahn Sch Med Mt Sinai, Dept Radiat Oncol, New York, NY 10029 USA; [Rheinstein, Peter H.] Severn Hlth Solut, Severna Pk, MD USA	Icahn School of Medicine at Mount Sinai	Lehrer, S (corresponding author), Mt Sinai Med Ctr, Radiat Oncol, Box 1236,1 Gustave L Levy Pl, New York, NY 10029 USA.	steven.lehrer@mssm.edu		Rheinstein, Peter/0000-0002-4608-1665	Office of Research Infrastructure of the National Institutes of Health [S10OD018522, S10OD026880]	Office of Research Infrastructure of the National Institutes of Health	This work was supported in part through the computational resources and staff expertise provided by Scientific Computing at the Icahn School of Medicine at Mount Sinai. Research reported in this paper was also supported by the Office of Research Infrastructure of the National Institutes of Health under award numbers S10OD018522 and S10OD026880. The content is solely the responsibility of the auth…		17	15	16	0	16	ACADEMIC PRESS INC ELSEVIER SCIENCE	SAN DIEGO	525 B ST, STE 1900, SAN DIEGO, CA 92101-4495 USA	1079-9796	1096-0961		BLOOD CELL MOL DIS	Blood Cells Mol. Dis.	JUL	2021	89
J	Maidstone, R; Anderson, SG; Ray, DW; Rutter, MK; Durrington, HJ; Blaikley, JF				Maidstone, Robert; Anderson, Simon G.; Ray, David W.; Rutter, Martin K.; Durrington, Hannah J.; Blaikley, John F.			Shift work is associated with positive COVID-19 status in hospitalised patients	THORAX			English	Article						COVID-19; viral infection; occupational lung disease; infection control; respiratory infection	RISK	Introduction Shift work is associated with lung disease and infections. We therefore investigated the impact of shift work on significant COVID-19 illness. Methods 501 000 UK Biobank participants were linked to secondary care SARS-CoV-2 PCR results from Public Health England. Healthcare worker occupational testing and those without an occupational history were excluded from analysis. Results Mult…	[Maidstone, Robert; Ray, David W.] John Radcliffe Hosp, NIHR Oxford Biomed Res Ctr, Oxford, England; [Maidstone, Robert; Ray, David W.] Univ Oxford, Oxford Ctr Diabet Endocrinol & Metab, Oxford, England; [Anderson, Simon G.] Univ West Indies Cave Hill, George Alleyne Chron Dis Res Ctr, Bridgetown, Barbados; [Anderson, Simon G.; Rutter, Martin K.; Durrington, Hannah J.; Blaikley, John F.] Univ Man…	University of Oxford; University of Oxford; University West Indies Mona Jamaica; University West Indies Cave Hill Campus; University of Manchester; University of Manchester	Durrington, HJ; Blaikley, JF (corresponding author), Univ Manchester, Manchester M13 9PL, Lancs, England.	hannah.durrington@manchester.ac.uk; john.blaikley@manchester.ac.uk	Anderson, Simon G/AGM-2359-2022; Maidstone, Robert/GOH-0414-2022; Durrington, Hannah/B-4564-2016	Anderson, Simon G/0000-0002-8896-073X; Maidstone, Robert/0000-0002-3482-3246; Blaikley, John/0000-0001-7651-5682; Rutter, Martin/0000-0001-6380-539X; Ray, David/0000-0002-4739-6773; Durrington, Hannah/0000-0002-9990-9446	NIHR Manchester Biomedical Research Centre [BRC-1215-20007]; Wellcome trust [107849/Z/15/Z]; NIHR Oxford Biomedical Research Centre; Moulton Charitable Trust; North West Lung Charity; MRC [MR/T032529/1]; [MR/P023576/1]; MRC [MR/P023576/2, MR/P023576/1, MR/T032529/1] Funding Source: UKRI	NIHR Manchester Biomedical Research Centre(National Institutes of Health Research (NIHR)); Wellcome trust(Wellcome Trust); NIHR Oxford Biomedical Research Centre(National Institutes of Health Research (NIHR)); Moulton Charitable Trust; North West Lung Charity; MRC(UK Research & Innovation (UKRI)Medical Research Council UK (MRC)); ; MRC(UK Research & Innovation (UKRI)Medical Research Council UK (M…	This research was funded by the NIHR Manchester Biomedical Research Centre (BRC-1215-20007). RM is funded by (MR/P023576/1) and DR's Wellcome trust Investigator award (107849/Z/15/Z). DR is supported by a Wellcome trust investigator award (107849/Z/15/Z) and NIHR Oxford Biomedical Research Centre (ref: N/A). HJD holds a Dean's Clinical Prize from the University of Manchester (ref: N/A) and receiv…		28	32	32	0	2	BMJ PUBLISHING GROUP	LONDON	BRITISH MED ASSOC HOUSE, TAVISTOCK SQUARE, LONDON WC1H 9JR, ENGLAND	0040-6376	1468-3296		THORAX	Thorax	JUN	2021	76	6
J	Woodward, M; Peters, SAE; Harris, K				Woodward, Mark; Peters, Sanne A. E.; Harris, Katie			Social deprivation as a risk factor for COVID-19 mortality among women and men in the UK Biobank: nature of risk and context suggests that social interventions are essential to mitigate the effects of future pandemics	JOURNAL OF EPIDEMIOLOGY AND COMMUNITY HEALTH			English	Article						social class; infection; cardiovascular disease	COHORT	Objectives To investigate sex differences in the effects of social deprivation on COVID-19 mortality and to place these effects in context with other diseases. Design Prospective population-based study. Setting UK Biobank. Participants 501 865 participants (54% women). Main outcome measure COVID-19 as the underlying cause of death. Results Of 472 946 participants alive when COVID-19 was first app…	[Woodward, Mark; Harris, Katie] Univ New South Wales, George Inst Global Hlth, Sydney, NSW, Australia; [Woodward, Mark; Peters, Sanne A. E.] Imperial Coll London, Sch Publ Hlth, George Inst Global Hlth, London, England; [Peters, Sanne A. E.] Julius Ctr Hlth Sci & Primary Care, Utrecht, Netherlands	University of New South Wales Sydney; George Institute for Global Health; University of Sydney; Imperial College London	Woodward, M (corresponding author), Univ New South Wales, Sydney, NSW, Australia.	m.woodward@imperial.ac.uk	Harris, Katie/HGB-2140-2022; Peters, Sanne A.E./H-3028-2012; Woodward, Mark/D-8492-2015; Harris, Katie/HDO-1319-2022	Woodward, Mark/0000-0001-9800-5296	National Health and Medical Research Council [APP1149987, APP1174120]; UK Medical Research Council Skills Development Fellowship [MR/P014550/1]; Imperial College Biomedical Research Centre; MRC [MR/P014550/1] Funding Source: UKRI	National Health and Medical Research Council(National Health and Medical Research Council (NHMRC) of Australia); UK Medical Research Council Skills Development Fellowship(UK Research & Innovation (UKRI)Medical Research Council UK (MRC)); Imperial College Biomedical Research Centre; MRC(UK Research & Innovation (UKRI)Medical Research Council UK (MRC))	MW is supported by the National Health and Medical Research Council (grants APP1149987 and APP1174120). SAEP is supported by a UK Medical Research Council Skills Development Fellowship (MR/P014550/1). MW and SAEP are supported by the Imperial College Biomedical Research Centre.		13	19	19	0	3	BMJ PUBLISHING GROUP	LONDON	BRITISH MED ASSOC HOUSE, TAVISTOCK SQUARE, LONDON WC1H 9JR, ENGLAND	0143-005X	1470-2738		J EPIDEMIOL COMMUN H	J. Epidemiol. Community Health	NOV	2021	75	11
J	Julkunen, H; Cichonska, A; Slagboom, PE; Wurtz, P				Julkunen, Heli; Cichonska, Anna; Slagboom, P. Eline; Wurtz, Peter		Nightingale Hlth UK Biobank Initia	Metabolic biomarker profiling for identification of susceptibility to severe pneumonia and COVID-19 in the general population	ELIFE			English	Article							UK BIOBANK; RISK	Biomarkers of low-grade inflammation have been associated with susceptibility to a severe infectious disease course, even when measured prior to disease onset. We investigated whether metabolic biomarkers measured by nuclear magnetic resonance (NMR) spectroscopy could be associated with susceptibility to severe pneumonia (2507 hospitalised or fatal cases) and severe COVID-19 (652 hospitalised cas…	[Julkunen, Heli; Cichonska, Anna; Wurtz, Peter] Nightingale Hlth Plc, Helsinki, Finland; [Slagboom, P. Eline] Leiden Univ, Dept Biomed Data Sci, Mol Epidemiol, Med Ctr, Leiden, Netherlands; [Slagboom, P. Eline] Max Planck Inst Biol Ageing, Cologne, Germany	Leiden University - Excl LUMC; Leiden University; Leiden University Medical Center (LUMC); Max Planck Society	Wurtz, P (corresponding author), Nightingale Hlth Plc, Helsinki, Finland.	peter.wurtz@nightingalehealth.com		Julkunen, Heli/0000-0002-4282-0248; Wurtz, Peter/0000-0002-5832-0221	UK Biobank [30418]	UK Biobank	The authors are grateful to UK Biobank for access to data to undertake this study (Project #30418).		25	57	56	1	11	eLIFE SCIENCES PUBL LTD	CAMBRIDGE	SHERATON HOUSE, CASTLE PARK, CAMBRIDGE, CB3 0AX, ENGLAND	2050-084X			ELIFE	eLife	MAY 4	2021	10
J	Christensen, RAG; Arneja, J; Cyr, KS; Sturrock, SL; Brooks, JD				Christensen, Rebecca A. G.; Arneja, Jasleen; Cyr, Kate St.; Sturrock, Shelby L.; Brooks, Jennifer D.			The association of estimated cardiorespiratory fitness with COVID-19 incidence and mortality: A cohort study	PLOS ONE			English	Article								Background It has been suggested that cardiorespiratory fitness (CRF) may be used to identify those at greatest risk for severe COVID-19 illness. However, no study to date has examined the association between CRF and COVID-19. The objectives of this study were to determine whether CRF is independently associated with testing positive with or dying from COVID-19. Methods This is a prospective coho…	[Christensen, Rebecca A. G.; Arneja, Jasleen; Cyr, Kate St.; Sturrock, Shelby L.; Brooks, Jennifer D.] Univ Toronto, Dalla Lana Sch Publ Hlth, Div Epidemiol, Toronto, ON, Canada	University of Toronto	Christensen, RAG (corresponding author), Univ Toronto, Dalla Lana Sch Publ Hlth, Div Epidemiol, Toronto, ON, Canada.	r.christensen@mail.utoronto.ca		Brooks, Jennifer/0000-0001-7574-4256; Sturrock, Shelby/0000-0003-4795-3258					42	26	26	0	0	PUBLIC LIBRARY SCIENCE	SAN FRANCISCO	1160 BATTERY STREET, STE 100, SAN FRANCISCO, CA 94111 USA	1932-6203			PLOS ONE	PLoS One	MAY 5	2021	16	5
J	Veronese, N; Smith, L; Barbagallo, M; Giannelli, G; Caruso, MG; Cisternino, AM; Notarnicola, M; Cao, C; Waldhoer, T; Yang, L				Veronese, Nicola; Smith, Lee; Barbagallo, Mario; Giannelli, Gianluigi; Caruso, Maria Gabriella; Cisternino, Anna Maria; Notarnicola, Maria; Cao, Chao; Waldhoer, Thomas; Yang, Lin			Neurological diseases and COVID-19: prospective analyses using the UK Biobank	ACTA NEUROLOGICA BELGICA			English	Article						COVID-19; Neurological conditions; UK Biobank	PHYSICAL-ACTIVITY; HEALTH	COVID-19 (Coronavirus disease-19) may present with neurological signs, but whether people already affected by neurological conditions are at a higher risk of contracting COVID-19 is still not known. We, therefore, aimed to investigate the association of previously diagnosed neurological conditions with COVID-19. 502,536 community-dwelling UK Biobank participants (54.4% male, mean age 56.6 +/- 10.…	[Veronese, Nicola; Barbagallo, Mario] Univ Palermo, Dept Internal Med & Geriatr, Geriatr Unit, Palermo, Italy; [Smith, Lee] Anglia Ruskin Univ, Cambridge Ctr Sport & Exercise Sci, Cambridge, England; [Giannelli, Gianluigi; Caruso, Maria Gabriella; Cisternino, Anna Maria; Notarnicola, Maria] Res Hosp, Natl Inst Gastroenterol S Bellis, Castellana Grotte, Italy; [Cao, Chao] Washington Univ, Sch Med,…	University of Palermo; Anglia Ruskin University; Washington University (WUSTL); Washington University (WUSTL); Medical University of Vienna; University of Calgary; Alberta Health Services (AHS); University of Calgary; University of Calgary	Veronese, N (corresponding author), Univ Palermo, Dept Internal Med & Geriatr, Geriatr Unit, Palermo, Italy.	nicola.veronese@unipa.it	Veronese, Nicola/K-4343-2018; Barbara, C./AAF-3397-2020; Yang, Lin/H-2156-2016	Veronese, Nicola/0000-0002-9328-289X; Barbara, C./0000-0003-0915-4105; Smith, Lee/0000-0002-5340-9833; Yang, Lin/0000-0002-1698-6666	Universita degli Studi di Palermo within the CRUI-CARE Agreement	Universita degli Studi di Palermo within the CRUI-CARE Agreement	Open access funding provided by Universita degli Studi di Palermo within the CRUI-CARE Agreement.		23	0	0	0	4	SPRINGER HEIDELBERG	HEIDELBERG	TIERGARTENSTRASSE 17, D-69121 HEIDELBERG, GERMANY	0300-9009	2240-2993		ACTA NEUROL BELG	Acta Neurol. Belg.	OCT	2021	121	5
J	Li, HQ; Baldwin, E; Zhang, X; Kenost, C; Luo, WT; Calhoun, EA; An, LL; Bennett, CL; Lussier, YA				Li, Haiquan; Baldwin, Edwin; Zhang, Xiang; Kenost, Colleen; Luo, Wenting; Calhoun, Elizabeth A.; An, Lingling; Bennett, Charles L.; Lussier, Yves A.			Comparison and impact of COVID-19 for patients with cancer: a survival analysis of fatality rate controlling for age, sex and cancer type	BMJ HEALTH & CARE INFORMATICS			English	Article						COVID-19; medical informatics; BMJ health informatics	RISK-FACTORS; CLINICAL CHARACTERISTICS; UK; ASSOCIATION; MULTICENTER; DIAGNOSIS; SEVERITY; DELAYS	Objectives Prior research has reported an increased risk of fatality for patients with cancer, but most studies investigated the risk by comparing cancer to non-cancer patients among COVID-19 infections, where cancer might have contributed to the increased risk. This study is to understand COVID-19's imposed HR of fatality while controlling for covariates, such as age, sex, metastasis status and …	[Li, Haiquan; Baldwin, Edwin; Zhang, Xiang; Luo, Wenting; An, Lingling] Univ Arizona, Dept Biosyst Engn, Tucson, AZ 85721 USA; [Kenost, Colleen; Lussier, Yves A.] Univ Utah, Sch Med, Dept Biomed Informat, Salt Lake City, UT 84108 USA; [Calhoun, Elizabeth A.] Univ Kansas, Med Ctr, Dept Populat Hlth, Kansas City, KS 66103 USA; [Bennett, Charles L.] Univ South Carolina, Dept Clin Pharm & Outcomes Sc…	University of Arizona; Utah System of Higher Education; University of Utah; University of Kansas; University of Kansas Medical Center; University of South Carolina System; University of South Carolina Columbia	Li, HQ (corresponding author), Univ Arizona, Dept Biosyst Engn, Tucson, AZ 85721 USA.;Lussier, YA (corresponding author), Univ Utah, Sch Med, Dept Biomed Informat, Salt Lake City, UT 84108 USA.;Bennett, CL (corresponding author), Univ South Carolina, Dept Clin Pharm & Outcomes Sci, Columbia, SC 29208 USA.	haiquan@arizona.edu; bennettc@cop.sc.edu; Yves.Lussier@utah.edu	Lussier, Yves/N-4891-2017	Lussier, Yves/0000-0001-9854-1005; Li, Haiquan/0000-0002-8049-0278					32	8	10	0	0	BMJ PUBLISHING GROUP	LONDON	BRITISH MED ASSOC HOUSE, TAVISTOCK SQUARE, LONDON WC1H 9JR, ENGLAND		2632-1009		BMJ HEALTH CARE INFO	BMJ Health Care Inform.		2021	28	1
J	Butler-Laporte, G; Nakanishi, T; Mooser, V; Morrison, DR; Abdullah, T; Adeleye, O; Mamlouk, N; Kimchi, N; Afrasiabi, Z; Rezk, N; Giliberti, A; Renieri, A; Chen, YH; Zhou, SR; Forgetta, V; Richards, JB				Butler-Laporte, Guillaume; Nakanishi, Tomoko; Mooser, Vincent; Morrison, David R.; Abdullah, Tala; Adeleye, Olumide; Mamlouk, Noor; Kimchi, Nofar; Afrasiabi, Zaman; Rezk, Nardin; Giliberti, Annarita; Renieri, Alessandra; Chen, Yiheng; Zhou, Sirui; Forgetta, Vincenzo; Richards, J. Brent			Vitamin D and COVID-19 susceptibility and severity in the COVID-19 Host Genetics Initiative: A Mendelian randomization study	PLOS MEDICINE			English	Article							CIRCULATING 25-HYDROXYVITAMIN D; D SUPPLEMENTATION; RISK; ASSOCIATION	Background Increased vitamin D levels, as reflected by 25-hydroxy vitamin D (25OHD) measurements, have been proposed to protect against COVID-19 based on in vitro, observational, and ecological studies. However, vitamin D levels are associated with many confounding variables, and thus associations described to date may not be causal. Vitamin D Mendelian randomization (MR) studies have provided re…	[Butler-Laporte, Guillaume; Nakanishi, Tomoko; Morrison, David R.; Abdullah, Tala; Adeleye, Olumide; Mamlouk, Noor; Kimchi, Nofar; Afrasiabi, Zaman; Rezk, Nardin; Chen, Yiheng; Zhou, Sirui; Forgetta, Vincenzo; Richards, J. Brent] McGill Univ, Jewish Gen Hosp, Lady Davis Inst, Montreal, PQ, Canada; [Butler-Laporte, Guillaume; Zhou, Sirui; Richards, J. Brent] McGill Univ, Dept Epidemiol Biostat & O…	Lady Davis Institute; McGill University; McGill University; McGill University; Kyoto University; Japan Society for the Promotion of Science; McGill University; Technion Israel Institute of Technology; Rappaport Faculty of Medicine; University of Siena; University of Siena; University Hospital of Siena; University of London; King's College London	Richards, JB (corresponding author), McGill Univ, Jewish Gen Hosp, Lady Davis Inst, Montreal, PQ, Canada.;Richards, JB (corresponding author), McGill Univ, Dept Epidemiol Biostat & Occupat Hlth, Montreal, PQ, Canada.;Richards, JB (corresponding author), McGill Univ, Dept Human Genet, Montreal, PQ, Canada.	brent.richards@mcgill.ca	Morris, Martin/Q-3017-2016; Renieri, Alessandra/K-5950-2016	Morris, Martin/0000-0002-5659-2995; Renieri, Alessandra/0000-0002-0846-9220; Rezk, Nardin/0000-0001-5358-7704; Nakanishi, Tomoko/0000-0001-9510-5646; Morrison, David/0000-0001-8380-3615; Afrasiabi, Zaman/0000-0003-4395-5168	Canadian Institutes of Health Research (CIHR) [365825, 409511]; Lady Davis Institute of the Jewish General Hospital; Canadian Foundation for Innovation; NIH Foundation; Cancer Research UK; Genome Quebec; Public Health Agency of Canada; Fonds de Recherche Quebec Sante (FRQS); Quebec's Ministry of Health and Social Services; Japan Society for the Promotion of Science (JSPS) for Young Scientists; JS…	Canadian Institutes of Health Research (CIHR)(Canadian Institutes of Health Research (CIHR)); Lady Davis Institute of the Jewish General Hospital; Canadian Foundation for Innovation(Canada Foundation for Innovation); NIH Foundation(United States Department of Health & Human ServicesNational Institutes of Health (NIH) - USA); Cancer Research UK(Cancer Research UK); Genome Quebec; Public Health Age…	The Richards research group is supported by the Canadian Institutes of Health Research (CIHR: 365825; 409511), the Lady Davis Institute of the Jewish General Hospital, the Canadian Foundation for Innovation, the NIH Foundation, Cancer Research UK, Genome Quebec, the Public Health Agency of Canada and the Fonds de Recherche Quebec Sante (FRQS). GBL is supported by the CIHR, and a joint scholarship…		46	64	65	5	28	PUBLIC LIBRARY SCIENCE	SAN FRANCISCO	1160 BATTERY STREET, STE 100, SAN FRANCISCO, CA 94111 USA	1549-1277	1549-1676		PLOS MED	PLos Med.	JUN	2021	18	6
J	Fan, XD; Liu, ZW; Poulsen, KL; Wu, XQ; Miyata, T; Dasarathy, S; Rotroff, DM; Nagy, LE				Fan, Xiude; Liu, Zhengwen; Poulsen, Kyle L.; Wu, Xiaoqin; Miyata, Tatsunori; Dasarathy, Srinivasan; Rotroff, Daniel M.; Nagy, Laura E.			Alcohol Consumption Is Associated with Poor Prognosis in Obese Patients with COVID-19: A Mendelian Randomization Study Using UK Biobank	NUTRIENTS			English	Article						alcohol consumption; COVID-19; susceptibility; mortality; mendelian randomization; UK biobank	HIGH-FAT DIET; LIVER-INJURY; RISK; MODEL	Background: Acute and chronic alcohol abuse has adverse impacts on both the innate and adaptive immune response, which may result in reduced resistance to severe acute respiratory syndrome coronavirus-2 (SARS-CoV-2) infection and promote the progression of coronavirus disease 2019 (COVID-19). However, there are no large population-based data evaluating potential causal associations between alcoho…	[Fan, Xiude; Poulsen, Kyle L.; Wu, Xiaoqin; Miyata, Tatsunori; Dasarathy, Srinivasan; Nagy, Laura E.] Cleveland Clin, Dept Inflammat & Immun, Cleveland, OH 44195 USA; [Fan, Xiude; Liu, Zhengwen] Xi An Jiao Tong Univ, Affiliated Hosp 1, Dept Infect Dis, Xian 710049, Peoples R China; [Dasarathy, Srinivasan; Nagy, Laura E.] Cleveland Clin, Dept Gastroenterol & Hepatol, Cleveland, OH 44195 USA; [Dasa…	Cleveland Clinic Foundation; Xi'an Jiaotong University; Cleveland Clinic Foundation; Case Western Reserve University; Cleveland Clinic Foundation	Nagy, LE (corresponding author), Cleveland Clin, Dept Inflammat & Immun, Cleveland, OH 44195 USA.;Nagy, LE (corresponding author), Cleveland Clin, Dept Gastroenterol & Hepatol, Cleveland, OH 44195 USA.;Nagy, LE (corresponding author), Case Western Reserve Univ, Dept Mol Med, Cleveland, OH 44195 USA.	fanxiudexjtu@163.com; liuzhengwen113@xjtu.edu.cn; Kyle.L.Poulsen@uth.tmc.edu; wux@ccf.org; miyatat@ccf.org; dasaras@ccf.org; rotrofD@ccf.org; nagyl3@ccf.org	Poulsen, Kyle/ACA-6675-2022	Liu, Zhengwen/0000-0002-3965-4947; Dasarathy, Srinivasan/0000-0003-1774-0104; fan, xiude/0000-0001-7413-080X	NIH [3R01AA027456-02S1, P50AA024333, U01AA021890, U01AA026938, R21 AR 071046, RO1 GM119174, RO1 DK113196, RO1 AA028190, P50 AA024333, UO1 AA026976, AA026976-03S1, R56HL141744, UO1 DK061732, KL2TR002547, K99AA026648]; China Scholarship Council [201806280215]; JSPS [201960331]	NIH(United States Department of Health & Human ServicesNational Institutes of Health (NIH) - USA); China Scholarship Council(China Scholarship Council); JSPS(Ministry of Education, Culture, Sports, Science and Technology, Japan (MEXT)Japan Society for the Promotion of Science)	This work was supported in part by NIH grants: 3R01AA027456-02S1, P50AA024333, U01AA021890 and U01AA026938 (LEN); R21 AR 071046; RO1 GM119174; RO1 DK113196; RO1 AA028190; P50 AA024333; UO1 AA026976; AA026976-03S1; R56HL141744; UO1 DK061732 to SD; KL2TR002547 (DMR); K99AA026648 (KLP). XF was supported by a fellowship from the China Scholarship Council (File:201806280215) and TM was supported by a …		44	11	11	0	7	MDPI	BASEL	ST ALBAN-ANLAGE 66, CH-4052 BASEL, SWITZERLAND		2072-6643		NUTRIENTS	Nutrients	MAY	2021	13	5
J	Prats-Uribe, A; Xie, JQ; Prieto-Alhambra, D; Petersen, I				Prats-Uribe, Albert; Xie, Junqing; Prieto-Alhambra, Daniel; Petersen, Irene			Smoking and COVID-19 Infection and Related Mortality: A Prospective Cohort Analysis of UK Biobank Data	CLINICAL EPIDEMIOLOGY			English	Article						smoking; COVID-19; UK Biobank	THERAPY FAILURE; TUBERCULOSIS	Background: Several papers have shown contradictory evidence about the relationship between smoking and COVID-19-related deaths. There is little evidence about smoking and risk of infection. We aim to examine association between smoking and COVID-19 infection and subsequent mortality. Methods: This was a prospective study with participants from the UK Biobank cohort. Participants who lived in Eng…	[Prats-Uribe, Albert; Xie, Junqing; Prieto-Alhambra, Daniel] Univ Oxford, Pharmaco & Device Epidemiol Ctr Stat Med, Nuffield Dept Orthopaed Rheumatol & Musculoskelet, Oxford OX3 7LD, England; [Petersen, Irene] UCL, Dept Primary Care & Populat Hlth, London NW3 2PF, England; [Petersen, Irene] Aarhus Univ, Dept Clin Epidemiol, DK-8200 Aarhus N, Denmark	University of Oxford; University of London; University College London; Aarhus University	Prieto-Alhambra, D (corresponding author), Univ Oxford, Botnar Res Ctr, Pharmaco & Device Epidemiol, Ctr Stat Med,Nuffield Dept Orthopaed Rheumatol &, Windmill Rd, Oxford OX3 7LD, England.	daniel.prietoalhambra@ndorms.ox.ac.uk	Prats-Uribe, Albert/P-8940-2018	Prats-Uribe, Albert/0000-0003-1202-9153; Prieto-Alhambra, Daniel/0000-0002-3950-6346; Xie, Junqing/0000-0002-0040-0042	National Institute for Health Research (NIHR) Oxford Biomedical Research Centre (BRC); NIHR Senior Research Fellowship [SRF-2018-11-ST2 -004]; Fundacion Alfonso Martin Escudero; Medical Research Council [MR/K501256/1, MR/N013468/1]	National Institute for Health Research (NIHR) Oxford Biomedical Research Centre (BRC)(National Institutes of Health Research (NIHR)); NIHR Senior Research Fellowship; Fundacion Alfonso Martin Escudero; Medical Research Council(UK Research & Innovation (UKRI)Medical Research Council UK (MRC))	The research was supported by the National Institute for Health Research (NIHR) Oxford Biomedical Research Centre (BRC). DPA is funded through a NIHR Senior Research Fellowship (Grant number SRF-2018-11-ST2 -004). The views expressed in this publication are those of the author(s) and not necessarily those of the NHS, the National Institute for Health Research, or the Department of Health. APU is …		20	9	9	0	4	DOVE MEDICAL PRESS LTD	ALBANY	PO BOX 300-008, ALBANY, AUCKLAND 0752, NEW ZEALAND	1179-1349			CLIN EPIDEMIOL	Clin. Epidemiol.		2021	13
J	Wang, JR; Zhu, JW; Yang, HZ; Hu, Y; Sun, YJ; Ying, ZY; Qu, YY; Valdimarsdottir, U; Fang, F; Song, H				Wang, Junren; Zhu, Jianwei; Yang, Huazhen; Hu, Yao; Sun, Yajing; Ying, Zhiye; Qu, Yuanyuan; Valdimarsdottir, Unnur; Fang, Fang; Song, Huan			Cardiovascular-related deaths at the beginning of the COVID-19 outbreak: a prospective analysis based on the UK Biobank	BMJ OPEN			English	Article						cardiology; COVID-19; epidemiology; health services administration & management	RISK	ObjectiveTo assess the impact of the COVID-19 outbreak on cardiovascular disease (CVD) related mortality and hospitalisation.DesignCommunity-based prospective cohort study.SettingThe UK Biobank.Participants421372 UK Biobank participants who were registered in England and alive as of 1 January 2020.Primary and secondary outcome measuresThe primary outcome of interest was CVD-related death, which w…	[Wang, Junren; Yang, Huazhen; Hu, Yao; Sun, Yajing; Ying, Zhiye; Qu, Yuanyuan; Song, Huan] Sichuan Univ, West China Hosp, West China Biomed Big Data Ctr, Chengdu, Sichuan, Peoples R China; [Wang, Junren; Yang, Huazhen; Hu, Yao; Sun, Yajing; Ying, Zhiye; Qu, Yuanyuan; Song, Huan] Sichuan Univ, Med Big Data Ctr, Chengdu, Sichuan, Peoples R China; [Zhu, Jianwei] Sichuan Univ, West China Hosp, Dept O…	Sichuan University; Sichuan University; Sichuan University; University of Iceland; Karolinska Institutet; Harvard University; Harvard T.H. Chan School of Public Health; Karolinska Institutet	Song, H (corresponding author), Sichuan Univ, West China Hosp, West China Biomed Big Data Ctr, Chengdu, Sichuan, Peoples R China.;Song, H (corresponding author), Sichuan Univ, Med Big Data Ctr, Chengdu, Sichuan, Peoples R China.;Song, H (corresponding author), Univ Iceland, Fac Med, Ctr Publ Hlth Sci, Reykjavik, Iceland.	songhuan@wchscu.cn		Fang, Fang/0000-0002-3310-6456; Wang, Junren/0000-0001-6612-1671; Valdimarsdottir, Unnur/0000-0001-5382-946X; Song, Huan/0000-0003-3845-8079	National Science Foundation of China [81971262]; West China Hospital COVID-19 Epidemic Science and Technology Project [HX-2019-nCoV-014]; Sichuan University [2020scunCoVyingji10002]; EU Horizon2020 Research and Innovation Action [847776]; NordForsk [105668]	National Science Foundation of China(National Natural Science Foundation of China (NSFC)); West China Hospital COVID-19 Epidemic Science and Technology Project; Sichuan University(Sichuan University); EU Horizon2020 Research and Innovation Action; NordForsk	This work is supported by the National Science Foundation of China (No. 81971262 to HS), West China Hospital COVID-19 Epidemic Science and Technology Project (No. HX-2019-nCoV-014 to HS), Sichuan University Emergency Grant (No. 2020scunCoVyingji10002 to HS), EU Horizon2020 Research and Innovation Action Grant (847776 to UV and FF) and NordForsk grant (105668 to UV and FF).		31	3	3	2	8	BMJ PUBLISHING GROUP	LONDON	BRITISH MED ASSOC HOUSE, TAVISTOCK SQUARE, LONDON WC1H 9JR, ENGLAND	2044-6055			BMJ OPEN	BMJ Open	JUN	2021	11	6
J	Vu, THT; Rydland, KJ; Achenbach, CJ; Van Horn, L; Cornelis, MC				Vu, Thanh-Huyen T.; Rydland, Kelsey J.; Achenbach, Chad J.; Van Horn, Linda; Cornelis, Marilyn C.			Dietary Behaviors and Incident COVID-19 in the UK Biobank	NUTRIENTS			English	Article						nutrition; COVID-19; immunity; coffee; breastfeeding; epidemiology	INFLAMMATORY PATHWAYS; COFFEE; ANTIOXIDANT; CONSUMPTION; IMMUNE; NUTRITION; ASSOCIATION; OUTBREAK; CAFFEINE; CANCER	Background: Nutritional status influences immunity but its specific association with susceptibility to COVID-19 remains unclear. We examined the association of specific dietary data and incident COVID-19 in the UK Biobank (UKB). Methods: We considered UKB participants in England with self-reported baseline (2006-2010) data and linked them to Public Health England COVID-19 test results-performed o…	[Vu, Thanh-Huyen T.; Achenbach, Chad J.; Van Horn, Linda; Cornelis, Marilyn C.] Northwestern Univ, Feinberg Sch Med, Dept Prevent Med, Chicago, IL 60611 USA; [Rydland, Kelsey J.] Northwestern Univ, Feinberg Sch Med, Res & Informat Serv, Chicago, IL 60611 USA; [Achenbach, Chad J.] Northwestern Univ, Feinberg Sch Med, Dept Med, Chicago, IL 60611 USA	Northwestern University; Feinberg School of Medicine; Northwestern University; Feinberg School of Medicine; Northwestern University; Feinberg School of Medicine	Cornelis, MC (corresponding author), Northwestern Univ, Feinberg Sch Med, Dept Prevent Med, Chicago, IL 60611 USA.	huyenvu@northwestern.edu; kelsey.rydland@northwestern.edu; c-achenbach@northwestern.edu; lvanhorn@northwestern.edu; marilyn.cornelis@northwestern.edu	Achenbach, Chad/AAQ-4035-2020	Achenbach, Chad/0000-0003-4847-7249; , Marilyn/0000-0002-0699-1664; Rydland, Kelsey/0000-0002-0340-4639; Vu, Thanh-Huyen/0000-0002-5069-4886	National Institute on Aging [K01AG053477]	National Institute on Aging(United States Department of Health & Human ServicesNational Institutes of Health (NIH) - USANIH National Institute on Aging (NIA))	This work was supported by the National Institute on Aging (K01AG053477 to M.C.C.).		69	11	11	2	20	MDPI	BASEL	ST ALBAN-ANLAGE 66, CH-4052 BASEL, SWITZERLAND		2072-6643		NUTRIENTS	Nutrients	JUN	2021	13	6
J	Dite, GS; Murphy, NM; Allman, R				Dite, Gillian S.; Murphy, Nicholas M.; Allman, Richard			Development and validation of a clinical and genetic model for predicting risk of severe COVID-19	EPIDEMIOLOGY AND INFECTION			English	Article						Risk factors; risk prediction; severe COVID-19; single-nucleotide polymorphism		Clinical and genetic risk factors for severe coronavirus disease 2019 (COVID-19) are often considered independently and without knowledge of the magnitudes of their effects on risk. Using severe acute respiratory syndrome-coronavirus-2 (SARS-CoV-2) positive participants from the UK Biobank, we developed and validated a clinical and genetic model to predict risk of severe COVID-19. We used multiva…	[Dite, Gillian S.; Murphy, Nicholas M.; Allman, Richard] Genet Technol Ltd, Fitzroy, Vic, Australia		Dite, GS (corresponding author), Genet Technol Ltd, Fitzroy, Vic, Australia.	gillian.dite@gtglabs.com	; Murphy, Nicholas/V-6088-2017	Dite, Gillian/0000-0002-2448-2548; Murphy, Nicholas/0000-0001-7881-1952; Allman, Richard/0000-0002-8635-5237					27	12	12	0	4	CAMBRIDGE UNIV PRESS	NEW YORK	32 AVENUE OF THE AMERICAS, NEW YORK, NY 10013-2473 USA	0950-2688	1469-4409		EPIDEMIOL INFECT	Epidemiol. Infect.	JUL 2	2021	149
J	Patel, KHK; Li, XY; Quint, JK; Ware, JS; Peters, NS; Ng, FS				Patel, Kiran H. K.; Li, Xinyang; Quint, Jennifer K.; Ware, James S.; Peters, Nicholas S.; Ng, Fu Siong			Increasing adiposity and the presence of cardiometabolic morbidity is associated with increased Covid-19-related mortality: results from the UK Biobank	BMC ENDOCRINE DISORDERS			English	Article						Obesity; Adiposity; Covid-19; Mortality	ACE2	BackgroundAlthough obesity, defined by body mass index (BMI), has been associated with a higher risk of hospitalisation and more severe course of illness in Covid-19 positive patients amongst the British population, it is unclear if this translates into increased mortality. Furthermore, given that BMI is an insensitive indicator of adiposity, the effect of adipose volume on Covid-19 outcomes is a…	[Patel, Kiran H. K.; Li, Xinyang; Quint, Jennifer K.; Ware, James S.; Peters, Nicholas S.; Ng, Fu Siong] Imperial Coll London, Natl Heart & Lung Inst, 4th Floor,ICTEM Bldg,72 Cane Rd, London W12 0NN, England	Imperial College London	Ng, FS (corresponding author), Imperial Coll London, Natl Heart & Lung Inst, 4th Floor,ICTEM Bldg,72 Cane Rd, London W12 0NN, England.	f.ng@imperial.ac.uk	quint, jennifer/ABE-3384-2020; Ware, James S/G-5139-2012	Ware, James S/0000-0002-6110-5880; Ng, Fu Siong/0000-0002-8681-4368	British Heart Foundation [RG/16/3/32175]; National Institute for Health Research	British Heart Foundation(British Heart Foundation); National Institute for Health Research(National Institutes of Health Research (NIHR))	British Heart Foundation Grant (RG/16/3/32175) awarded to FSN, XL and NSP was used to access UK Biobank data by application. KHKP is a clinical research fellow and is supported by the National Institute for Health Research. The funding bodies played no role in the design of the study and collection, analysis, interpretation of data and in writing the manuscript.		26	5	5	0	3	BMC	LONDON	CAMPUS, 4 CRINAN ST, LONDON N1 9XW, ENGLAND		1472-6823		BMC ENDOCR DISORD	BMC Endocr. Disord.	JUL 3	2021	21	1
J	Huang, QM; Zhang, PD; Li, ZH; Zhou, JM; Liu, D; Zhang, XR; Zhong, WF; Zhang, YJ; Shen, D; Liang, F; Song, WQ; Yang, SG; Guan, WJ; Mao, C				Huang, Qing-Mei; Zhang, Pei-Dong; Li, Zhi-Hao; Zhou, Jian-Meng; Liu, Dan; Zhang, Xi-Ru; Zhong, Wen-Fang; Zhang, Yu-Jie; Shen, Dong; Liang, Fen; Song, Wei-Qi; Yang, Shi-Gui; Guan, Wei-Jie; Mao, Chen			Genetic Risk and Chronic Obstructive Pulmonary Disease Independently Predict the Risk of Incident Severe COVID-19	ANNALS OF THE AMERICAN THORACIC SOCIETY			English	Article						severe COVID-19; genetic risk; COPD	LUNG-CANCER; UK BIOBANK; CORONAVIRUS; ASSOCIATION	Rationale: Both genetic variants and chronic obstructive pulmonary disease (COPD) contribute to the risk of incident severe coronavirus disease (COVID-19). Whether genetic risk of incident severe COVID-19 is the same regardless of preexisting COPD is unknown. Objectives: In this study, we aimed to investigate the potential interaction between genetic risk and COPD in relation to severe COVID-19. …	[Huang, Qing-Mei; Zhang, Pei-Dong; Li, Zhi-Hao; Zhou, Jian-Meng; Liu, Dan; Zhang, Xi-Ru; Zhong, Wen-Fang; Zhang, Yu-Jie; Shen, Dong; Liang, Fen; Song, Wei-Qi; Mao, Chen] Southern Med Univ, Sch Publ Hlth, Dept Epidemiol, Guangzhou 510515, Guangdong, Peoples R China; [Huang, Qing-Mei] Longgang Ctr Dis Control & Prevent Shenzhen, Shenzhen, Peoples R China; [Yang, Shi-Gui] Zhejiang Univ, Affiliated H…	Southern Medical University - China; Zhejiang University; Collaborative Innovation Center for Diagnosis & Treatment of Infectious Diseases; Guangzhou Medical University; Guangzhou Medical University; Guangzhou Medical University	Mao, C (corresponding author), Southern Med Univ, Sch Publ Hlth, Dept Epidemiol, Guangzhou 510515, Guangdong, Peoples R China.	maochen9@smu.edu.cn	Guan, Wei-jie/K-8257-2019; Zhang, Peidong/ABI-3294-2020; wang, zhiwen/JDV-9990-2023; Huang, Qing-Mei/IQR-7253-2023; Li, Zhi-Hao/AAX-2941-2020; Li, Zhi-Hao/GVU-9321-2022; Zhong, Wen-Fang/ABG-5242-2020	Zhang, Peidong/0000-0003-4847-2296; Li, Zhi-Hao/0000-0002-1597-2676; Mao, Chen/0000-0002-6537-6215	Guangdong Province Higher Vocational Colleges and Schools Pearl River Scholar Funded Scheme (2019); Zhejiang University special scientific research fund for COVID-19 prevention and control [2020XGZX041]; Zhongnanshan Medical Foundation of Guangdong Province	Guangdong Province Higher Vocational Colleges and Schools Pearl River Scholar Funded Scheme (2019); Zhejiang University special scientific research fund for COVID-19 prevention and control; Zhongnanshan Medical Foundation of Guangdong Province	Supported by the Guangdong Province Higher Vocational Colleges and Schools Pearl River Scholar Funded Scheme (2019), the Zhejiang University special scientific research fund for COVID-19 prevention and control (2020XGZX041), and Zhongnanshan Medical Foundation of Guangdong Province. This research has been conducted using the UK Biobank resource under application number 43795.		48	6	6	5	21	AMER THORACIC SOC	NEW YORK	25 BROADWAY, 18 FL, NEW YORK, NY 10004 USA	1546-3222	2325-6621		ANN AM THORAC SOC	Ann. Am. Thoracic Society	JAN	2022	19	1
J	Anderson, JJ; Ho, FK; Niedzwiedz, CL; Katikireddi, SV; Celis-Morales, C; Iliodromiti, S; Welsh, P; Pellicori, P; Demou, E; Hastie, CE; Lyall, DM; Gray, SR; Forbes, JF; Gill, JMR; Mackay, DF; Berry, C; Cleland, JGF; Sattar, N; Pell, JP				Anderson, Jana J.; Ho, Frederick K.; Niedzwiedz, Claire L.; Katikireddi, Srinivasa Vittal; Celis-Morales, Carlos; Iliodromiti, Stamatina; Welsh, Paul; Pellicori, Pierpaolo; Demou, Evangelia; Hastie, Claire E.; Lyall, Donald M.; Gray, Stuart R.; Forbes, John F.; Gill, Jason M. R.; Mackay, Daniel F.; Berry, Colin; Cleland, John G. F.; Sattar, Naveed; Pell, Jill P.			Remote history of VTE is associated with severe COVID-19 in middle and older age: UK Biobank cohort study	JOURNAL OF THROMBOSIS AND HAEMOSTASIS			English	Article						COVID-19 severity; DVT; PE; SARS-CoV2 infection; venous thromboembolism		Background Venous thromboembolism (VTE) is a common, life-threatening complication of COVID-19 infection. COVID-19 risk-prediction models include a history of VTE. However, it is unclear whether remote history (>9 years previously) of VTE also confers increased risk of COVID-19. Objectives To investigate possible association between VTE and COVID-19 severity, independent of other risk factors. Me…	[Anderson, Jana J.; Ho, Frederick K.; Niedzwiedz, Claire L.; Hastie, Claire E.; Lyall, Donald M.; Mackay, Daniel F.; Pell, Jill P.] Univ Glasgow, Inst Hlth & Wellbeing, 1 Lilybank Gardens, Glasgow G12 8RZ, Lanark, Scotland; [Katikireddi, Srinivasa Vittal; Demou, Evangelia] Univ Glasgow, Inst Hlth & Wellbeing, MRC CSO Social & Publ Hlth Sci Unit, Glasgow, Lanark, Scotland; [Celis-Morales, Carlos; …	University of Glasgow; University of Glasgow; MRC/CSO SOCIAL AND PUBLIC HEALTH SCIENCES UNIT; University of Glasgow; University of London; Queen Mary University London; University of Glasgow; University of Limerick	Anderson, JJ (corresponding author), Univ Glasgow, Inst Hlth & Wellbeing, 1 Lilybank Gardens, Glasgow G12 8RZ, Lanark, Scotland.	jana.anderson@glasgow.ac.uk	Gray, Stuart R/A-6069-2012; Berry, Colin/AAF-5268-2020; Pellicori, Pierpaolo/N-1880-2013; Ho, Frederick/AAS-2647-2021; Cleland, John G./AAZ-4185-2020; Gray, Stuart/L-2489-2017	Pellicori, Pierpaolo/0000-0001-7175-0464; Ho, Frederick/0000-0001-7190-9025; Cleland, John G./0000-0002-1471-7016; Berry, Colin/0000-0002-4547-8636; Anderson, Jana/0000-0001-7290-6635; Katikireddi, Srinivasa/0000-0001-6593-9092; Gray, Stuart/0000-0001-8969-9636; Demou, Evangelia/0000-0001-8616-525X; Iliodromiti, Stamatina/0000-0001-6453-6654	NRS Senior Clinical Fellowship [SCAF/15/02]; Medical Research Council [MC_UU_00022/2, MR/R024774/1, MC_UU_12017/13]; Scottish Government Chief Scientist Office [SPHSU17, SPHSU13]; British Heart Foundation [RE/18/6134217]	NRS Senior Clinical Fellowship; Medical Research Council(UK Research & Innovation (UKRI)Medical Research Council UK (MRC)); Scottish Government Chief Scientist Office; British Heart Foundation(British Heart Foundation)	S.V.K. is funded from a NRS Senior Clinical Fellowship (SCAF/15/02), the Medical Research Council (MC_UU_00022/2), and the Scottish Government Chief Scientist Office (SPHSU17). C. L.N. is funded by the Medical Research Council (MR/R024774/1). E.D. is funded by the Medical Research Council (MC_UU_12017/13) and the Scottish Government Chief Scientist Office (SPHSU13). C. B. and N. S. are supported …		16	3	3	0	2	WILEY	HOBOKEN	111 RIVER ST, HOBOKEN 07030-5774, NJ USA	1538-7933	1538-7836		J THROMB HAEMOST	J. Thromb. Haemost.	OCT	2021	19	10
J	Larvin, H; Wilmott, S; Kang, J; Aggarwal, VR; Pavitt, S; Wu, J				Larvin, H.; Wilmott, S.; Kang, J.; Aggarwal, V. R.; Pavitt, S.; Wu, J.			Additive Effect of Periodontal Disease and Obesity on COVID-19 Outcomes	JOURNAL OF DENTAL RESEARCH			English	Article						oral health; periodontal diseases; mortality; risk factors; body mass index; hospitalization	RISK-FACTORS; ASSOCIATION; VALIDATION; SEVERITY	This study aims to examine the impact of periodontal disease in obesity on COVID-19 infection and associated outcomes. This retrospective longitudinal study included 58,897 UK Biobank participants tested for COVID-19 between March 2020 and February 2021. Self-reported oral health indicators (bleeding gums, painful gums, and loose teeth) were used as surrogates for periodontal disease. Body fat le…	[Larvin, H.; Aggarwal, V. R.; Pavitt, S.; Wu, J.] Univ Leeds, Sch Dent, Leeds, W Yorkshire, England; [Wilmott, S.] Leeds Teaching Hosp Trust, Leeds Dent Inst, Leeds, W Yorkshire, England; [Kang, J.] Univ Leeds, Sch Dent, Oral Biol, Leeds, W Yorkshire, England; [Wu, J.] Univ Leeds, Leeds Inst Data Analyt, Leeds, W Yorkshire, England	University of Leeds; University of Leeds; University of Leeds; University of Leeds	Wu, J (corresponding author), Univ Leeds, Worsley Bldg,Level 6,Clarendon Way, Leeds LS2 9LU, W Yorkshire, England.	j.h.wu@leeds.ac.uk	Larvin, Harriet/IQR-8945-2023	Larvin, Harriet/0000-0001-7263-4182; aggarwal, vishal/0000-0003-0838-9682; Wu, Jianhua/0000-0001-6093-599X	Hopper Scholarship at the University of Leeds; National Institute for Health Research infrastructure at Leeds	Hopper Scholarship at the University of Leeds; National Institute for Health Research infrastructure at Leeds	The authors disclosed receipt of the following financial support for the research, authorship, and/or publication of this article: H. Larvin was supported by the Hopper Scholarship at the University of Leeds. This work was supported by the National Institute for Health Research infrastructure at Leeds. The views expressed are those of the authors and not necessarily those of the NHS, the NIHR, or…		32	16	16	1	2	SAGE PUBLICATIONS INC	THOUSAND OAKS	2455 TELLER RD, THOUSAND OAKS, CA 91320 USA	0022-0345	1544-0591		J DENT RES	J. Dent. Res.	OCT	2021	100	11
J	Wang, QN; Codd, V; Raisi-Estabragh, Z; Musicha, C; Bountziouka, V; Kaptoge, S; Allara, E; Di Angelantonio, E; Butterworth, AS; Wood, AM; Thompson, JR; Petersen, SE; Harvey, NC; Danesh, JN; Samani, NJ; Nelson, CP				Wang, Qingning; Codd, Veryan; Raisi-Estabragh, Zahra; Musicha, Crispin; Bountziouka, Vasiliki; Kaptoge, Stephen; Allara, Elias; Di Angelantonio, Emanuele; Butterworth, Adam S.; Wood, Angela M.; Thompson, John R.; Petersen, Steffen E.; Harvey, Nicholas C.; Danesh, John N.; Samani, Nilesh J.; Nelson, Christopher P.			Shorter leukocyte telomere length is associated with adverse COVID-19 outcomes: A cohort study in UK Biobank	EBIOMEDICINE			English	Article							MENDELIAN RANDOMIZATION; BIAS	Background Older age is the most powerful risk factor for adverse coronavirus disease-19 (COVID-19) outcomes. It is uncertain whether leucocyte telomere length (LTL), previously proposed as a marker of biological age, is also associated with COVID-19 outcomes. Methods We associated LTL values obtained from participants recruited into UK Biobank (UKB) during 2006-2010 with adverse COVID-19 outcome…	[Wang, Qingning; Codd, Veryan; Samani, Nilesh J.; Nelson, Christopher P.] Univ Leicester, Dept Cardiovasc Sci, Leicester, Leics, England; [Wang, Qingning; Codd, Veryan; Musicha, Crispin; Bountziouka, Vasiliki; Samani, Nilesh J.; Nelson, Christopher P.] Glenfield Hosp, NIHR Leicester Biomed Res Ctr, Leicester, Leics, England; [Raisi-Estabragh, Zahra; Petersen, Steffen E.] Queen Mary Univ London, N…	University of Leicester; University Hospitals of Leicester NHS Trust; University of Leicester; Glenfield Hospital; University of London; Queen Mary University London; Barts Health NHS Trust; University of London; Queen Mary University London; University of Cambridge; University of Cambridge; University of Cambridge; University of Cambridge; University of Cambridge; University of Leicester; Univer…	Nelson, CP (corresponding author), Univ Leicester, Dept Cardiovasc Sci, Leicester, Leics, England.	cn46@leicester.ac.uk	Wang, Qingning/HGC-9008-2022; Wood, Angela/GZA-5762-2022; Allara, Elias/ABF-2273-2021; Petersen, Steffen/A-8389-2011	Wood, Angela/0000-0002-7937-304X; Allara, Elias/0000-0002-1634-8330; Raisi-Estabragh, Zahra/0000-0002-7757-5465; Harvey, Nicholas/0000-0002-8194-2512; Di Angelantonio, Emanuele/0000-0001-8776-6719; Petersen, Steffen/0000-0003-4622-5160	UK Medical Research Council (MRC); British Heart Foundation (BHF) through MRC [MR/M012816/1]; BHF [SP/16/4/32697]; National Institute for Health Research (NIHR) Leicester Cardiovascular Biomedical Research Centre [BRC-1215-20010]; B.H.F [RG/13/13/30194, RG/18/13/33946]; Health Data Research UK; NIHR Cambridge Biomedical Research Centre [BRC-1215-20014]; NIHR Blood and Transplant Research Unit in …	UK Medical Research Council (MRC)(UK Research & Innovation (UKRI)Medical Research Council UK (MRC)); British Heart Foundation (BHF) through MRC; BHF(British Heart Foundation); National Institute for Health Research (NIHR) Leicester Cardiovascular Biomedical Research Centre; B.H.F(British Heart Foundation); Health Data Research UK; NIHR Cambridge Biomedical Research Centre(National Institutes of H…	This research has been conducted using the UK Biobank Resource under Application Number 6077 and was funded by the UK Medical Research Council (MRC) , Biotechnology and Biological Sciences Research Council and British Heart Foundation (BHF) through MRC grant MR/M012816/1. C.P.N is funded by the BHF (SP/16/4/32697) . V. C., C.M., V.B., Q.W., C.P.N. and N.J.S. are supported by the National Insti-tu…		31	29	29	1	4	ELSEVIER	AMSTERDAM	RADARWEG 29, 1043 NX AMSTERDAM, NETHERLANDS	2352-3964			EBIOMEDICINE	EBioMedicine	AUG	2021	70
J	Pathak, GA; Singh, K; Miller-Fleming, TW; Wendt, F; Ehsan, N; Hou, KC; Johnson, R; Lu, ZY; Gopalan, S; Yengo, L; Mohammadi, P; Pasaniuc, B; Polimanti, R; Davis, LK; Mancuso, N				Pathak, Gita A.; Singh, Kritika; Miller-Fleming, Tyne W.; Wendt, Frank; Ehsan, Nava; Hou, Kangcheng; Johnson, Ruth; Lu, Zeyun; Gopalan, Shyamalika; Yengo, Loic; Mohammadi, Pejman; Pasaniuc, Bogdan; Polimanti, Renato; Davis, Lea K.; Mancuso, Nicholas			Integrative genomic analyses identify susceptibility genes underlying COVID-19 hospitalization	NATURE COMMUNICATIONS			English	Article							ABO BLOOD-GROUP; ASSOCIATION	Despite rapid progress in characterizing the role of host genetics in SARS-Cov-2 infection, there is limited understanding of genes and pathways that contribute to COVID-19. Here, we integrate a genome-wide association study of COVID-19 hospitalization (7,885 cases and 961,804 controls from COVID-19 Host Genetics Initiative) with mRNA expression, splicing, and protein levels (n=18,502). We identi…	[Pathak, Gita A.; Wendt, Frank; Polimanti, Renato] Yale Sch Med, Dept Psychiat, Div Human Genet, New Haven, CT USA; [Pathak, Gita A.; Wendt, Frank; Polimanti, Renato] Vet Affairs Connecticut Healthcare Syst, West Haven, CT USA; [Singh, Kritika; Miller-Fleming, Tyne W.; Davis, Lea K.] Vanderbilt Univ, Med Ctr, Dept Med, Div Genet Med, Nashville, TN USA; [Singh, Kritika; Miller-Fleming, Tyne W.; Da…	Yale University; US Department of Veterans Affairs; Veterans Health Administration (VHA); VA Connecticut Healthcare System; Vanderbilt University; Vanderbilt University; Scripps Research Institute; University of California System; University of California Los Angeles; University of California System; University of California Los Angeles; University of Southern California; University of Queensland…	Mancuso, N (corresponding author), Univ Southern Calif, Keck Sch Med, Dept Populat & Publ Hlth Sci, Los Angeles, CA 90007 USA.;Mancuso, N (corresponding author), Univ Southern Calif, Keck Sch Med, Ctr Genet Epidemiol, Los Angeles, CA 90007 USA.	nicholas.mancuso@med.usc.edu	Pasaniuc, Bogdan/E-9310-2012; Mancuso, Nicholas/GLQ-8627-2022; Hou, Kangcheng/GRS-6097-2022; Chen, Xu/I-6829-2016; Polimanti, Renato/B-7577-2013; Ehsan, Nava/GXA-1341-2022; Yengo, Loic/D-2692-2017	Chen, Xu/0000-0002-7299-3238; Polimanti, Renato/0000-0003-0745-6046; Wendt, Frank/0000-0002-2108-6822; Ehsan, Nava/0000-0001-7453-2518; Singh, Kritika/0000-0001-9872-7942; Lu, Zeyun/0000-0002-3511-6850; Miller-Fleming, Tyne/0000-0002-0398-5162; Mancuso, Nicholas/0000-0002-9352-5927; Yengo, Loic/0000-0002-4272-9305	NIH [S10OD017985, S10RR025141, R21 280 DC018098, R21 DA047527, F32 MH122058, U54MD010722-04, R01MH113362, R01MH118223, R56MH120736]; National Center for Advancing Translational Sciences [UL1TR002243, UL1TR000445, UL1RR024975]; National Human Genome Research Institute, NHGRI [T32 HG008341]; National Institute of Health, NIGMS [R01GM140287]; [U01HG004798]; [R01NS032830]; [RC2GM092618]; [P50GM115305…	NIH(United States Department of Health & Human ServicesNational Institutes of Health (NIH) - USA); National Center for Advancing Translational Sciences(United States Department of Health & Human ServicesNational Institutes of Health (NIH) - USANIH National Center for Advancing Translational Sciences (NCATS)); National Human Genome Research Institute, NHGRI(United States Department of Health & Hum…	We thank the COVID-19 Host Genetics Initiative (https://www.covid19hg.org/acknowledgements/) for providing open access to genetic association data, and all the studies comprising of the meta-analysis (https://www.covid19hg.org/publications/).We acknowledge openly available summary statistics from Pan-UK Biobank, and Biobank Japan. The BioVU projects at Vanderbilt University Medical Center are sup…		73	30	31	1	11	NATURE PORTFOLIO	BERLIN	HEIDELBERGER PLATZ 3, BERLIN, 14197, GERMANY		2041-1723		NAT COMMUN	Nat. Commun.	JUL 27	2021	12	1
J	Ma, Y; Zhang, Y; Li, S; Yang, HX; Li, HP; Cao, Z; Xu, FS; Sun, L; Wang, YG				Ma, Yue; Zhang, Yuan; Li, Shu; Yang, Hongxi; Li, Huiping; Cao, Zhi; Xu, Fusheng; Sun, Li; Wang, Yaogang			Sex Differences in Association Between Anti-Hypertensive Medications and Risk of COVID-19 in Middle-Aged and Older Adults	DRUGS & AGING			English	Article							FOCUS; HEART; ACE2	Background There is ongoing debate about the associations between drug therapies targeting the renin-angiotensin-aldosterone system (RAAS) and adverse outcomes in coronavirus disease 2019 (COVID-19). Objective This study aims to examine the associations between using medications for the cardiovascular system and the risks associated with COVID-19 in middle-aged and older adults. Methods A total o…	[Ma, Yue; Zhang, Yuan; Li, Shu; Yang, Hongxi; Li, Huiping; Cao, Zhi; Xu, Fusheng; Sun, Li; Wang, Yaogang] Tianjin Med Univ, Sch Publ Hlth, Tianjin 300070, Peoples R China; [Cao, Zhi] Zhejiang Univ, Sch Publ Hlth, Dept Epidemiol & Hlth Stat, Hangzhou, Peoples R China; [Sun, Li] Tianjin Med Univ, Sch Nursing, Tianjin, Peoples R China	Tianjin Medical University; Zhejiang University; Tianjin Medical University	Wang, YG (corresponding author), Tianjin Med Univ, Sch Publ Hlth, Tianjin 300070, Peoples R China.	YaogangWANG@tmu.edu.cn	huiping, li/GZM-9712-2022		National Natural Science Foundation of China [71910107004]	National Natural Science Foundation of China(National Natural Science Foundation of China (NSFC))	This study was supported by The National Natural Science Foundation of China (71910107004).		41	6	6	0	2	ADIS INT LTD	NORTHCOTE	5 THE WAREHOUSE WAY, NORTHCOTE 0627, AUCKLAND, NEW ZEALAND	1170-229X	1179-1969		DRUG AGING	Drugs Aging	OCT	2021	38	10
J	Dabbah, MA; Reed, AB; Booth, ATC; Yassaee, A; Despotovic, A; Klasmer, B; Binning, E; Aral, M; Plans, D; Morelli, D; Labrique, AB; Mohan, D				Dabbah, Mohammad A.; Reed, Angus B.; Booth, Adam T. C.; Yassaee, Arrash; Despotovic, Aleksa; Klasmer, Benjamin; Binning, Emily; Aral, Mert; Plans, David; Morelli, Davide; Labrique, Alain B.; Mohan, Diwakar			Machine learning approach to dynamic risk modeling of mortality in COVID-19: a UK Biobank study	SCIENTIFIC REPORTS			English	Article							SLEEP DURATION; METAANALYSIS	The COVID-19 pandemic has created an urgent need for robust, scalable monitoring tools supporting stratification of high-risk patients. This research aims to develop and validate prediction models, using the UK Biobank, to estimate COVID-19 mortality risk in confirmed cases. From the 11,245 participants testing positive for COVID-19, we develop a data-driven random forest classification model wit…	[Dabbah, Mohammad A.; Reed, Angus B.; Booth, Adam T. C.; Yassaee, Arrash; Despotovic, Aleksa; Klasmer, Benjamin; Binning, Emily; Aral, Mert; Plans, David; Morelli, Davide] Huma Therapeut Ltd, London, England; [Yassaee, Arrash] Imperial Coll London, Fac Med, Ctr Paediat & Child Hlth, London, England; [Despotovic, Aleksa] Univ Belgrade, Fac Med, Belgrade, Serbia; [Plans, David] Univ Exeter, SITE, E…	Imperial College London; University of Belgrade; University of Exeter; Johns Hopkins University; Johns Hopkins Bloomberg School of Public Health; University of Oxford	Plans, D (corresponding author), Huma Therapeut Ltd, London, England.;Plans, D (corresponding author), Univ Exeter, SITE, Exeter, Devon, England.	david.plans@huma.com	Mohan, Diwakar/S-2439-2019	Mohan, Diwakar/0000-0002-7532-366X; Despotovic, Aleksa/0000-0001-8137-911X; Labrique, Alain/0000-0003-2502-7819; Reed, Angus/0000-0003-2751-2535; Booth, Adam T.C./0000-0003-3319-3585	Huma Therapeutics Ltd.	Huma Therapeutics Ltd.	This research was funded by Huma Therapeutics Ltd.		60	11	11	2	7	NATURE PORTFOLIO	BERLIN	HEIDELBERGER PLATZ 3, BERLIN, 14197, GERMANY	2045-2322			SCI REP-UK	Sci Rep	AUG 19	2021	11	1
J	Wang, YJ; Yang, Y; Ren, LN; Shao, Y; Tao, WQ; Dai, XJ				Wang, Yongjun; Yang, Yang; Ren, Lina; Shao, Yuan; Tao, Weiqun; Dai, Xi-Jian			Preexisting Mental Disorders Increase the Risk of COVID-19 Infection and Associated Mortality	FRONTIERS IN PUBLIC HEALTH			English	Article						COVID-19; mental disorders; SARS-CoV-2; dementia; Parkinson's disease; late-life		Coronavirus disease 2019 (COVID-19), a respiratory disease of unknown origin, has a high rate of morbidity and mortality. Individuals with mental disorders may have a higher risk of infection and worse clinical outcomes because of a variety of factors such as poorer general resilience and lower immune function. However, there have been no studies to date specifically investigating the risk of COV…	[Wang, Yongjun; Ren, Lina; Shao, Yuan; Tao, Weiqun; Dai, Xi-Jian] Shenzhen Kangning Hosp, Shenzhen Mental Hlth Ctr, Shenzhen, Peoples R China; [Yang, Yang] Suining Cent Hosp, Dept Radiol, Suining, Peoples R China	Shenzhen Institute of Mental Health & Shenzhen Kangning Hospital	Dai, XJ (corresponding author), Shenzhen Kangning Hosp, Shenzhen Mental Hlth Ctr, Shenzhen, Peoples R China.	daixjdoctor@126.com	Dai, Xi/HCG-9886-2022	DAI, Xi-jian/0000-0001-5328-6522	National Natural Science Foundation of China [81701678]; China Postdoctoral Science Foundation [2020M670052]; Guangdong Basic and Applied Basic Research Foundation [2020A1515011469]; Sanming Project of Medicine in Shenzhen [SZSM201812052]	National Natural Science Foundation of China(National Natural Science Foundation of China (NSFC)); China Postdoctoral Science Foundation(China Postdoctoral Science Foundation); Guangdong Basic and Applied Basic Research Foundation; Sanming Project of Medicine in Shenzhen	This work was supported by National Natural Science Foundation of China (Grant No. 81701678), China Postdoctoral Science Foundation (Grant No. 2020M670052), Guangdong Basic and Applied Basic Research Foundation (Grant No. 2020A1515011469), and Sanming Project of Medicine in Shenzhen (Grant No. SZSM201812052).		28	24	24	2	13	FRONTIERS MEDIA SA	LAUSANNE	AVENUE DU TRIBUNAL FEDERAL 34, LAUSANNE, CH-1015, SWITZERLAND		2296-2565		FRONT PUBLIC HEALTH	Front. Public Health	AUG 9	2021	9
J	Hui, LL; Nelson, EAS; Lin, SL; Zhao, JV				Hui, L. L.; Nelson, E. A. S.; Lin, S. L.; Zhao, J., V			The role of vitamin C in pneumonia and COVID-19 infection in adults with European ancestry: a Mendelian randomisation study	EUROPEAN JOURNAL OF CLINICAL NUTRITION			English	Article							SUPPLEMENTATION	Background High dose vitamin C infusion has been proposed to treat critically ill patients, including patients with pneumonia and severe COVID-19. However, trials have shown mixed findings. Here we assessed the unconfounded associations of vitamin C with COVID-19 and pneumonia using the Mendelian randomisation approach. Methods This is a separate-sample Mendelian randomisation study using publicl…	[Hui, L. L.; Nelson, E. A. S.; Lin, S. L.] Chinese Univ Hong Kong, Fac Med, Dept Paediat, Hong Kong, Peoples R China; [Hui, L. L.] Hong Kong Polytech Univ, Dept Appl Biol & Chem Technol, Hong Kong, Peoples R China; [Zhao, J., V] Univ Hong Kong, Li Ka Shing Fac Med, Sch Publ Hlth, Hong Kong, Peoples R China	Chinese University of Hong Kong; Hong Kong Polytechnic University; University of Hong Kong	Hui, LL (corresponding author), Chinese Univ Hong Kong, Fac Med, Dept Paediat, Hong Kong, Peoples R China.;Hui, LL (corresponding author), Hong Kong Polytech Univ, Dept Appl Biol & Chem Technol, Hong Kong, Peoples R China.;Zhao, JV (corresponding author), Univ Hong Kong, Li Ka Shing Fac Med, Sch Publ Hlth, Hong Kong, Peoples R China.	connie.hui@polyu.edu.hk; janezhao@hku.hk	Nelson, E Anthony S/ABF-4238-2020; Hui, Lai Ling/C-4528-2009	Nelson, E Anthony S/0000-0002-2521-3403; Zhao, Jie/0000-0002-1564-0057; HUI, Lai Ling/0000-0003-0688-3329					33	12	12	4	16	SPRINGERNATURE	LONDON	CAMPUS, 4 CRINAN ST, LONDON, N1 9XW, ENGLAND	0954-3007	1476-5640		EUR J CLIN NUTR	Eur. J. Clin. Nutr.	APR	2022	76	4
J	Papadopoulou, A; Musa, H; Sivaganesan, M; McCoy, D; Deloukas, P; Marouli, E				Papadopoulou, Areti; Musa, Hanan; Sivaganesan, Mathura; McCoy, David; Deloukas, Panos; Marouli, Eirini			COVID-19 susceptibility variants associate with blood clots, thrombophlebitis and circulatory diseases	PLOS ONE			English	Article								Epidemiological studies suggest that individuals with comorbid conditions including diabetes, chronic lung, inflammatory and vascular disease, are at higher risk of adverse COVID-19 outcomes. Genome-wide association studies have identified several loci associated with increased susceptibility and severity for COVID-19. However, it is not clear whether these associations are genetically determined…	[Papadopoulou, Areti; Musa, Hanan; Deloukas, Panos; Marouli, Eirini] Queen Mary Univ London, Barts & London Sch Med & Dent, William Harvey Res Inst, London, England; [Papadopoulou, Areti; Deloukas, Panos; Marouli, Eirini] Queen Mary Univ London, Ctr Genom Hlth, Life Sci, London, England; [Sivaganesan, Mathura] Queen Mary Univ London, Barts & London Sch Med, London, England; [McCoy, David] Queen M…	University of London; Queen Mary University London; University of London; Queen Mary University London; University of London; Queen Mary University London; University of London; Queen Mary University London	Marouli, E (corresponding author), Queen Mary Univ London, Barts & London Sch Med & Dent, William Harvey Res Inst, London, England.;Marouli, E (corresponding author), Queen Mary Univ London, Ctr Genom Hlth, Life Sci, London, England.	e.marouli@qmul.ac.uk	Deloukas, Panos/B-2922-2013	Deloukas, Panos/0000-0001-9251-070X; Papadopoulou, Areti/0000-0003-3158-7951; Marouli, Eirini/0000-0001-6179-1609	Barts Biomedical Research Centre - UK National Institute for Health Research (NIHR)	Barts Biomedical Research Centre - UK National Institute for Health Research (NIHR)	This work was supported by The Barts Biomedical Research Centre funded by the UK National Institute for Health Research (NIHR) in the context of COVIDITY-COHORT (NIHR-BHF flagship project).		51	8	8	1	3	PUBLIC LIBRARY SCIENCE	SAN FRANCISCO	1160 BATTERY STREET, STE 100, SAN FRANCISCO, CA 94111 USA	1932-6203			PLOS ONE	PLoS One	SEP 3	2021	16	9
J	Chudasama, YV; Zaccardi, F; Gillies, CL; Razieh, C; Yates, T; Kloecker, DE; Rowlands, AV; Davies, MJ; Islam, N; Seidu, S; Forouhi, NG; Khunti, K				Chudasama, Yogini V.; Zaccardi, Francesco; Gillies, Clare L.; Razieh, Cameron; Yates, Thomas; Kloecker, David E.; Rowlands, Alex V.; Davies, Melanie J.; Islam, Nazrul; Seidu, Samuel; Forouhi, Nita G.; Khunti, Kamlesh			Patterns of multimorbidity and risk of severe SARS-CoV-2 infection: an observational study in the UK	BMC INFECTIOUS DISEASES			English	Article						Multimorbidity; Pattern; SARS-CoV-2 infection; COVID-19; Hospitalisation; Mortality; Risk factors	BIOBANK; CARE	Background Pre-existing comorbidities have been linked to SARS-CoV-2 infection but evidence is sparse on the importance and pattern of multimorbidity (2 or more conditions) and severity of infection indicated by hospitalisation or mortality. We aimed to use a multimorbidity index developed specifically for COVID-19 to investigate the association between multimorbidity and risk of severe SARS-CoV-…	[Chudasama, Yogini V.; Zaccardi, Francesco; Gillies, Clare L.; Kloecker, David E.; Seidu, Samuel; Khunti, Kamlesh] Univ Leicester, Leicester Gen Hosp, Leicester Real World Evidence Unit, Diabet Res Ctr, Leicester, Leics, England; [Razieh, Cameron; Yates, Thomas; Rowlands, Alex V.; Davies, Melanie J.] NIHR Leicester Biomed Res Ctr, Leicester Diabet Ctr, Leicester, Leics, England; [Islam, Nazrul] U…	University of Leicester; University Hospitals of Leicester NHS Trust; Leicester General Hospital; University of Oxford; UK Research & Innovation (UKRI); Medical Research Council UK (MRC); University of Cambridge	Chudasama, YV (corresponding author), Univ Leicester, Leicester Gen Hosp, Leicester Real World Evidence Unit, Diabet Res Ctr, Leicester, Leics, England.	yc244@leicester.ac.uk	/GQB-2573-2022; Rowlands, Alex V/J-8878-2019; /ABC-9527-2021; Islam, Nazrul/E-8592-2015; Liu, Hai-Ying/P-5557-2014	Rowlands, Alex V/0000-0002-1463-697X; Islam, Nazrul/0000-0003-3982-4325; Liu, Hai-Ying/0000-0001-8667-3465; Forouhi, Nita/0000-0002-5041-248X; Yates, Thomas/0000-0002-5724-5178; Khunti, Kamlesh/0000-0003-2343-7099; Chudasama, Yogini V/0000-0002-6777-0064; Davies, Melanie/0000-0002-9987-9371	National Institute for Health Research (NIHR) Applied Research Collaboration East Midlands (ARC EM); NIHR Leicester Biomedical Research Centre; UKRI-DHSC [MR/V020536/1]; MRC Epidemiology Unit core support [MC_UU_12015/5]; NIHR Biomedical Research Centre Cambridge: Nutrition, Diet, and Lifestyle Research Theme [IS-BRC-1215-20014]	National Institute for Health Research (NIHR) Applied Research Collaboration East Midlands (ARC EM); NIHR Leicester Biomedical Research Centre; UKRI-DHSC; MRC Epidemiology Unit core support(UK Research & Innovation (UKRI)Medical Research Council UK (MRC)); NIHR Biomedical Research Centre Cambridge: Nutrition, Diet, and Lifestyle Research Theme	This research was funded by the National Institute for Health Research (NIHR) Applied Research Collaboration East Midlands (ARC EM), and the NIHR Leicester Biomedical Research Centre, and a grant from the UKRI-DHSC COVID-19 Rapid Response Rolling Call (MR/V020536/1). NGF acknowledges funding from the MRC Epidemiology Unit core support (MC_UU_12015/5), and NIHR Biomedical Research Centre Cambridge…		38	22	22	1	12	BMC	LONDON	CAMPUS, 4 CRINAN ST, LONDON N1 9XW, ENGLAND		1471-2334		BMC INFECT DIS	BMC Infect. Dis.	SEP 4	2021	21	1
J	Zhang, K; Dong, SS; Guo, Y; Tang, SH; Wu, H; Yao, S; Wang, PF; Xue, HZ; Huang, W; Ding, J; Yang, TL				Zhang, Kun; Dong, Shan-Shan; Guo, Yan; Tang, Shi-Hao; Wu, Hao; Yao, Shi; Wang, Peng-Fei; Xue, Han-Zhong; Huang, Wei; Ding, Jian; Yang, Tie-Lin			Causal Associations Between Blood Lipids and COVID-19 Risk: A Two-Sample Mendelian Randomization Study	ARTERIOSCLEROSIS THROMBOSIS AND VASCULAR BIOLOGY			English	Article						blood; cholesterol; coronavirus; dyslipidemias; lipids	CARDIOVASCULAR RISK; CHOLESTEROL; DYSLIPIDEMIA; BIAS; LIPOPROTEINS; INSTRUMENTS	Objective: Coronavirus disease 2019 (COVID-19) is a global pandemic caused by the severe acute respiratory syndrome coronavirus 2. It has been reported that dyslipidemia is correlated with COVID-19, and blood lipids levels, including total cholesterol, HDL-C (high-density lipoprotein cholesterol), and LDL-C (low-density lipoprotein cholesterol) levels, were significantly associated with disease s…	[Zhang, Kun; Guo, Yan; Wang, Peng-Fei; Xue, Han-Zhong; Huang, Wei; Yang, Tie-Lin] Xi An Jiao Tong Univ, Honghui Hosp, Coll Med, Dept Trauma Surg, Xian 710049, Shaanxi, Peoples R China; [Zhang, Kun; Dong, Shan-Shan; Guo, Yan; Tang, Shi-Hao; Wu, Hao; Yao, Shi; Ding, Jian] Xi An Jiao Tong Univ, Sch Life Sci & Technol, Key Lab Biomed Informat Engn, Minist Educ, Xian 710049, Shaanxi, Peoples R China	Xi'an Jiaotong University; Xi'an Jiaotong University	Yang, TL (corresponding author), Xi An Jiao Tong Univ, Honghui Hosp, Coll Med, Dept Trauma Surg, Xian 710049, Shaanxi, Peoples R China.;Ding, J (corresponding author), Xi An Jiao Tong Univ, Sch Life Sci & Technol, Key Lab Biomed Informat Engn, Minist Educ, Xian 710049, Shaanxi, Peoples R China.	jianding@xjtu.edu.cn; yangtielin@xjtu.edu.cn	Yao, Shi/GON-6117-2022; Ding, Jian/F-6996-2015; huang, wen/GXW-0661-2022; Huang, WW/GXH-0977-2022	Ding, Jian/0000-0002-5578-5410; Yao, Shi/0000-0002-4574-8106	National Natural Science Foundation of China [31970569, 31871264, 31771371, 31970654]; Natural Science Basic Research Program of Shaanxi [2021JC-02, 2019JM-058]; Shaanxi Provincial Key Research and Development Project [2019ZDLSF01-09]; Science and Technology Planning Project of Xi'an [2019115713YX012SF052]; Fundamental Research Funds for the Central Universities	National Natural Science Foundation of China(National Natural Science Foundation of China (NSFC)); Natural Science Basic Research Program of Shaanxi; Shaanxi Provincial Key Research and Development Project; Science and Technology Planning Project of Xi'an; Fundamental Research Funds for the Central Universities(Fundamental Research Funds for the Central Universities)	This study is supported by the National Natural Science Foundation of China (31970569, 31871264, 31771371, and 31970654), Natural Science Basic Research Program of Shaanxi (2021JC-02 and 2019JM-058), Shaanxi Provincial Key Research and Development Project (2019ZDLSF01-09), Science and Technology Planning Project of Xi'an (2019115713YX012SF052), and the Fundamental Research Funds for the Central U…		56	12	13	3	21	LIPPINCOTT WILLIAMS & WILKINS	PHILADELPHIA	TWO COMMERCE SQ, 2001 MARKET ST, PHILADELPHIA, PA 19103 USA	1079-5642	1524-4636		ARTERIOSCL THROM VAS	Arterioscler. Thromb. Vasc. Biol.	NOV	2021	41	11
J	Li, X; van Geffen, J; van Weele, M; Zhang, XM; He, YZ; Meng, XR; Timofeeva, M; Campbell, H; Dunlop, M; Zgaga, L; Theodoratou, E				Li, Xue; van Geffen, Jos; van Weele, Michiel; Zhang, Xiaomeng; He, Yazhou; Meng, Xiangrui; Timofeeva, Maria; Campbell, Harry; Dunlop, Malcolm; Zgaga, Lina; Theodoratou, Evropi			An observational and Mendelian randomisation study on vitamin D and COVID-19 risk in UK Biobank	SCIENTIFIC REPORTS			English	Article							SUPPLEMENTATION	A growing body of evidence suggests that vitamin D deficiency has been associated with an increased susceptibility to viral and bacterial respiratory infections. In this study, we aimed to examine the association between vitamin D and COVID-19 risk and outcomes. We used logistic regression to identify associations between vitamin D variables and COVID-19 (risk of infection, hospitalisation and de…	[Li, Xue] Zhejiang Univ, Sch Med, Sch Publ Hlth, Hangzhou, Peoples R China; [Li, Xue] Zhejiang Univ, Sch Med, Affiliated Hosp 2, Hangzhou, Peoples R China; [Li, Xue; Zhang, Xiaomeng; He, Yazhou; Campbell, Harry; Theodoratou, Evropi] Univ Edinburgh, Usher Inst, Ctr Global Hlth, Edinburgh, Midlothian, Scotland; [van Geffen, Jos; van Weele, Michiel] Royal Netherlands Meteorol Inst KNMI, De Bilt, Net…	Zhejiang University; Zhejiang University; University of Edinburgh; Royal Netherlands Meteorological Institute; Tsinghua University; University of Edinburgh; University of Edinburgh; UK Research & Innovation (UKRI); Medical Research Council UK (MRC); University of Southern Denmark; Aarhus University; Trinity College Dublin; University of Edinburgh	Theodoratou, E (corresponding author), Univ Edinburgh, Usher Inst, Ctr Global Hlth, Edinburgh, Midlothian, Scotland.;Zgaga, L (corresponding author), Trinity Coll Dublin, Inst Populat Hlth, Dept Publ Hlth & Primary Care, Dublin, Ireland.;Theodoratou, E (corresponding author), Univ Edinburgh, MRC Inst Genet & Mol Med, Canc Res UK Edinburgh Ctr, Edinburgh, Midlothian, Scotland.	zgagal@tcd.ie; e.theodoratou@ed.ac.uk	Campbell, Harry/E-2959-2010; Theodoratou, Evropi/C-3430-2014; Zhang, Xiaomeng/AAM-9238-2021; Dunlop, Malcolm/F-1973-2011	Campbell, Harry/0000-0002-6169-6262; Theodoratou, Evropi/0000-0001-5887-9132; Timofeeva, Maria/0000-0002-2503-4253; Dunlop, Malcolm/0000-0002-3033-5851	Cancer Research UK Career Development Fellowship [C31250/A22804]	Cancer Research UK Career Development Fellowship(Cancer Research UK)	E.T. is supported by a Cancer Research UK Career Development Fellowship (C31250/A22804).		26	11	11	0	3	NATURE PORTFOLIO	BERLIN	HEIDELBERGER PLATZ 3, BERLIN, 14197, GERMANY	2045-2322			SCI REP-UK	Sci Rep	SEP 14	2021	11	1
J	Xiang, Y; Wong, KCY; So, HC				Xiang, Yong; Wong, Kenneth Chi-Yin; So, Hon-Cheong			Exploring Drugs and Vaccines Associated with Altered Risks and Severity of COVID-19: A UK Biobank Cohort Study of All ATC Level-4 Drug Categories Reveals Repositioning Opportunities	PHARMACEUTICS			English	Article						COVID-19; drug repositioning; UK Biobank; vaccine	PROSTATE-CANCER; DISEASE; INHIBITORS; STATINS; TMPRSS2; DESIGN	Effective therapies for COVID-19 are still lacking, and drug repositioning is a promising approach to address this problem. Here, we adopted a medical informatics approach to repositioning. We leveraged a large prospective cohort, the UK-Biobank (UKBB, N similar to 397,000), and studied associations of prior use of all level-4 ATC drug categories (N = 819, including vaccines) with COVID-19 diagno…	[Xiang, Yong; Wong, Kenneth Chi-Yin; So, Hon-Cheong] Chinese Univ Hong Kong, Fac Med, Sch Biomed Sci, Lo Kwee Seong Integrated Biomed Sci Bldg,Shatin, Hong Kong, Peoples R China; [So, Hon-Cheong] Kunming Inst, KIZ CUHK Joint Lab Bioresources & Mol Res Common, Kunming 650223, Yunnan, Peoples R China; [So, Hon-Cheong] CUHK, Shenzhen Res Inst, Shenzhen 518172, Peoples R China; [So, Hon-Cheong] Chine…	Chinese University of Hong Kong; Chinese University of Hong Kong; CUHK Shenzhen Research Institute; Chinese University of Hong Kong; Chinese University of Hong Kong; Chinese University of Hong Kong; Chinese University of Hong Kong	So, HC (corresponding author), Chinese Univ Hong Kong, Fac Med, Sch Biomed Sci, Lo Kwee Seong Integrated Biomed Sci Bldg,Shatin, Hong Kong, Peoples R China.;So, HC (corresponding author), Kunming Inst, KIZ CUHK Joint Lab Bioresources & Mol Res Common, Kunming 650223, Yunnan, Peoples R China.;So, HC (corresponding author), CUHK, Shenzhen Res Inst, Shenzhen 518172, Peoples R China.;So, HC (correspo…	xyong11@link.cuhk.edu.hk; mail@cywong.hk; hcso@cuhk.edu.hk		So, Hon-Cheong/0000-0002-7102-833X; Wong, Kenneth C.Y./0000-0001-5397-6224; , xiang yong/0000-0002-4378-3450	National Natural Science Foundation of China [81971706]; Lo Kwee Seong Biomedical Research Fund, The Chinese University of Hong Kong; KIZ-CUHK Joint Laboratory of Bioresources and Molecular Research of Common Diseases, Kunming Institute of Zoology; KIZ-CUHK Joint Laboratory of Bioresources and Molecular Research of Common Diseases, Chinese University of Hong Kong, China	National Natural Science Foundation of China(National Natural Science Foundation of China (NSFC)); Lo Kwee Seong Biomedical Research Fund, The Chinese University of Hong Kong; KIZ-CUHK Joint Laboratory of Bioresources and Molecular Research of Common Diseases, Kunming Institute of Zoology; KIZ-CUHK Joint Laboratory of Bioresources and Molecular Research of Common Diseases, Chinese University of H…	This research was funded by National Natural Science Foundation of China, grant number 81971706; KIZ-CUHK Joint Laboratory of Bioresources and Molecular Research of Common Diseases, Kunming Institute of Zoology and The Chinese University of Hong Kong, China; Lo Kwee Seong Biomedical Research Fund, The Chinese University of Hong Kong.		98	5	6	2	5	MDPI	BASEL	ST ALBAN-ANLAGE 66, CH-4052 BASEL, SWITZERLAND		1999-4923		PHARMACEUTICS	Pharmaceutics	SEP	2021	13	9
J	Clift, AK; von Ende, A; San Tan, P; Sallis, HM; Lindson, N; Coupland, CAC; Munafo, MR; Aveyard, P; Hippisley-Cox, J; Hopewell, JC				Clift, Ashley K.; von Ende, Adam; San Tan, Pui; Sallis, Hannah M.; Lindson, Nicola; Coupland, Carol A. C.; Munafo, Marcus R.; Aveyard, Paul; Hippisley-Cox, Julia; Hopewell, Jemma C.			Smoking and COVID-19 outcomes: an observational and Mendelian randomisation study using the UK Biobank cohort	THORAX			English	Article						COVID-19; clinical epidemiology; tobacco control	BIAS	Background Conflicting evidence has emerged regarding the relevance of smoking on risk of COVID-19 and its severity. Methods We undertook large-scale observational and Mendelian randomisation (MR) analyses using UK Biobank. Most recent smoking status was determined from primary care records (70.8%) and UK Biobank questionnaire data (29.2%). COVID-19 outcomes were derived from Public Health Englan…	[Clift, Ashley K.; San Tan, Pui; Lindson, Nicola; Coupland, Carol A. C.; Aveyard, Paul; Hippisley-Cox, Julia] Univ Oxford, Nuffield Dept Primary Care Hlth Sci, Oxford, England; [Clift, Ashley K.] Univ Oxford, Canc Res UK Oxford Ctr, Dept Oncol, Oxford, England; [von Ende, Adam; Hopewell, Jemma C.] Univ Oxford, Nuffield Dept Populat Hlth, Clin Trial Serv Unit, Oxford, England; [Sallis, Hannah M.; …	University of Oxford; University of Oxford; University of Oxford; University of Bristol; University of Bristol; University of Bristol; University of Bristol; University of Nottingham	Clift, AK (corresponding author), Univ Oxford, Nuffield Dept Primary Care Hlth Sci, Oxford, England.	ashley.clift@phc.ox.ac.uk	Hippisley-Cox, Julia/AAY-2788-2020; Munafo, Marcus/AAE-2306-2020	Hippisley-Cox, Julia/0000-0002-2479-7283; Munafo, Marcus/0000-0002-4049-993X; Aveyard, Paul/0000-0002-1802-4217; Von Ende, Adam/0000-0003-0000-5664; Hopewell, Jemma/0000-0002-3870-8018; Sallis, Hannah/0000-0002-4793-6290	Cancer Research UK [DCS-CRUK-CRTF20-AC]; UK Medical Research Council [MC_UU_00011/7]; European Research Council [758813 MHINT]; National Institute for Health Research (NIHR) Biomedical Research Centre at the University Hospitals Bristol National Health Service Foundation Trust; National Institute for Health Research (NIHR) Oxford Biomedical Research Centre (BRC) Obesity, Diet and Lifestyle Theme;…	Cancer Research UK(Cancer Research UK); UK Medical Research Council(UK Research & Innovation (UKRI)Medical Research Council UK (MRC)); European Research Council(European Research Council (ERC)); National Institute for Health Research (NIHR) Biomedical Research Centre at the University Hospitals Bristol National Health Service Foundation Trust; National Institute for Health Research (NIHR) Oxford …	AKC is supported by a Clinical Research Training Fellowship from Cancer Research UK (DCS--CRUK--CRTF20--AC). HMS and MRM work in a research unit funded by the UK Medical Research Council (MC_UU_00011/7). HMS is also supported by the European Research Council (grant ref: 758813 MHINT). This work was supported by the National Institute for Health Research (NIHR) Biomedical Research Centre at the Un…		36	85	86	4	13	BMJ PUBLISHING GROUP	LONDON	BRITISH MED ASSOC HOUSE, TAVISTOCK SQUARE, LONDON WC1H 9JR, ENGLAND	0040-6376	1468-3296		THORAX	Thorax	JAN	2022	77	1
J	Batty, GD; Gaye, B; Gale, CR; Hamer, M; Lassale, C				Batty, G. David; Gaye, Bamba; Gale, Catharine R.; Hamer, Mark; Lassale, Camille			Explaining Ethnic Differentials in COVID-19 Mortality: A Cohort Study	AMERICAN JOURNAL OF EPIDEMIOLOGY			English	Article						cohort study; COVID-19; ethnicity; UK Biobank	RISK-FACTORS; CARDIOVASCULAR-DISEASE; SOUTH ASIANS; DEATH; HOSPITALIZATION; ENGLAND; RACISM	Ethnic inequalities in coronavirus disease 2019 (COVID-19) hospitalizations and mortality have been widely reported, but there is scant understanding of how they are embodied. The UK Biobank prospective cohort study comprises approximately half a million people who were aged 40-69 years at study induction, between 2006 and 2010, when information on ethnic background and potential explanatory fact…	[Batty, G. David] UCL, Dept Epidemiol & Publ Hlth, 1-19 Torrington Pl, London WC1E 6BT, England; [Gaye, Bamba] Paris Cardiovasc Res Ctr, INSERM U970, Paris, France; [Gale, Catharine R.] Univ Southampton, MRC Lifecourse Epidemiol Unit, Southampton, Hants, England; [Gale, Catharine R.] Univ Edinburgh, Dept Psychol, Lothian Birth Cohorts, Edinburgh, Midlothian, Scotland; [Hamer, Mark] UCL, Div Surg …	University of London; University College London; UDICE-French Research Universities; Universite Paris Cite; Institut National de la Sante et de la Recherche Medicale (Inserm); University of Southampton; University of Edinburgh; University of London; University College London; Institut Hospital del Mar d'Investigacions Mediques (IMIM); Hospital del Mar; CIBER - Centro de Investigacion Biomedica en…	Batty, GD (corresponding author), UCL, Dept Epidemiol & Publ Hlth, 1-19 Torrington Pl, London WC1E 6BT, England.	david.batty@ucl.ac.uk	Gale, Catharine R/B-1653-2012; Lassale, Camille/ABE-7813-2020	Lassale, Camille/0000-0002-9340-2708	UK Medical Research Council [MR/P023444/1]; US National Institute on Aging [1R56AG052519-01, 1R01AG052519-01A1]; Beatriu de Pinos postdoctoral program of the Government of Catalonia's Secretariat for Universities and Research of the Ministry of Economy and Knowledge [2017-BP-00021]	UK Medical Research Council(UK Research & Innovation (UKRI)Medical Research Council UK (MRC)); US National Institute on Aging(United States Department of Health & Human ServicesNational Institutes of Health (NIH) - USANIH National Institute on Aging (NIA)); Beatriu de Pinos postdoctoral program of the Government of Catalonia's Secretariat for Universities and Research of the Ministry of Economy a…	There was no direct financial support for the work reported in the manuscript. G.D.B. is supported by the UK Medical Research Council (MR/P023444/1) and the US National Institute on Aging (1R56AG052519-01, 1R01AG052519-01A1), and C.L. is supported by the Beatriu de Pinos postdoctoral program of the Government of Catalonia's Secretariat for Universities and Research of the Ministry of Economy and …		39	8	8	2	5	OXFORD UNIV PRESS INC	CARY	JOURNALS DEPT, 2001 EVANS RD, CARY, NC 27513 USA	0002-9262	1476-6256		AM J EPIDEMIOL	Am. J. Epidemiol.	JAN 24	2022	191	2
J	Wong, KCY; Xiang, Y; Yin, LY; So, HC				Wong, Kenneth Chi-Yin; Xiang, Yong; Yin, Liangying; So, Hon-Cheong			Uncovering Clinical Risk Factors and Predicting Severe COVID-19 Cases Using UK Biobank Data: Machine Learning Approach	JMIR PUBLIC HEALTH AND SURVEILLANCE			English	Article						prediction; COVID-19; risk factors; machine learning; pandemic; biobank; public health; prediction models; medical informatics	MISSING DATA; CYSTATIN-C; IMPUTATION; HOSPITALIZATION; SELECTION; MODELS; MARKER; ADULTS; CURVE	Background: COVID-19 is a major public health concern. Given the extent of the pandemic, it is urgent to identify risk factors associated with disease severity. More accurate prediction of those at risk of developing severe infections is of high clinical importance. Objective: Based on the UK Biobank (UKBB), we aimed to build machine learning models to predict the risk of developing severe or fat…	[Wong, Kenneth Chi-Yin; Xiang, Yong; Yin, Liangying; So, Hon-Cheong] Chinese Univ Hong Kong, Sch Biomed Sci, RM 520A,Lo Kwee Seong Biomed Sci Buildiing, Hong Kong, Peoples R China; [So, Hon-Cheong] Kunming Inst Zool, KIZ CUHK Joint Lab Bioresources & Mol Res Common, Kunming, Yunnan, Peoples R China; [So, Hon-Cheong] Chinese Univ Hong Kong, Kunming, Yunnan, Peoples R China; [So, Hon-Cheong] CUHK S…	Chinese University of Hong Kong; Chinese Academy of Sciences; Kunming Institute of Zoology; Chinese University of Hong Kong; CUHK Shenzhen Research Institute; Chinese University of Hong Kong; Chinese University of Hong Kong; Chinese University of Hong Kong; Chinese University of Hong Kong; Chinese Academy of Sciences	So, HC (corresponding author), Chinese Univ Hong Kong, Sch Biomed Sci, RM 520A,Lo Kwee Seong Biomed Sci Buildiing, Hong Kong, Peoples R China.	hcso@cuhk.edu.hk		, xiang yong/0000-0002-4378-3450; Wong, Kenneth C.Y./0000-0001-5397-6224; So, Hon-Cheong/0000-0002-7102-833X; Yin, Liangying/0000-0002-1029-7317	Lo Kwee Seong Biomedical Research Fund from The Chinese University of Hong Kong; KIZ-CUHK Joint Laboratory of Bioresources and Molecular Research of Common Diseases; Kunming Institute of Zoology; Chinese University of Hong Kong	Lo Kwee Seong Biomedical Research Fund from The Chinese University of Hong Kong; KIZ-CUHK Joint Laboratory of Bioresources and Molecular Research of Common Diseases; Kunming Institute of Zoology(Chinese Academy of Sciences); Chinese University of Hong Kong(Chinese University of Hong Kong)	This work was supported partially by the Lo Kwee Seong Biomedical Research Fund from The Chinese University of Hong Kong, the KIZ-CUHK Joint Laboratory of Bioresources and Molecular Research of Common Diseases, the Kunming Institute of Zoology, and The Chinese University of Hong Kong. We thank Professor Pak Sham for support on data access and analyses, and Ms Qiu Jinghong for formatting and editi…		80	9	9	4	9	JMIR PUBLICATIONS, INC	TORONTO	130 QUEENS QUAY East, Unit 1100, TORONTO, ON M5A 0P6, CANADA	2369-2960			JMIR PUBLIC HLTH SUR	JMIR Public Health Surveill.	SEP	2021	7	9
J	Coleman, P; Barber, TM; van Rens, T; Hanson, P; Coffey, A; Oyebode, O				Coleman, Paul; Barber, Thomas M.; van Rens, Thijs; Hanson, Petra; Coffey, Alice; Oyebode, Oyinlola			COVID-19 Outcomes in Minority Ethnic Groups: Do Obesity and Metabolic Risk Play a Role?	CURRENT OBESITY REPORTS			English	Article						COVID-19; Ethnic inequalities; Obesity; Metabolic risk; Social determinants of health	HEALTH; CARE; IMPACT; RACE; POPULATIONS; VACCINATION; DISPARITIES; SERVICES; AGE; UK	Purpose of Review Globally, minority ethnic groups have been at higher risk of COVID-19 mortality and morbidity than majority populations. This review outlines factors that may interact to create these inequalities and explores the hypothesis that differing levels of cardio-metabolic risk, according to ethnic group, play a role. Recent Findings Two UK Biobank studies have reported that the body m…	[Coleman, Paul; Barber, Thomas M.; Hanson, Petra; Coffey, Alice; Oyebode, Oyinlola] Univ Warwick, Warwick Med Sch, Coventry, W Midlands, England; [van Rens, Thijs] Univ Warwick, Dept Econ, Coventry, W Midlands, England	University of Warwick; University of Warwick	Oyebode, O (corresponding author), Univ Warwick, Warwick Med Sch, Coventry, W Midlands, England.	o.r.o.oyebode@warwick.ac.uk	Oyebode, Oyinlola/ABE-1256-2021	Oyebode, Oyinlola/0000-0003-0925-9839; van Rens, Thijs/0000-0001-9581-4784; Coffey, Alice/0000-0003-1059-4685; Coleman, Paul/0000-0002-8681-9070	Warwick ESRC IAA Internal Network Grant [ES/T502054/1]	Warwick ESRC IAA Internal Network Grant	Oyinlola Oyebode is affiliated to the National Institute for Health Research (NIHR) Applied Research Collaboration (ARC) West Midlands. All authors are part of the Warwick Obesity Network, an interdisciplinary team of academics and clinicians at the University of Warwick working on obesity interventions. The activities of the network are supported by a Warwick ESRC IAA Internal Network Grant (ref…		63	2	2	0	8	SPRINGER	NEW YORK	ONE NEW YORK PLAZA, SUITE 4600, NEW YORK, NY, UNITED STATES	2162-4968			CURR OBES REP	Curr. Obes. Rep.	SEP	2022	11	3
J	Monereo-Sanchez, J; Luykx, JJ; Pinzon-Espinosa, J; Richard, G; Motazedi, E; Westlye, LT; Andreassen, OA; van der Meer, D				Monereo-Sanchez, Jennifer; Luykx, Jurjen J.; Pinzon-Espinosa, Justo; Richard, Genevieve; Motazedi, Ehsan; Westlye, Lars T.; Andreassen, Ole A.; van der Meer, Dennis			Diphtheria And Tetanus Vaccination History Is Associated With Lower Odds of COVID-19 Hospitalization	FRONTIERS IN IMMUNOLOGY			English	Article						COVID-19; vaccination; diphtheria; tetanus; clinical variation		Background COVID-19 is characterized by strikingly large, mostly unexplained, interindividual variation in symptom severity: while some individuals remain nearly asymptomatic, others suffer from severe respiratory failure. Previous vaccinations for other pathogens, in particular tetanus, may partly explain this variation, possibly by readying the immune system. Methods We made use of data on COVI…	[Monereo-Sanchez, Jennifer] Maastricht Univ, Fac Hlth Med & Life Sci, Sch Mental Hlth & Neurosci, Maastricht, Netherlands; [Monereo-Sanchez, Jennifer] Maastricht Univ, Dept Radiol & Nucl Med, Med Ctr, Maastricht, Netherlands; [Luykx, Jurjen J.] Univ Utrecht, Univ Med Ctr Utrecht, Brain Ctr Rudolf Magnus, Dept Psychiat, Utrecht, Netherlands; [Luykx, Jurjen J.] Univ Utrecht, Univ Med Ctr Utrecht, B…	Maastricht University; Maastricht University; Utrecht University; Utrecht University Medical Center; Utrecht University; Utrecht University Medical Center; Autonomous University of Barcelona; Parc Tauli Hospital Universitari; Universidad de Panama; University of Barcelona; University of Oslo; University of Oslo; University of Oslo	Monereo-Sanchez, J (corresponding author), Maastricht Univ, Fac Hlth Med & Life Sci, Sch Mental Hlth & Neurosci, Maastricht, Netherlands.;Monereo-Sanchez, J (corresponding author), Maastricht Univ, Dept Radiol & Nucl Med, Med Ctr, Maastricht, Netherlands.;van der Meer, D (corresponding author), Univ Oslo, Oslo Univ Hosp, Div Mental Hlth & Addict, NORMENT, Oslo, Norway.;van der Meer, D (correspond…	j.monereosanchez@maastrichtuniversity.nl; d.v.d.meer@medisin.uio.no	Pinzón-Espinosa, Justo Emilio/GXN-3444-2022; Motazedi, Ehsan/AGS-2919-2022	Pinzón-Espinosa, Justo Emilio/0000-0002-3084-7793; Motazedi, Ehsan/0000-0003-1195-6393; Luykx, Jurjen/0000-0002-6439-2774	Research Council of Norway [276082, 213837, 223273, 204966/F20, 229129, 249795/F20, 225989, 248778, 249795, 298646, 2016-064]; South-Eastern Norway Regional Health Authority [300767, 2017004, 2013123, R01MH100351, R01GM104400]; Stiftelsen Kristian Gerhard Jebsen [2014097]; European Research Council (ERC) under the European Union [2015073]; National Institutes of Health [SKGJ-Med-008, 802998]	Research Council of Norway(Research Council of Norway); South-Eastern Norway Regional Health Authority; Stiftelsen Kristian Gerhard Jebsen; European Research Council (ERC) under the European Union(European Research Council (ERC)); National Institutes of Health(United States Department of Health & Human ServicesNational Institutes of Health (NIH) - USA)	The authors were funded by the Research Council of Norway (276082, 213837, 223273, 204966/F20, 229129, 249795/F20, 225989, 248778, 249795, 298646, 300767), the South-Eastern Norway Regional Health Authority (2013-123, 2014-097, 2015-073, 2016-064, 2017-004), Stiftelsen Kristian Gerhard Jebsen (SKGJ-Med-008), The European Research Council (ERC) under the European Unions Horizon 2020 research and i…		29	3	3	0	1	FRONTIERS MEDIA SA	LAUSANNE	AVENUE DU TRIBUNAL FEDERAL 34, LAUSANNE, CH-1015, SWITZERLAND	1664-3224			FRONT IMMUNOL	Front. Immunol.	OCT 7	2021	12
J	Ren, JJ; Pang, WD; Luo, YX; Cheng, DN; Qiu, K; Rao, YF; Zheng, YB; Dong, YJ; Peng, JJ; Hu, Y; Ying, ZY; Yu, HP; Zeng, XX; Zong, ZY; Liu, G; Wang, DY; Wang, G; Zhang, W; Xu, W; Zhao, Y				Ren, Jianjun; Pang, Wendu; Luo, Yaxin; Cheng, Danni; Qiu, Ke; Rao, Yufang; Zheng, Yongbo; Dong, Yijun; Peng, Jiajia; Hu, Yao; Ying, Zhiye; Yu, Haopeng; Zeng, Xiaoxi; Zong, Zhiyong; Liu, Geoffrey; Wang, Deyun; Wang, Gang; Zhang, Wei; Xu, Wei; Zhao, Yu			Impact of Allergic Rhinitis and Asthma on COVID-19 Infection, Hospitalization, and Mortality	JOURNAL OF ALLERGY AND CLINICAL IMMUNOLOGY-IN PRACTICE			English	Article						COVID-19; Allergic rhinitis; Asthma; Long-term medications; Glucocorticoids	CORONAVIRUS DISEASE 2019; RISK; COHORT	BACKGROUND: It remains unclear if patients with allergic rhinitis (AR) and/or asthma are susceptible to corona virus disease 2019 (COVID-19) infection, severity, and mortality. OBJECTIVE: To investigate the role of AR and/or asthma in COVID-19 infection, severity, and mortality, and assess whether long-term AR and/or asthma medications affected the outcomes of COVID-19. METHODS: Demographic and c…	[Ren, Jianjun; Pang, Wendu; Cheng, Danni; Qiu, Ke; Rao, Yufang; Zheng, Yongbo; Dong, Yijun; Peng, Jiajia; Zhao, Yu] Sichuan Univ, Dept Otorhinolaryngol, West China Hosp, Chengdu, Peoples R China; [Ren, Jianjun; Hu, Yao; Ying, Zhiye; Yu, Haopeng; Zeng, Xiaoxi; Zhang, Wei; Zhao, Yu] Sichuan Univ, West China Hosp, West China Biomed Big Data Ctr, Chengdu, Peoples R China; [Ren, Jianjun; Xu, Wei] Prin…	Sichuan University; Sichuan University; University of Toronto; University Health Network Toronto; Princess Margaret Cancer Centre; University of Toronto; Sichuan University; Sichuan University; Sichuan University; University of Toronto; University Health Network Toronto; Princess Margaret Cancer Centre; National University of Singapore; Sichuan University	Zhao, Y (corresponding author), Sichuan Univ, Dept Otorhinolaryngol, West China Hosp, Chengdu, Peoples R China.;Zhang, W (corresponding author), Sichuan Univ, West China Hosp, West China Biomed Big Data Ctr, Chengdu, Peoples R China.;Xu, W (corresponding author), Princess Margaret Canc Ctr, Dept Biostat, 10-511,610 Univ Ave, Toronto, ON, Canada.	weizhang27@163.com; Wei.Xu@uhnresearch.ca; yutzhao@VIP.163.com	Zong, Zhiyong/C-6142-2013; Liu, Geoffrey/N-4421-2016; Zhao, Yu/ABC-6762-2021; ren, Jianjun/AAC-6157-2021	Liu, Geoffrey/0000-0002-2603-7296; Ren, Jianjun/0000-0002-5938-688X					39	25	27	16	325	ELSEVIER	AMSTERDAM	RADARWEG 29, 1043 NX AMSTERDAM, NETHERLANDS	2213-2198	2213-2201		J ALLER CL IMM-PRACT	J. Allergy Clin. Immunol.-Pract.	JAN	2022	10	1
J	Hamrouni, M; Roberts, MJ; Thackray, A; Stensel, DJ; Bishop, N				Hamrouni, Malik; Roberts, Matthew J.; Thackray, Alice; Stensel, David J.; Bishop, Nicolette			Associations of obesity, physical activity level, inflammation and cardiometabolic health with COVID-19 mortality: a prospective analysis of the UK Biobank cohort	BMJ OPEN			English	Article						COVID-19; epidemiology; physiology; immunology	RISK-FACTOR; INACTIVITY	Objectives To investigate the associations of physical activity level with COVID-19 mortality risk across body mass index (BMI) categories, and to determine whether any protective association of a higher physical activity level in individuals with obesity may be explained by favourable levels of cardiometabolic and inflammatory biomarkers. Design Prospective cohort study (baseline data collected …	[Hamrouni, Malik; Roberts, Matthew J.; Thackray, Alice; Stensel, David J.; Bishop, Nicolette] Loughborough Univ, Sch Sport Exercise & Hlth Sci, Loughborough, Leics, England	Loughborough University	Bishop, N (corresponding author), Loughborough Univ, Sch Sport Exercise & Hlth Sci, Loughborough, Leics, England.	N.C.Bishop@lboro.ac.uk	Hamrouni, Malik/HGE-4834-2022; Thackray, Alice/G-7254-2015	Thackray, Alice/0000-0002-7800-3207; Stensel, David/0000-0001-9119-8590; Roberts, Matthew/0000-0003-2952-103X; Hamrouni, Malik/0000-0002-5523-5435	National Institute for Health Research (NIHR) Leicester Biomedical Research Centre	National Institute for Health Research (NIHR) Leicester Biomedical Research Centre	This research was supported by the National Institute for Health Research (NIHR) Leicester Biomedical Research Centre.		39	16	16	3	5	BMJ PUBLISHING GROUP	LONDON	BRITISH MED ASSOC HOUSE, TAVISTOCK SQUARE, LONDON WC1H 9JR, ENGLAND	2044-6055			BMJ OPEN	BMJ Open	NOV	2021	11	11
J	Yoshikawa, M; Asaba, K; Nakayama, T				Yoshikawa, Masahiro; Asaba, Kensuke; Nakayama, Tomohiro			Estimating causal effects of atherogenic lipid-related traits on COVID-19 susceptibility and severity using a two-sample Mendelian randomization approach	BMC MEDICAL GENOMICS			English	Article						COVID-19; SARS-CoV-2; Triglyceride; LDL-cholesterol; Apolipoprotein B; Mendelian randomization	CHOLESTEROL; EDUCATION; RISK	Background As the number of COVID-19 deaths continues to rise worldwide, the identification of risk factors for the disease is an urgent issue, and it remains controversial whether atherogenic lipid-related traits including serum apolipoprotein B, low-density lipoprotein (LDL)-cholesterol, and triglyceride levels, are risk factors. The aim of this study was to estimate causal effects of lipid-rel…	[Yoshikawa, Masahiro; Nakayama, Tomohiro] Nihon Univ, Dept Pathol & Microbiol, Div Lab Med, Sch Med, Tokyo, Japan; [Asaba, Kensuke] Univ Tokyo Hosp, Dept Computat Diagnost Radiol & Prevent Med, Tokyo, Japan	Nihon University; University of Tokyo	Yoshikawa, M (corresponding author), Nihon Univ, Dept Pathol & Microbiol, Div Lab Med, Sch Med, Tokyo, Japan.	myosh-tky@umin.ac.jp	Nakayama, Tomohiro/GYU-0303-2022	YOSHIKAWA, Masahiro/0000-0002-3682-9713					50	7	7	0	3	BMC	LONDON	CAMPUS, 4 CRINAN ST, LONDON N1 9XW, ENGLAND		1755-8794		BMC MED GENOMICS	BMC Med. Genomics	NOV 13	2021	14	1
J	Griffanti, L; Raman, B; Alfaro-Almagro, F; Filippini, N; Cassar, MP; Sheerin, F; Okell, TW; McConnell, FKA; Chappell, MA; Wang, CY; Arthofer, C; Lange, FJ; Andersson, J; Mackay, CE; Tunnicliffe, EM; Rowland, M; Neubauer, S; Miller, KL; Jezzard, P; Smith, SM				Griffanti, Ludovica; Raman, Betty; Alfaro-Almagro, Fidel; Filippini, Nicola; Cassar, Mark Philip; Sheerin, Fintan; Okell, Thomas W.; Kennedy McConnell, Flora A.; Chappell, Michael A.; Wang, Chaoyue; Arthofer, Christoph; Lange, Frederik J.; Andersson, Jesper; Mackay, Clare E.; Tunnicliffe, Elizabeth M.; Rowland, Matthew; Neubauer, Stefan; Miller, Karla L.; Jezzard, Peter; Smith, Stephen M.			Adapting the UK Biobank Brain Imaging Protocol and Analysis Pipeline for the C-MORE Multi-Organ Study of COVID-19 Survivors	FRONTIERS IN NEUROLOGY			English	Article						UK Biobank (UKB); brain magnetic resonance imaging (MRI); COVID-19; SARS-CoV-2; multi-organ MRI	CRITICAL ILLNESS; SEGMENTATION; SUSCEPTIBILITY; MATTER; ROBUST; PHASE; ECHO; OPTIMIZATION; REGISTRATION; ALGORITHM	SARS-CoV-2 infection has been shown to damage multiple organs, including the brain. Multiorgan MRI can provide further insight on the repercussions of COVID-19 on organ health but requires a balance between richness and quality of data acquisition and total scan duration. We adapted the UK Biobank brain MRI protocol to produce high-quality images while being suitable as part of a post-COVID-19 mu…	[Griffanti, Ludovica; Mackay, Clare E.] Univ Oxford, Oxford Ctr Human Brain Act, Wellcome Ctr Integrat Neuroimaging, Dept Psychiat, Oxford, England; [Griffanti, Ludovica; Alfaro-Almagro, Fidel; Okell, Thomas W.; Chappell, Michael A.; Wang, Chaoyue; Arthofer, Christoph; Lange, Frederik J.; Andersson, Jesper; Miller, Karla L.; Jezzard, Peter; Smith, Stephen M.] Univ Oxford, Wellcome Ctr Integrat Ne…	University of Oxford; University of Oxford; University of Oxford; University of Oxford; Fondazione IRCCS Istituto Nazionale Tumori Milan; IRCCS Ospedale San Camillo; Oxford University Hospitals NHS Foundation Trust; University of Nottingham; University of Nottingham; University of Nottingham; University of Oxford; University of Oxford	Griffanti, L (corresponding author), Univ Oxford, Oxford Ctr Human Brain Act, Wellcome Ctr Integrat Neuroimaging, Dept Psychiat, Oxford, England.;Griffanti, L (corresponding author), Univ Oxford, Wellcome Ctr Integrat Neuroimaging WIN FMRIB, Nuffield Dept Clin Neurosci, Oxford, England.	ludovica.griffanti@psych.ox.ac.uk	Griffanti, Ludovica/ABA-4218-2020; Cassar, Mark Philip/AAG-4573-2020; Raman, Betty/AAF-1879-2021; Alfaro-Almagro, Fidel/AAE-7940-2022; Filippini, Nicola/Q-5250-2019	Griffanti, Ludovica/0000-0002-0540-9353; Cassar, Mark Philip/0000-0001-7192-6917; Filippini, Nicola/0000-0003-1513-5269; Raman, Betty/0000-0002-1239-9608; Arthofer, Christoph/0000-0003-1474-9963; Mackay, Clare/0000-0001-6111-8318	NIHR Oxford; Oxford British Heart Foundation (BHF) Centre of Research Excellence [RE/18/3/34214]; United Kingdom Research Innovation; Wellcome Trust; British Heart Foundation; Department of Health and Social Care/National Institute for Health Research Grant [MR/V027859/1]; Dunhill Medical Trust; EPSRC [EP/P012361/1]; Sir Henry Dale Fellowship - Wellcome Trust [220204/Z/20/Z]; Sir Henry Dale Fello…	NIHR Oxford(National Institutes of Health Research (NIHR)); Oxford British Heart Foundation (BHF) Centre of Research Excellence; United Kingdom Research Innovation; Wellcome Trust(Wellcome Trust); British Heart Foundation(British Heart Foundation); Department of Health and Social Care/National Institute for Health Research Grant; Dunhill Medical Trust(Dunhill Medical Trust); EPSRC(UK Research & I…	This work was supported by NIHR Oxford and Oxford Health Biomedical Research Centre, Oxford British Heart Foundation (BHF) Centre of Research Excellence (RE/18/3/34214), United Kingdom Research Innovation, Wellcome Trust, and British Heart Foundation. This project was part of a tier 3 study (C-MORE) within the collaborative research programme entitled PHOSP-COVID Post-hospitalisation COVID-19 stu…		66	10	10	1	7	FRONTIERS MEDIA SA	LAUSANNE	AVENUE DU TRIBUNAL FEDERAL 34, LAUSANNE, CH-1015, SWITZERLAND	1664-2295			FRONT NEUROL	Front. Neurol.	OCT 29	2021	12
J	Hou, C; Hu, YH; Yang, HZ; Chen, WW; Zeng, Y; Ying, ZY; Hu, Y; Sun, YJ; Qu, YY; Gottfredsson, M; Valdimarsdottir, UA; Song, H				Hou, Can; Hu, Yihan; Yang, Huazhen; Chen, Wenwen; Zeng, Yu; Ying, Zhiye; Hu, Yao; Sun, Yajing; Qu, Yuanyuan; Gottfredsson, Magnus; Valdimarsdottir, Unnur A.; Song, Huan			COVID-19 and risk of subsequent life-threatening secondary infections: a matched cohort study in UK Biobank	BMC MEDICINE			English	Article						COVID-19; Life-threatening infections; Severe secondary infections; Sepsis	BACTERIAL; COMPLICATIONS; INFLUENZA	Background With the increasing number of people infected with and recovered from coronavirus disease 2019 (COVID-19), the extent of major health consequences of COVID-19 is unclear, including risks of severe secondary infections. Methods Based on 445,845 UK Biobank participants registered in England, we conducted a matched cohort study where 5151 individuals with a positive test result or hospita…	[Hou, Can; Hu, Yihan; Yang, Huazhen; Zeng, Yu; Ying, Zhiye; Hu, Yao; Sun, Yajing; Qu, Yuanyuan; Song, Huan] Sichuan Univ, West China Hosp, West China Biomed Big Data Ctr, Guo Xue Lane 37, Chengdu 610041, Peoples R China; [Hou, Can; Hu, Yihan; Yang, Huazhen; Zeng, Yu; Ying, Zhiye; Hu, Yao; Sun, Yajing; Qu, Yuanyuan; Song, Huan] Sichuan Univ, Med X Ctr Informat, Chengdu, Peoples R China; [Chen, Wen…	Sichuan University; Sichuan University; Sichuan University; Sichuan University; University of Iceland; Landspitali National University Hospital; University of Iceland; Karolinska Institutet; Harvard University; Harvard T.H. Chan School of Public Health	Song, H (corresponding author), Sichuan Univ, West China Hosp, West China Biomed Big Data Ctr, Guo Xue Lane 37, Chengdu 610041, Peoples R China.;Song, H (corresponding author), Sichuan Univ, Med X Ctr Informat, Chengdu, Peoples R China.;Song, H (corresponding author), Karolinska Inst, Dept Med Epidemiol & Biostat, Stockholm, Sweden.	songhuan@wchscu.cn	Hou, Can/GRX-7648-2022	Gottfredsson, Magnus/0000-0003-2465-0422	1.3.5 Project for Disciplines of Excellence, West China Hospital, Sichuan University [ZYYC21005]; National Natural Science Foundation of China [81971262]; NordForsk grant [105668]	1.3.5 Project for Disciplines of Excellence, West China Hospital, Sichuan University; National Natural Science Foundation of China(National Natural Science Foundation of China (NSFC)); NordForsk grant	This work is supported by the 1.3.5 Project for Disciplines of Excellence, West China Hospital, Sichuan University (grant no. ZYYC21005 to HS), the National Natural Science Foundation of China (81971262 to HS), and the NordForsk grant (105668 to UAV). The funder had no role in the study design, data collection and analysis, decision to publish, or preparation of the manuscript.		31	4	4	0	5	BMC	LONDON	CAMPUS, 4 CRINAN ST, LONDON N1 9XW, ENGLAND	1741-7015			BMC MED	BMC Med.	NOV 16	2021	19	1
J	Lodge, CJ; Doherty, A; Bui, DS; Cassim, R; Lowe, AJ; Agusti, A; Russell, MA; Dharmage, SC				Lodge, Caroline J.; Doherty, Alice; Bui, Dinh S.; Cassim, Raisa; Lowe, Adrian J.; Agusti, Alvar; Russell, Melissa A.; Dharmage, Shyamali C.			Is asthma associated with COVID-19 infection? A UK Biobank analysis	ERJ OPEN RESEARCH			English	Article							PREVALENCE; VALIDATION; DIAGNOSIS	Background The relationship between asthma and coronavirus disease 2019 (COVID-19) risk is not clear and may be influenced by level of airway obstruction, asthma medication and known COVID-19 risk factors. We aimed to investigate COVID-19 risk in people with asthma. Methods We used UK Biobank data from all participants tested for severe acute respiratory syndrome coronavirus 2 (SARS-CoV-2) (n=107…	[Lodge, Caroline J.; Doherty, Alice; Bui, Dinh S.; Cassim, Raisa; Lowe, Adrian J.; Russell, Melissa A.; Dharmage, Shyamali C.] Univ Melbourne, Melbourne Sch Populat & Global Hlth, Ctr Epidemiol & Biostat, Allergy & Lung Hlth Unit, Melbourne, Vic, Australia; [Agusti, Alvar] Ctr Invest Biomed Red Enfermedades Resp CIBERES, Madrid, Spain; [Agusti, Alvar] Inst Invest Biomed August Pi & Sunyer IDIBAPS…	University of Melbourne; CIBER - Centro de Investigacion Biomedica en Red; CIBERES; University of Barcelona; Hospital Clinic de Barcelona; IDIBAPS; University of Barcelona; Hospital Clinic de Barcelona; University of Barcelona	Lodge, CJ (corresponding author), Univ Melbourne, Melbourne Sch Populat & Global Hlth, Ctr Epidemiol & Biostat, Allergy & Lung Hlth Unit, Melbourne, Vic, Australia.	clodge@unimelb.edu.au		Bui, Dinh/0000-0002-4388-784X; Lodge, Caroline/0000-0002-2342-3888; Russell, Melissa/0000-0002-3422-3726	University of Melbourne	University of Melbourne(University of Melbourne)	This work was funded by a grant from the University of Melbourne.		30	4	5	0	1	EUROPEAN RESPIRATORY SOC JOURNALS LTD	SHEFFIELD	442 GLOSSOP RD, SHEFFIELD S10 2PX, ENGLAND		2312-0541		ERJ OPEN RES	ERJ Open Res.	OCT 1	2021	7	4
J	Hassan, L; Peek, N; Lovell, K; Carvalho, AF; Solmi, M; Stubbs, B; Firth, J				Hassan, Lamiece; Peek, Niels; Lovell, Karina; Carvalho, Andre F.; Solmi, Marco; Stubbs, Brendon; Firth, Joseph			Disparities in COVID-19 infection, hospitalisation and death in people with schizophrenia, bipolar disorder, and major depressive disorder: a cohort study of the UK Biobank	MOLECULAR PSYCHIATRY			English	Article							SEVERE MENTAL-ILLNESS; CARE-UNIT ADMISSION; HEPATITIS-C; PREVALENCE; RISK; POPULATION; MORTALITY; HEALTH; HIV	People with severe mental illness (SMI; including schizophrenia/psychosis, bipolar disorder (BD), major depressive disorder (MDD)) experience large disparities in physical health. Emerging evidence suggests this group experiences higher risks of infection and death from COVID-19, although the full extent of these disparities are not yet established. We investigated COVID-19 related infection, hos…	[Hassan, Lamiece; Firth, Joseph] Univ Manchester, Manchester Acad Hlth Sci Ctr, Div Psychol & Mental Hlth, Manchester M13 9PL, Lancs, England; [Peek, Niels] Univ Manchester, Ctr Hlth Informat, Div Informat Imaging & Data Sci, Manchester M13 9PL, Lancs, England; [Peek, Niels] Univ Manchester, NIHR Greater Manchester Patient Safety Translat R, Manchester, Lancs, England; [Lovell, Karina] Univ Manch…	University of Manchester; University of Manchester; University of Manchester; University of Manchester; Deakin University; University of Ottawa; University of Ottawa; Ottawa Hospital Research Institute; University of Ottawa; Ottawa Hospital Research Institute; University of London; King's College London; South London & Maudsley NHS Trust	Firth, J (corresponding author), Univ Manchester, Manchester Acad Hlth Sci Ctr, Div Psychol & Mental Hlth, Manchester M13 9PL, Lancs, England.	joseph.firth@manchester.ac.uk	Hassan, Lamiece/AAJ-2718-2020; solmi, marco/K-3906-2018; Lovell, Karina S E/E-6410-2012; Stubbs, Brendon/C-5696-2015	Hassan, Lamiece/0000-0002-5888-422X; solmi, marco/0000-0003-4877-7233; Lovell, Karina S E/0000-0001-8821-895X; Stubbs, Brendon/0000-0001-7387-3791; Carvalho, Andre/0000-0002-2500-5671	University of Manchester Presidential Fellowship [P123958]; UK Research and Innovation Future Leaders Fellowship [MR/T021780/1]; National Institute for Health Research (NIHR) Greater Manchester Patient Safety Translational Research Centre; NIHR Advanced Fellowship [NIHR301206]; UKRI [MR/T021780/1] Funding Source: UKRI; National Institutes of Health Research (NIHR) [NIHR301206] Funding Source: Nat…	University of Manchester Presidential Fellowship; UK Research and Innovation Future Leaders Fellowship(UK Research & Innovation (UKRI)); National Institute for Health Research (NIHR) Greater Manchester Patient Safety Translational Research Centre(National Institutes of Health Research (NIHR)); NIHR Advanced Fellowship; UKRI(UK Research & Innovation (UKRI)); National Institutes of Health Research …	This research was conducted using the UK Biobank Resource under application number 22125. JF is supported by a University of Manchester Presidential Fellowship (P123958) and a UK Research and Innovation Future Leaders Fellowship (MR/T021780/1). NP is supported by the National Institute for Health Research (NIHR) Greater Manchester Patient Safety Translational Research Centre. BS is supported by a…		40	22	23	2	12	SPRINGERNATURE	LONDON	CAMPUS, 4 CRINAN ST, LONDON, N1 9XW, ENGLAND	1359-4184	1476-5578		MOL PSYCHIATR	Mol. Psychiatr.	FEB	2022	27	2
J	van Moorsel, CHM; van der Vis, JJ; Duckworth, A; Scotton, CJ; Benschop, C; Ellinghaus, D; Ruven, HJT; Quanjel, MJR; Grutters, JC				van Moorsel, Coline H. M.; van der Vis, Joanne J.; Duckworth, Anna; Scotton, Chris J.; Benschop, Claudia; Ellinghaus, David; Ruven, Henk J. T.; Quanjel, Marian J. R.; Grutters, Jan C.			The MUC5B Promoter Polymorphism Associates With Severe COVID-19 in the European Population	FRONTIERS IN MEDICINE			English	Article						MUC5B; COVID-19; idiopathic pulmonary fibrosis; innate immunity; mucus; SARS-CoV-2; aging lung	CLEARANCE; EXPRESSION; SURVIVAL; AIRWAYS	Background: Diversity in response on exposure to severe acute respiratory syndrome coronavirus 2 may be related to the innate immune response in the elderly. The mucin MUC5B is an important component of the innate immune response and expression levels are associated with the MUC5B promoter polymorphism, rs35705950. The high expressing T-allele is a risk allele for the non-infectious aging lung di…	[van Moorsel, Coline H. M.; van der Vis, Joanne J.; Benschop, Claudia; Quanjel, Marian J. R.; Grutters, Jan C.] St Antonius Hosp, Dept Pulmonol, St Antonius ILD Ctr Excellence, Nieuwegein, Netherlands; [van Moorsel, Coline H. M.; Grutters, Jan C.] Univ Med Ctr Utrecht, Div Heart & Lungs, Utrecht, Netherlands; [van der Vis, Joanne J.; Ruven, Henk J. T.] St Antonius Hosp, Dept Clin Chem, St Antoniu…	St. Antonius Hospital Utrecht; Utrecht University; Utrecht University Medical Center; St. Antonius Hospital Utrecht; University of Exeter; St. Antonius Hospital Utrecht; University of Kiel; University of Copenhagen	van Moorsel, CHM (corresponding author), St Antonius Hosp, Dept Pulmonol, St Antonius ILD Ctr Excellence, Nieuwegein, Netherlands.;van Moorsel, CHM (corresponding author), Univ Med Ctr Utrecht, Div Heart & Lungs, Utrecht, Netherlands.	c.van.moorsel@antoniusziekenhuis.nl	Scotton, Chris J/C-1547-2008; Ellinghaus, David/G-4467-2012	Scotton, Chris/0000-0002-9671-9057; Duckworth, Anna/0000-0002-2532-8067; Ellinghaus, David/0000-0002-4332-6110	ZonMW TopZorg St Antonius Care grant [842002001]; ZonMW Topspecialistische Zorg en Onderzoek grant [10070012010004]; Nederlandse Vereniging van Artsen voor Longziekten en Tuberculose COVID-19 grant; GW4 BioMed Medical Research Council Doctoral Training Partnership	ZonMW TopZorg St Antonius Care grant; ZonMW Topspecialistische Zorg en Onderzoek grant; Nederlandse Vereniging van Artsen voor Longziekten en Tuberculose COVID-19 grant; GW4 BioMed Medical Research Council Doctoral Training Partnership	This study was funded by ZonMW TopZorg St Antonius Care grant nr 842002001; ZonMW Topspecialistische Zorg en Onderzoek grant no 10070012010004; Nederlandse Vereniging van Artsen voor Longziekten en Tuberculose COVID-19 grant; GW4 BioMed Medical Research Council Doctoral Training Partnership. Funders were not involved in the study design, collection, analysis and interpretation of the data.		38	14	14	0	1	FRONTIERS MEDIA SA	LAUSANNE	AVENUE DU TRIBUNAL FEDERAL 34, LAUSANNE, CH-1015, SWITZERLAND		2296-858X		FRONT MED-LAUSANNE	Front. Med.	NOV 23	2021	8
J	Safizadeh, F; Nguyen, TNM; Brenner, H; Schottker, B				Safizadeh, Fatemeh; Thi Ngoc Mai Nguyen; Brenner, Hermann; Schoettker, Ben			Association of renin-angiotensin-aldosterone system inhibition with Covid-19 hospitalization and all-cause mortality in the UK biobank	BRITISH JOURNAL OF CLINICAL PHARMACOLOGY			English	Article						angiotensin receptor blockers; angiotensin-converting enzyme inhibitors; Covid-19; hospitalization; hypertension; mortality; SARS-CoV-2	II RECEPTOR BLOCKERS; CONCISE GUIDE	Aims With growing evidence on the protective effect of angiotensin-converting enzyme inhibitors (ACEIs) and angiotensin receptor blockers (ARBs) in coronavirus disease 2019 (Covid-19), we aimed to thoroughly investigate the association between the use of major classes of antihypertensive medications and Covid-19 outcomes in comparison with the use of ACEIs and ARBs. Methods We conducted a populat…	[Safizadeh, Fatemeh; Thi Ngoc Mai Nguyen; Brenner, Hermann; Schoettker, Ben] German Canc Res Ctr, Div Clin Epidemiol & Aging Res, Neuenheimer Feld 581, D-69120 Heidelberg, Germany; [Safizadeh, Fatemeh] Ludwig Maximilians Univ Munchen, Inst Med Informat Proc Biometry & Epidemiol IBE, Munich, Germany; [Thi Ngoc Mai Nguyen; Brenner, Hermann; Schoettker, Ben] Heidelberg Univ, Network Aging Res, Heide…	Helmholtz Association; German Cancer Research Center (DKFZ); University of Munich; Ruprecht Karls University Heidelberg	Schottker, B (corresponding author), German Canc Res Ctr, Div Clin Epidemiol & Aging Res, Neuenheimer Feld 581, D-69120 Heidelberg, Germany.	b.schoettker@dkfz.de	Brenner, Hermann/B-4627-2017; Nguyen, Thi Ngoc Mai/AAU-4768-2020; /AGZ-8528-2022; Schöttker, Ben/F-8183-2014; Brenner, Hermann/ABE-6383-2020	Brenner, Hermann/0000-0002-6129-1572; Nguyen, Thi Ngoc Mai/0000-0002-2366-4470; Schöttker, Ben/0000-0002-1217-4521; Brenner, Hermann/0000-0002-6129-1572	British Heart Foundation; Cancer Research UK; Department of Health; Diabetes UK; Welsh government; Medical Research Council; National Institute for Health Research (NIHR); Northwest Regional Development Agency; Scottish Government; Wellcome Trust	British Heart Foundation(British Heart Foundation); Cancer Research UK(Cancer Research UK); Department of Health; Diabetes UK(Diabetes UK); Welsh government; Medical Research Council(UK Research & Innovation (UKRI)Medical Research Council UK (MRC)); National Institute for Health Research (NIHR)(National Institutes of Health Research (NIHR)); Northwest Regional Development Agency; Scottish Governm…	British Heart Foundation; Cancer Research UK; Department of Health; Diabetes UK; Welsh government; Medical Research Council; National Institute for Health Research (NIHR); Northwest Regional Development Agency; Scottish Government; Wellcome Trust		32	4	4	2	2	WILEY	HOBOKEN	111 RIVER ST, HOBOKEN 07030-5774, NJ USA	0306-5251	1365-2125		BRIT J CLIN PHARMACO	Br. J. Clin. Pharmacol.	JUN	2022	88	6
J	Clark, S; Lomax, N; Morris, M; Pontin, F; Birkin, M				Clark, Stephen; Lomax, Nik; Morris, Michelle; Pontin, Francesca; Birkin, Mark			Clustering Accelerometer Activity Patterns from the UK Biobank Cohort	SENSORS			English	Article						accelerometer; wearables; personal activity; clustering; profiling	MEASURED PHYSICAL-ACTIVITY; ADULTS; WORLDWIDE; DISEASE; HEALTH	Many researchers are beginning to adopt the use of wrist-worn accelerometers to objectively measure personal activity levels. Data from these devices are often used to summarise such activity in terms of averages, variances, exceedances, and patterns within a profile. In this study, we report the development of a clustering utilising the whole activity profile. This was achieved using the robust …	[Clark, Stephen; Lomax, Nik; Morris, Michelle; Pontin, Francesca; Birkin, Mark] Univ Leeds, Leeds Inst Data Analyt, Leeds LS2 9JT, W Yorkshire, England; [Clark, Stephen; Lomax, Nik; Pontin, Francesca; Birkin, Mark] Univ Leeds, Sch Geog, Leeds LS2 9JT, W Yorkshire, England; [Morris, Michelle] Univ Leeds, Sch Med, Leeds LS2 9JT, W Yorkshire, England	University of Leeds; University of Leeds; University of Leeds	Clark, S (corresponding author), Univ Leeds, Leeds Inst Data Analyt, Leeds LS2 9JT, W Yorkshire, England.;Clark, S (corresponding author), Univ Leeds, Sch Geog, Leeds LS2 9JT, W Yorkshire, England.	tra6sdc@leeds.ac.uk; n.m.lomax@leeds.ac.uk; m.morris@leeds.ac.uk; f.l.pontin@leeds.ac.uk; m.h.birkin@leeds.ac.uk		Birkin, Mark/0000-0001-5991-098X; Clark, Stephen/0000-0003-4090-6002; Pontin, Francesca/0000-0002-7143-8718; Morris, Michelle/0000-0002-9325-619X	Economic and Social Research Council, UK [ES/S007164/1]; Economic and Social Research Council; ESRC [1945195, ES/S007164/1] Funding Source: UKRI	Economic and Social Research Council, UK(UK Research & Innovation (UKRI)Economic & Social Research Council (ESRC)); Economic and Social Research Council(UK Research & Innovation (UKRI)Economic & Social Research Council (ESRC)); ESRC(UK Research & Innovation (UKRI)Economic & Social Research Council (ESRC))	This research was funded by Economic and Social Research Council, UK, grant number ES/S007164/1. The APC was funded by the Economic and Social Research Council.		82	0	0	2	6	MDPI	BASEL	ST ALBAN-ANLAGE 66, CH-4052 BASEL, SWITZERLAND		1424-8220		SENSORS-BASEL	Sensors	DEC	2021	21	24
J	Hu, YH; Yang, HZ; Hou, C; Chen, WW; Zhang, HY; Ying, ZY; Hu, Y; Sun, YJ; Qu, YY; Feychting, M; Valdimarsdottir, U; Song, H; Fang, F				Hu, Yihan; Yang, Huazhen; Hou, Can; Chen, Wenwen; Zhang, Hanyue; Ying, Zhiye; Hu, Yao; Sun, Yajing; Qu, Yuanyuan; Feychting, Maria; Valdimarsdottir, Unnur; Song, Huan; Fang, Fang			COVID-19 related outcomes among individuals with neurodegenerative diseases: a cohort analysis in the UK biobank	BMC NEUROLOGY			English	Article						Neurodegenerative diseases; COVID-19; Cohort study; UK biobank	INFLAMMATORY RESPONSE; EXACERBATE; DEMENTIA	Background: An increased susceptibility to COVID-19 has been suggested for individuals with neurodegenerative diseases, but data are scarce from longitudinal studies. Methods: In this community-based cohort study, we included 96,275 participants of the UK Biobank who had available SARS-CoV-2 test results in Public Health England. Of these, 2617 had a clinical diagnosis of neurodegenerative diseas…	[Hu, Yihan; Yang, Huazhen; Hou, Can; Zhang, Hanyue; Ying, Zhiye; Hu, Yao; Sun, Yajing; Qu, Yuanyuan; Song, Huan] Sichuan Univ, West China Hosp, West China Biomed Big Data Ctr, Guo Xue Lane 37, Chengdu 610041, Peoples R China; [Hu, Yihan; Yang, Huazhen; Hou, Can; Zhang, Hanyue; Ying, Zhiye; Hu, Yao; Sun, Yajing; Qu, Yuanyuan; Song, Huan] Sichuan Univ, West China Hosp, Natl Clin Res Ctr Geriatr, Gu…	Sichuan University; Sichuan University; Sichuan University; Karolinska Institutet; Sichuan University; Sichuan University; University of Iceland; Karolinska Institutet	Song, H (corresponding author), Sichuan Univ, West China Hosp, West China Biomed Big Data Ctr, Guo Xue Lane 37, Chengdu 610041, Peoples R China.;Song, H (corresponding author), Sichuan Univ, West China Hosp, Natl Clin Res Ctr Geriatr, Guo Xue Lane 37, Chengdu 610041, Peoples R China.;Song, H (corresponding author), Sichuan Univ, Med Big Data Ctr, Chengdu 610041, Peoples R China.;Song, H (correspo…	songhuan@wchscu.cn	Hou, Can/GRX-7648-2022	Fang, Fang/0000-0002-3310-6456; Zhang, Hanyue/0000-0003-1947-3310	National Natural Science Foundation of China [81971262]; West China Hospital COVID-19 Epidemic Science and Technology Project [HX-2019-nCoV-014]; Sichuan University Emergency Grant [2020scunCoVyingji10002]; National Clinical Research Center for Geriatrics, West China Hospital, Sichuan University [Z20201013]; Science & Technology Department of Sichuan Providence [2020YFS0575]; NordForsk grant [105…	National Natural Science Foundation of China(National Natural Science Foundation of China (NSFC)); West China Hospital COVID-19 Epidemic Science and Technology Project; Sichuan University Emergency Grant; National Clinical Research Center for Geriatrics, West China Hospital, Sichuan University; Science & Technology Department of Sichuan Providence; NordForsk grant	This work is supported by the National Natural Science Foundation of China (No. 81971262 to HS), West China Hospital COVID-19 Epidemic Science and Technology Project (No. HX-2019-nCoV-014 to HS), Sichuan University Emergency Grant (No. 2020scunCoVyingji10002 to HS), National Clinical Research Center for Geriatrics, West China Hospital, Sichuan University (No. Z20201013 to HS), Project Grant form …		34	12	12	2	10	BMC	LONDON	CAMPUS, 4 CRINAN ST, LONDON N1 9XW, ENGLAND		1471-2377		BMC NEUROL	BMC Neurol.	JAN 7	2022	22	1
J	Gao, M; Wang, Q; Piernas, C; Astbury, NM; Jebb, SA; Holmes, MV; Aveyard, P				Gao, Min; Wang, Qin; Piernas, Carmen; Astbury, Nerys M.; Jebb, Susan A.; Holmes, Michael, V; Aveyard, Paul			Associations between body composition, fat distribution and metabolic consequences of excess adiposity with severe COVID-19 outcomes: observational study and Mendelian randomisation analysis	INTERNATIONAL JOURNAL OF OBESITY			English	Article							REGRESSION DILUTION; INSULIN-RESISTANCE; MASS INDEX; TYPE-2; MORTALITY; ENGLAND; RISK	BACKGROUND: Higher body mass index (BMI) and metabolic consequences of excess weight are associated with increased risk of severe COVID-19, though their mediating pathway is unclear. METHODS: A prospective cohort study included 435,504 UK Biobank participants. A two-sample Mendelian randomisation (MR) study used the COVID-19 Host Genetics Initiative in 1.6 million participants. We examined associ…	[Gao, Min; Piernas, Carmen; Astbury, Nerys M.; Jebb, Susan A.; Aveyard, Paul] Univ Oxford, Nuffield Dept Primary Care Hlth Sci, Radcliffe Observ Quarter, Oxford, England; [Gao, Min; Astbury, Nerys M.; Jebb, Susan A.; Holmes, Michael, V; Aveyard, Paul] NHS Fdn Trust, Oxford Univ Hosp, NIHR Oxford Biomed Res Ctr, Oxford, England; [Wang, Qin; Holmes, Michael, V] Univ Oxford, Nuffield Dept Populat Hl…	University of Oxford; University of Oxford; Oxford University Hospitals NHS Foundation Trust; University of Oxford; University of Oxford	Gao, M; Aveyard, P (corresponding author), Univ Oxford, Nuffield Dept Primary Care Hlth Sci, Radcliffe Observ Quarter, Oxford, England.;Gao, M; Aveyard, P (corresponding author), NHS Fdn Trust, Oxford Univ Hosp, NIHR Oxford Biomed Res Ctr, Oxford, England.	min.gao@phc.ox.ac; paul.aveyard@phc.ox.ac.uk	Holmes, Michael/AAA-2208-2021; Piernas, Carmen/AAT-8276-2020; ASTBURY, Nerys/O-6561-2018	Piernas, Carmen/0000-0002-7536-922X; Holmes, Michael/0000-0001-6617-0879; ASTBURY, Nerys/0000-0001-9301-7458; GAO, Min/0000-0001-6196-7088; Aveyard, Paul/0000-0002-1802-4217	NIHR Oxford Biomedical Research Centre; British Nutrition Foundation; NIHR Applied Research Collaboration	NIHR Oxford Biomedical Research Centre(National Institutes of Health Research (NIHR)); British Nutrition Foundation; NIHR Applied Research Collaboration	The study was funded by the NIHR Oxford Biomedical Research Centre, which had no role in the design, analysis, or decision to submit for publication. CP received a British Nutrition Foundation pump priming award which paid for the access to the data. CP, SJ, and PA are funded by NIHR Applied Research Collaboration and PA and SJ are funded by the NIHR Oxford Biomedical Research Centre. PA and SJ a…		56	14	14	3	6	SPRINGERNATURE	LONDON	CAMPUS, 4 CRINAN ST, LONDON, N1 9XW, ENGLAND	0307-0565	1476-5497		INT J OBESITY	Int. J. Obes.	MAY	2022	46	5
J	Liu, ZR; Luo, YX; Su, YL; Wei, ZG; Li, RD; He, L; Yang, LL; Pei, YY; Ren, JJ; Peng, XC; Hu, XL				Liu, Zheran; Luo, Yaxin; Su, Yonglin; Wei, Zhigong; Li, Ruidan; He, Ling; Yang, Lianlian; Pei, Yiyan; Ren, Jianjun; Peng, Xingchen; Hu, Xiaolin			Associations of sleep and circadian phenotypes with COVID-19 susceptibility and hospitalization: an observational cohort study based on the UK Biobank and a two-sample Mendelian randomization study	SLEEP			English	Article						Mendelian randomization; cohort study; COVID-19; sleep	CARDIOVASCULAR-DISEASE; DAYTIME SLEEPINESS; ALL-CAUSE; MORTALITY; HEALTH; RISK	Study Objectives Sleep and circadian phenotypes are associated with several diseases. The present study aimed to investigate whether sleep and circadian phenotypes were causally linked with coronavirus disease 2019 (COVID-19)-related outcomes. Methods Habitual sleep duration, insomnia, excessive daytime sleepiness, daytime napping, and chronotype were selected as exposures. Key outcomes included …	[Liu, Zheran; Li, Ruidan; He, Ling; Yang, Lianlian; Pei, Yiyan; Peng, Xingchen] Sichuan Univ, West China Hosp, Dept Biotherapy, Ctr Canc, Chengdu, Sichuan, Peoples R China; [Liu, Zheran; Li, Ruidan; He, Ling; Yang, Lianlian; Pei, Yiyan; Peng, Xingchen] Sichuan Univ, West China Hosp, Natl Clin Res Ctr Geriatr, Ctr Canc, Chengdu, Sichuan, Peoples R China; [Luo, Yaxin] Sichuan Univ, West China Sch P…	Sichuan University; Sichuan University; Sichuan University; Sichuan University; Sichuan University; Sichuan University; Sichuan University	Peng, XC (corresponding author), Sichuan Univ, West China Hosp, Dept Biotherapy, Ctr Canc, Chengdu, Sichuan, Peoples R China.;Peng, XC (corresponding author), Sichuan Univ, West China Hosp, Natl Clin Res Ctr Geriatr, Ctr Canc, Chengdu, Sichuan, Peoples R China.;Ren, JJ (corresponding author), Sichuan Univ, West China Med Sch, West China Hosp, Dept Otolaryngol Head & Neck Surg, Chengdu, Sichuan, P…	Jianjun.Ren@scu.edu.cn; pxx2014@163.com; huxiaolin1220@126.com	Liu, Zheran/GQO-8517-2022; ren, Jianjun/AAC-6157-2021; Liu, Zheran/GRO-6192-2022	Liu, Zheran/0000-0002-4848-4951; Ren, Jianjun/0000-0002-5938-688X	National Natural Science Foundation of China [82172842, 81803104, 81672386]; Sichuan Province Science and Technology Support Program [2021YFSY008, 2020YFS0276]; West China Nursing Discipline Development Special Fund Project [HXHL21008]; Technology Innovation Project of Chengdu Science and Technology Bureau [2019-YF05-00459-SN]; Postdoctoral research and Development Fund and Translational medicine…	National Natural Science Foundation of China(National Natural Science Foundation of China (NSFC)); Sichuan Province Science and Technology Support Program; West China Nursing Discipline Development Special Fund Project; Technology Innovation Project of Chengdu Science and Technology Bureau; Postdoctoral research and Development Fund and Translational medicine fund of West China Hospital	The work was supported by National Natural Science Foundation of China (82172842, and 81803104 and 81672386), the Sichuan Province Science and Technology Support Program (2021YFSY008, 2020YFS0276), West China Nursing Discipline Development Special Fund Project (HXHL21008), the Technology Innovation Project of Chengdu Science and Technology Bureau (2019-YF05-00459-SN), Postdoctoral research and De…		43	2	2	2	11	OXFORD UNIV PRESS INC	CARY	JOURNALS DEPT, 2001 EVANS RD, CARY, NC 27513 USA	0161-8105	1550-9109		SLEEP	Sleep	JUN 13	2022	45	6
J	Schneider, CV; Schneider, KM; Teumer, A; Rudolph, KL; Hartmann, D; Rader, DJ; Strnad, P				Schneider, Carolin, V; Schneider, Kai Markus; Teumer, Alexander; Rudolph, Karl Lenhard; Hartmann, Daniel; Rader, Daniel J.; Strnad, Pavel			Association of Telomere Length With Risk of Disease and Mortality	JAMA INTERNAL MEDICINE			English	Article							RHEUMATOID-ARTHRITIS; CIGARETTE-SMOKING; PHYSICAL-ACTIVITY; CANCER-RISK; BLOOD	IMPORTANCE Telomeres protect DNA from damage. Because they shorten with each mitotic cycle, leukocyte telomere length (LTL) serves as a mitotic clock. Reduced LTL has been associated with multiple human disorders. OBJECTIVE To determine the association between LTL and overall as well as disease-specific mortality and morbidity. DESIGN, SETTING, AND PARTICIPANTS This multicenter, community-based c…	[Schneider, Carolin, V; Rader, Daniel J.] Univ Penn, Perelman Sch Med, Inst Translat Med & Therapeut, Philadelphia, PA USA; [Schneider, Kai Markus] Univ Penn, Dept Microbiol, Perelman Sch Med, Philadelphia, PA 19104 USA; [Teumer, Alexander] Univ Med Greifswald, Inst Community Med, Greifswald, Germany; [Teumer, Alexander] German Ctr Cardiovasc Res DZHK, Partner Site Greifswald, Greifswald, Germany…	University of Pennsylvania; Pennsylvania Medicine; University of Pennsylvania; Pennsylvania Medicine; Greifswald Medical School; German Centre for Cardiovascular Research; Medical University of Bialystok; Leibniz Institut fur Alternsforschung - Fritz-Lipmann-Institut (FLI); Technical University of Munich; RWTH Aachen University; RWTH Aachen University Hospital	Strnad, P (corresponding author), Univ Hosp Aachen, Pauwelsstr 30, D-52074 Aachen, Germany.	pstrnad@ukaachen.de	Schneider, Carolin V/AAZ-4832-2021; Teumer, Alexander/S-7438-2019	Schneider, Carolin V/0000-0002-6728-9246; Teumer, Alexander/0000-0002-8309-094X	German Research Foundation [SCHN-1640/1-1]; German Research Foundation consortium [SFB 1382, STR 1095/6-1, SCHN 1626/1-1]	German Research Foundation(German Research Foundation (DFG)); German Research Foundation consortium	This research was conducted using the UK Biobank Resource. Dr C. V. Schneider is supported byWalter-Benjamin Fellowship from German Research Foundation (SCHN-1640/1-1). Dr K. M. Schneider is supported by the German Research Foundation consortium (SCHN 1626/1-1). Dr Strnad is supported by grants from the German Research Foundation consortium (SFB 1382 Gut-liver axis; STR 1095/6-1 [Heisenberg profe…		44	36	36	3	24	AMER MEDICAL ASSOC	CHICAGO	330 N WABASH AVE, STE 39300, CHICAGO, IL 60611-5885 USA	2168-6106	2168-6114		JAMA INTERN MED	JAMA Intern. Med.	MAR	2022	182	3
J	Westerman, KE; Lin, JN; Sevilla-Gonzalez, MD; Tadess, B; Marchek, C; Manning, AK				Westerman, Kenneth E.; Lin, Joanna; Sevilla-Gonzalez, Magdalena del Rocio; Tadess, Beza; Marchek, Casey; Manning, Alisa K.			Gene-Environment Interaction Analysis Incorporating Sex, Cardiometabolic Diseases, and Multiple Deprivation Index Reveals Novel Genetic Associations With COVID-19 Severity	FRONTIERS IN GENETICS			English	Article						COVID-19; gene-environment interaction; genetic epidemiology; sex differences; socioeconomic status		Increasing evidence indicates that specific genetic variants influence the severity of outcomes after infection with COVID-19. However, it is not clear whether the effect of these genetic factors is independent of the risk due to more established non-genetic demographic and metabolic risk factors such as male sex, poor cardiometabolic health, and low socioeconomic status. We sought to identify in…	[Westerman, Kenneth E.; Lin, Joanna; Sevilla-Gonzalez, Magdalena del Rocio; Tadess, Beza; Marchek, Casey; Manning, Alisa K.] Massachusetts Gen Hosp, Mongan Inst, Clin & Translat Epidemiol Unit, Boston, MA 02114 USA; [Westerman, Kenneth E.; Sevilla-Gonzalez, Magdalena del Rocio; Tadess, Beza; Marchek, Casey; Manning, Alisa K.] MIT, Broad Inst Harvard, Programs Metab & Med & Populat Genet, Cambridg…	Harvard University; Massachusetts General Hospital; Harvard University; Massachusetts Institute of Technology (MIT); Broad Institute; Harvard University; Harvard Medical School	Manning, AK (corresponding author), Massachusetts Gen Hosp, Mongan Inst, Clin & Translat Epidemiol Unit, Boston, MA 02114 USA.;Manning, AK (corresponding author), MIT, Broad Inst Harvard, Programs Metab & Med & Populat Genet, Cambridge, MA USA.;Manning, AK (corresponding author), Harvard Med Sch, Dept Med, Boston, MA USA.	amanning@broadinstitute.org			Massachusetts General Hospital COVID Corps Biomedical Research Internship Program; NIH [R01 HL145025]	Massachusetts General Hospital COVID Corps Biomedical Research Internship Program; NIH(United States Department of Health & Human ServicesNational Institutes of Health (NIH) - USA)	JL was funded by the Massachusetts General Hospital COVID Corps Biomedical Research Internship Program. KW, MS, BT, CM, and AM were funded by NIH R01 HL145025.		23	1	1	0	2	FRONTIERS MEDIA SA	LAUSANNE	AVENUE DU TRIBUNAL FEDERAL 34, LAUSANNE, CH-1015, SWITZERLAND		1664-8021		FRONT GENET	Front. Genet.	JAN 12	2022	12
J	Shawer, H; Cheng, CW; Bailey, MA				Shawer, Heba; Cheng, Chew W.; Bailey, Marc A.			Absence of association between host genetic mutations in the ORAI1 gene and COVID-19 fatality	PLOS ONE			English	Article							ACUTE LUNG INJURY; INHIBITION	The calcium ion channel ORAI1 has emerged as a promising therapeutic target for the Coronavirus Disease 19 (COVID-19)-associated pneumonia, and a pharmacological inhibitor of ORAI1 has now reached clinical trials for severe COVID-19 pneumonia. Whether ORAI1 itself is associated with an increased risk for severe COVID-19 presentation is still unknown. Here, we employed genetic association analysis…	[Shawer, Heba; Cheng, Chew W.; Bailey, Marc A.] Univ Leeds, Sch Med, Leeds Inst Cardiovasc & Metab Med, Leeds, W Yorkshire, England	University of Leeds	Bailey, MA (corresponding author), Univ Leeds, Sch Med, Leeds Inst Cardiovasc & Metab Med, Leeds, W Yorkshire, England.	m.a.bailey@leeds.ac.uk		Shawer, Heba/0000-0003-1813-427X; Cheng, Chew Weng/0000-0002-2873-0828	British Heart Foundation [FS/18/12/33270, FS/17/66/33480]; Leeds Cardiovascular Endowment	British Heart Foundation(British Heart Foundation); Leeds Cardiovascular Endowment	This work was supported by British Heart Foundation fellowships to MAB and HS (FS/18/12/33270, FS/17/66/33480) and Leeds Cardiovascular Endowment support to CWC.		34	0	0	0	1	PUBLIC LIBRARY SCIENCE	SAN FRANCISCO	1160 BATTERY STREET, STE 100, SAN FRANCISCO, CA 94111 USA	1932-6203			PLOS ONE	PLoS One	FEB 3	2022	17	2
J	Gillies, CL; Rowlands, AV; Razieh, C; Nafilyan, V; Chudasama, Y; Islam, N; Zaccardi, F; Ayoubkhani, D; Lawson, C; Davies, MJ; Yates, T; Khunti, K				Gillies, Clare L.; Rowlands, Alex, V; Razieh, Cameron; Nafilyan, Vahe; Chudasama, Yogini; Islam, Nazrul; Zaccardi, Francesco; Ayoubkhani, Daniel; Lawson, Claire; Davies, Melanie J.; Yates, Tom; Khunti, Kamlesh			Association between household size and COVID-19: A UK Biobank observational study	JOURNAL OF THE ROYAL SOCIETY OF MEDICINE			English	Article						Infectious diseases; epidemiologic studies; housing and health; public health; social conditions and disease		Objective To assess the association between household size and risk of non-severe or severe COVID-19. Design A longitudinal observational study. Setting This study utilised UK Biobank linked to national SARS-CoV-2 laboratory test data. Participants 401,910 individuals with available data on household size in UK Biobank. Main outcome measures Household size was categorised as single occupancy, two…	[Gillies, Clare L.; Razieh, Cameron; Chudasama, Yogini; Zaccardi, Francesco; Lawson, Claire; Khunti, Kamlesh] Diabet Res Ctr, Leicester Real World Evidence Unit, Leicester LE5 4PW, Leics, England; [Gillies, Clare L.; Rowlands, Alex, V; Razieh, Cameron; Chudasama, Yogini; Zaccardi, Francesco; Davies, Melanie J.; Yates, Tom; Khunti, Kamlesh] Leicester Gen Hosp, Leicester Diabet Ctr, Diabet Res Ctr,…	University Hospitals of Leicester NHS Trust; Leicester General Hospital; University Hospitals of Leicester NHS Trust; Leicester General Hospital; University Hospitals of Leicester NHS Trust; Leicester General Hospital; University of Oxford	Khunti, K (corresponding author), Diabet Res Ctr, Leicester Real World Evidence Unit, Leicester LE5 4PW, Leics, England.;Khunti, K (corresponding author), Leicester Gen Hosp, Leicester Diabet Ctr, Diabet Res Ctr, Leicester LE5 4PW, Leics, England.;Khunti, K (corresponding author), Leicester Gen Hosp, NIHR Appl Res Collaborat East Midlands ARC EM, Leicester LE5 4PW, Leics, England.;Khunti, K (corr…	kk22@le.ac.uk	Islam, Nazrul/E-8592-2015; Rowlands, Alex V/J-8878-2019	Islam, Nazrul/0000-0003-3982-4325; Rowlands, Alex V/0000-0002-1463-697X; Khunti, Kamlesh/0000-0003-2343-7099; Yates, Thomas/0000-0002-5724-5178; Davies, Melanie/0000-0002-9987-9371; Gillies, Clare/0000-0002-8417-9700; Lawson, Claire/0000-0003-0127-5236; Razieh, Cameron/0000-0003-3597-2945; Nafilyan, Vahe/0000-0003-0160-217X	National Institute for Health Research (NIHR) Leicester Biomedical Research Centre; NIHR Applied Research Collaborations -East Midlands; UKRI-DHSC COVID-19 Rapid Response Rolling Call [MR/V020536/1]	National Institute for Health Research (NIHR) Leicester Biomedical Research Centre; NIHR Applied Research Collaborations -East Midlands; UKRI-DHSC COVID-19 Rapid Response Rolling Call(UK Research & Innovation (UKRI))	The author(s) disclosed receipt of the following financial support for the research, authorship, and/or publication of this article: This research was supported by the National Institute for Health Research (NIHR) Leicester Biomedical Research Centre, the NIHR Applied Research Collaborations -East Midlands, and a grant from the UKRI-DHSC COVID-19 Rapid Response Rolling Call (MR/V020536/1).		15	8	8	1	2	SAGE PUBLICATIONS LTD	LONDON	1 OLIVERS YARD, 55 CITY ROAD, LONDON EC1Y 1SP, ENGLAND	0141-0768	1758-1095		J ROY SOC MED	J. R. Soc. Med.	APR	2022	115	4
J	Li, JL; Tian, AW; Zhu, HX; Chen, LL; Wen, JP; Liu, WQ; Chen, P				Li, Jiuling; Tian, Aowen; Zhu, Haoxue; Chen, Lanlan; Wen, Jianping; Liu, Wanqing; Chen, Peng			Mendelian Randomization Analysis Reveals No Causal Relationship Between Nonalcoholic Fatty Liver Disease and Severe COVID-19	CLINICAL GASTROENTEROLOGY AND HEPATOLOGY			English	Article						Nonalcoholic Fatty Liver Disease; Severe COVID-19; Genome-Wide Association Study; Mendelian Randomization	MORTALITY	BACKGROUND & AIMS: The coronavirus disease 2019 (COVID-19) pandemic has witnessed more than 4.5 million deaths as of the time of writing. Whether nonalcoholic fatty liver disease (NAFLD) increases the risk for severe COVID-19 remains unclear. We sought to address this question using 2-sample Mendelian randomization (TSMR) analysis approaches in large cohorts. METHODS: We performed large-scale TSM…	[Li, Jiuling; Tian, Aowen; Chen, Peng] Jilin Univ, Coll Basic Med Sci, Dept Pathol, Changchun, Peoples R China; [Zhu, Haoxue] Jilin Univ, Teaching Dept, Affiliated Hosp 1, Changchun, Peoples R China; [Chen, Lanlan] Jilin Univ, Sch Clin Med, Changchun, Peoples R China; [Wen, Jianping; Chen, Peng] Jilin Univ, Coll Basic Med Sci, Dept Genet, Changchun, Peoples R China; [Liu, Wanqing] Wayne State Uni…	Jilin University; Jilin University; Jilin University; Jilin University; Wayne State University; Wayne State University	Liu, WQ (corresponding author), Wayne State Univ, Integrat Biosci Ctr, Room 2401,6135 Woodward Ave, Detroit, MI 48202 USA.;Chen, P (corresponding author), Jilin Univ, Coll Basic Med Sci, Room 413,126 Xinmin St, Changchun 130021, Jilin, Peoples R China.	wliu@wayne.edu; pchan@jlu.edu.cn	liu, jiajia/IUN-0901-2023; Chen, Peng/E-5546-2015; Chen, Lanlan/GNP-0028-2022	Chen, Peng/0000-0002-1422-4641; Chen, Lanlan/0000-0002-1075-5592	Changbai Mountain Scholar Distinguished Professor Awarding Program of the Department of Education of Jilin Province, China; NIH [R01DK106540, R01DK124612]; MI-SAPPHIRE grant from Michigan Department of Health and human Services (MDHHS)	Changbai Mountain Scholar Distinguished Professor Awarding Program of the Department of Education of Jilin Province, China; NIH(United States Department of Health & Human ServicesNational Institutes of Health (NIH) - USA); MI-SAPPHIRE grant from Michigan Department of Health and human Services (MDHHS)	This work was supported by the Changbai Mountain Scholar Distinguished Professor Awarding Program of the Department of Education of Jilin Province, China. W.L. is currently supported in part by the NIH grants R01DK106540 and R01DK124612, as well as the MI-SAPPHIRE grant from Michigan Department of Health and human Services (MDHHS).		41	21	21	6	22	ELSEVIER SCIENCE INC	NEW YORK	STE 800, 230 PARK AVE, NEW YORK, NY 10169 USA	1542-3565	1542-7714		CLIN GASTROENTEROL H	Clin. Gastroenterol. Hepatol.	JUL	2022	20	7
J	Topless, RK; Gaffo, A; Stamp, LK; Robinson, PC; Dalbeth, N; Merriman, TR				Topless, Ruth K.; Gaffo, Angelo; Stamp, Lisa K.; Robinson, Philip C.; Dalbeth, Nicola; Merriman, Tony R.			Gout and the risk of COVID-19 diagnosis and death in the UK Biobank: a population-based study	LANCET RHEUMATOLOGY			English	Article								Background There is a paucity of data on outcomes for people with gout and COVID-19. We aimed to assess whether gout is a risk factor for diagnosis of COVID-19 and COVID-19-related death, and to test for sex- and drug-specific differences in risk. Methods We used data from the UK Biobank, which included 15 871 people with gout. We used multivariable-adjusted logistic regression in the following a…	[Topless, Ruth K.; Merriman, Tony R.] Univ Otago, Biochem Dept, Dunedin, New Zealand; [Gaffo, Angelo; Merriman, Tony R.] Univ Alabama Birmingham, Div Clin Immunol & Rheumatol, Birmingham, AL 35233 USA; [Gaffo, Angelo] Birmingham Vet Affairs Med Ctr, Birmingham, AL USA; [Stamp, Lisa K.] Univ Otago Christchurch, Christchurch, New Zealand; [Robinson, Philip C.] Univ Queensland, Brisbane, Qld, Austra…	University of Otago; University of Alabama System; University of Alabama Birmingham; US Department of Veterans Affairs; Veterans Health Administration (VHA); Veterans Affairs Medical Center - Birmingham; University of Otago; University of Queensland; University of Auckland	Merriman, TR (corresponding author), Univ Alabama Birmingham, Div Clin Immunol & Rheumatol, Birmingham, AL 35233 USA.	tony.merriman@otago.ac.nz			Health Research Council of New Zealand	Health Research Council of New Zealand(Health Research Council of New Zealand)	Health Research Council of New Zealand.		28	13	13	2	15	ELSEVIER	AMSTERDAM	RADARWEG 29, 1043 NX AMSTERDAM, NETHERLANDS	2665-9913			LANCET RHEUMATOL	Lancet Rheumatol.	APR	2022	4	4
J	Kang, JJ; Jia, TY; Jiao, ZY; Shen, C; Xie, C; Cheng, W; Sahakian, BJ; Waxman, D; Feng, JF				Kang, Jujiao; Jia, Tianye; Jiao, Zeyu; Shen, Chun; Xie, Chao; Cheng, Wei; Sahakian, Barbara J.; Waxman, David; Feng, Jianfeng			Increased brain volume from higher cereal and lower coffee intake: shared genetic determinants and impacts on cognition and metabolism	CEREBRAL CORTEX			English	Article						Mendelian randomization; CPLX3 gene; genetic correlation; pattern correlation; gene expression in the brain	ATLAS	It is unclear how different diets may affect human brain development and if genetic and environmental factors play a part. We investigated diet effects in the UK Biobank data from 18,879 healthy adults and discovered anticorrelated brain-wide gray matter volume (GMV)-association patterns between coffee and cereal intake, coincidence with their anticorrelated genetic constructs. The Mendelian rand…	[Kang, Jujiao; Jiao, Zeyu] Fudan Univ, Shanghai Ctr Math Sci, Shanghai 200433, Peoples R China; [Kang, Jujiao; Jia, Tianye; Jiao, Zeyu; Shen, Chun; Xie, Chao; Cheng, Wei; Sahakian, Barbara J.; Waxman, David; Feng, Jianfeng] Fudan Univ, Inst Sci & Technol Brain Inspired Intelligence, Shanghai 200433, Peoples R China; [Kang, Jujiao; Jia, Tianye; Jiao, Zeyu; Shen, Chun; Xie, Chao; Cheng, Wei; Sahaki…	Fudan University; Fudan University; Fudan University; University of London; King's College London; University of Cambridge; University of Cambridge; University of Warwick	Jia, TY; Sahakian, BJ; Feng, JF (corresponding author), Fudan Univ, Inst Sci & Technol Brain Inspired Intelligence, Shanghai 200433, Peoples R China.;Sahakian, BJ (corresponding author), Univ Cambridge, Dept Psychiat, Cambridge CB2 0SZ, England.	tianyejia@fudan.edu.cn; bjs1001@medschl.cam.ac.uk; jianfeng64@gmail.com	Sahakian, Barbara/AAW-1198-2020; TONG, WAI KEI/HJP-7055-2023	Sahakian, Barbara/0000-0001-7352-1745; TONG, WAI KEI/0000-0003-1519-4357	National Key R&D Program of China [2019YFA0709501, 2019YFA0709502, 2018YFC1312904]; National Natural Science Foundation of China [T2122005, 81801773]; 111 Project [B18015]; Shanghai Municipal Science and Technology Major Project [2018SHZDZX01]; Zhangjiang Lab	National Key R&D Program of China; National Natural Science Foundation of China(National Natural Science Foundation of China (NSFC)); 111 Project(Ministry of Education, China - 111 Project); Shanghai Municipal Science and Technology Major Project; Zhangjiang Lab	This work received support from the following sources: the National Key R&D Program of China (No. 2019YFA0709501, No. 2019YFA0709502, and No. 2018YFC1312904), the National Natural Science Foundation of China (T2122005, No. 81801773), the 111 Project (No. B18015), the Shanghai Municipal Science and Technology Major Project (No. 2018SHZDZX01), and Zhangjiang Lab.		44	3	3	1	10	OXFORD UNIV PRESS INC	CARY	JOURNALS DEPT, 2001 EVANS RD, CARY, NC 27513 USA	1047-3211	1460-2199		CEREB CORTEX	Cereb. Cortex	NOV 15	2022	32	22
J	Yeung, SLA; Li, AM; He, BT; Kwok, KO; Schooling, CM				Yeung, Shiu Lun Au; Li, Albert Martin; He, Baoting; Kwok, Kin On; Schooling, C. Mary			Association of smoking, lung function and COPD in COVID-19 risk: a two-step Mendelian randomization study	ADDICTION			English	Article						Chronic obstructive pulmonary disease; COVID-19; genetics; lung function; Mendelian randomization; smoking		Background and Aims Smoking increases the risk of severe COVID-19, but whether lung function or chronic obstructive pulmonary disease (COPD) mediate the underlying associations is unclear. We conducted the largest Mendelian randomization study to date, to our knowledge, to address these questions. Design Mendelian randomization study using summary statistics from genome-wide association studies (…	[Yeung, Shiu Lun Au; He, Baoting; Schooling, C. Mary] Univ Hong Kong, LKS Fac Med, Sch Publ Hlth, Hong Kong, Peoples R China; [Li, Albert Martin] Chinese Univ Hong Kong, Fac Med, Dept Pediat, Hong Kong, Peoples R China; [Kwok, Kin On] Chinese Univ Hong Kong, Fac Med, Jockey Club Sch Publ Hlth & Primary Care, Hong Kong, Peoples R China; [Kwok, Kin On] Chinese Univ Hong Kong, Stanley Ho Ctr Emergin…	University of Hong Kong; Chinese University of Hong Kong; Chinese University of Hong Kong; Chinese University of Hong Kong; CUHK Shenzhen Research Institute; City University of New York (CUNY) System	Yeung, SLA (corresponding author), Univ Hong Kong, LKS Fac Med, Sch Publ Hlth, Hong Kong, Peoples R China.	ayslryan@hku.hk	He, Baoting/GOG-8134-2022; Kwok, Kin On/A-5074-2018	He, Baoting/0000-0002-9976-7775; Kwok, Kin On/0000-0002-2804-5433; Li, Albert Martin/0000-0002-9314-477X; Au Yeung, Shiu Lun Ryan/0000-0001-6136-1836; Schooling, Mary/0000-0001-9933-5887	General Research Fund, Research Grants Council, HKSAR Government [14112818, 24104920]; Pre-emptive retention/Start up fund, LKS Faculty of Medicine, The University of Hong Kong; Wellcome Trust Fund [200861/Z/16/Z]; Group Research Scheme of The Chinese University of Hong Kong; Health and Medical Research Fund, Food and Health Bureau, HKSAR Government [INF-CUHK-1, 17160302, 18170312]	General Research Fund, Research Grants Council, HKSAR Government; Pre-emptive retention/Start up fund, LKS Faculty of Medicine, The University of Hong Kong(University of Hong Kong); Wellcome Trust Fund(Wellcome Trust); Group Research Scheme of The Chinese University of Hong Kong; Health and Medical Research Fund, Food and Health Bureau, HKSAR Government	General Research Fund, Research Grants Council, HKSAR Government, Grant/Award Numbers: 14112818, 24104920; Pre-emptive retention/Start up fund, LKS Faculty of Medicine, The University of Hong Kong, Grant/Award Number: N/A; Wellcome Trust Fund, Grant/Award Number: 200861/Z/16/Z; Group Research Scheme of The Chinese University of Hong Kong; Health and Medical Research Fund, Food and Health Bureau, …		49	20	20	6	20	WILEY	HOBOKEN	111 RIVER ST, HOBOKEN 07030-5774, NJ USA	0965-2140	1360-0443		ADDICTION	Addiction	JUL	2022	117	7
J	Thibord, F; Chan, MV; Chen, MH; Johnson, AD				Thibord, Florian; Chan, Melissa, V; Chen, Ming-Huei; Johnson, Andrew D.			A year of COVID-19 GWAS results from the GRASP portal reveals potential genetic risk factors	HUMAN GENETICS AND GENOMICS ADVANCES			English	Article							ASSOCIATION	Host genetic variants influence the susceptibility and severity of several infectious diseases, and the discovery of genetic associations with coronavirus disease 2019 (COVID-19) phenotypes could help to develop new therapeutic strategies to decrease its burden. Between May 2020 and June 2021, we used COVID-19 data released periodically by UK Biobank and performed 65 genome-wide association studi…	[Thibord, Florian; Chan, Melissa, V; Chen, Ming-Huei; Johnson, Andrew D.] Div Intramural Res, Populat Sci Branch, Framingham, MA 01702 USA		Johnson, AD (corresponding author), Div Intramural Res, Populat Sci Branch, Framingham, MA 01702 USA.	johnsonad2@nhlbi.nih.gov		THIBORD, Florian/0000-0003-2229-8322; Johnson, Andrew/0000-0001-6369-5178	NIH Intramural Research Program funds [28525]; Medical Research Council, Department of Health, Scottish government; Northwest Regional Development Agency; Welsh assembly government; British Heart Foundation; Common Fund of the Office of the Director of the National Institutes of Health; NCI; NHGRI; NHLBI; NIDA; NIMH; NINDS	NIH Intramural Research Program funds(United States Department of Health & Human ServicesNational Institutes of Health (NIH) - USA); Medical Research Council, Department of Health, Scottish government; Northwest Regional Development Agency; Welsh assembly government; British Heart Foundation(British Heart Foundation); Common Fund of the Office of the Director of the National Institutes of Health;…	All authors were supported by NIH Intramural Research Program funds. The views expressed in this manuscript are those of the authors and do not necessarily represent the views of the National Heart, Lung, and Blood Institute; the National Institutes of Health; or the U.S. Department of Health and Human Services. This research has been conducted using the UK Biobank Resource under Application Numb…		31	18	18	3	5	ELSEVIER	AMSTERDAM	RADARWEG 29, 1043 NX AMSTERDAM, NETHERLANDS	2666-2477			HUM GENET GENOM ADV	Hum. Genet. Genom. Adv.	APR 14	2022	3	2
J	Huang, BH; Inan-Eroglu, E; Shaban, RZ; Hamer, M; Britton, A; Stamatakis, E				Huang, Bo-Huei; Inan-Eroglu, Elif; Shaban, Ramon Z.; Hamer, Mark; Britton, Annie; Stamatakis, Emmanuel			Alcohol intake and mortality risk of COVID-19, pneumonia, and other infectious diseases: An analysis of 437191 UK biobank participants	PREVENTIVE MEDICINE REPORTS			English	Article						Lifestyle; Pandemics; Mortality	PHYSICAL-ACTIVITY; DRINKING	This study aims to investigate the association between alcohol consumption and COVID-19, infectious diseases, and pneumonia mortality. This is a prospective analysis of 437,191 UK Biobank participants (age 56.3 years, 54% female). The main exposure was self-reported alcohol consumption. In addition to never and previous drinkers, we applied quartiles-based and UK guidelines-based criteria to divi…	[Huang, Bo-Huei; Stamatakis, Emmanuel] Univ Sydney, Sch Hlth Sci, Charles Perkins Ctr, Sydney, NSW, Australia; [Inan-Eroglu, Elif] Univ Sydney, Fac Med & Hlth, Boden Collaborat Obes Nutr Exercise & Eating Diso, Charles Perkins Ctr, Sydney, NSW, Australia; [Shaban, Ramon Z.] Univ Sydney, Marie Bashir Inst Infect Dis & Biosecur, Sydney, NSW, Australia; [Shaban, Ramon Z.] Univ Sydney, Western Sydney…	University of Sydney; University of Sydney; University of Sydney; University of Sydney; University of London; University College London; University of London; University College London	Stamatakis, E (corresponding author), Univ Sydney, Sch Hlth Sci, Charles Perkins Ctr, Sydney, NSW, Australia.;Stamatakis, E (corresponding author), Univ Sydney, Hub D17,Charles Perkins Ctr L6 West, Sydney, NSW, Australia.	emmanuel.stamatakis@sydney.edu.au	Huang, Bo-Huei/ABD-7382-2020; Stamatakis, Emmanuel/C-4958-2009	Huang, Bo-Huei/0000-0001-8543-3152; Stamatakis, Emmanuel/0000-0001-7323-3225	[25813]		The authors gratefully thank all the participants and professionals contributing to the UK Biobank, and this research has been conducted using the UK Biobank Resource under Application Number 25813. This research did not receive any specific grant from funding agencies in the public, commercial, or not-for-profit sectors. All authors declare no conflicts of interest and have no financial disclosu…		21	2	2	0	4	ELSEVIER	AMSTERDAM	RADARWEG 29, 1043 NX AMSTERDAM, NETHERLANDS		2211-3355		PREV MED REP	Prev. Med. Rep.	APR	2022	26
J	Douaud, G; Lee, S; Alfaro-Almagro, F; Arthofer, C; Wang, CY; McCarthy, P; Lange, F; Andersson, JLR; Griffanti, L; Duff, E; Jbabdi, S; Taschler, B; Keating, P; Winkler, AM; Collins, R; Matthews, PM; Allen, N; Miller, KL; Nichols, TE; Smith, SM				Douaud, Gwenaelle; Lee, Soojin; Alfaro-Almagro, Fidel; Arthofer, Christoph; Wang, Chaoyue; McCarthy, Paul; Lange, Frederik; Andersson, Jesper L. R.; Griffanti, Ludovica; Duff, Eugene; Jbabdi, Saad; Taschler, Bernd; Keating, Peter; Winkler, Anderson M.; Collins, Rory; Matthews, Paul M.; Allen, Naomi; Miller, Karla L.; Nichols, Thomas E.; Smith, Stephen M.			SARS-CoV-2 is associated with changes in brain structure in UK Biobank	NATURE			English	Article							COGNITIVE IMPAIRMENT; TEST ERRORS; SEGMENTATION; COVID-19; INFECTION; OLFACTION; TRAIL; RECOLLECTION; CEREBELLUM; ACTIVATION	There is strong evidence of brain-related abnormalities in COVID-19(1-13). However, it remains unknown whether the impact of SARS-CoV-2 infection can be detected in milder cases, and whether this can reveal possible mechanisms contributing to brain pathology. Here we investigated brain changes in 785 participants of UK Biobank (aged 51-81 years) who were imaged twice using magnetic resonance imag…	[Douaud, Gwenaelle; Lee, Soojin; Alfaro-Almagro, Fidel; Arthofer, Christoph; Wang, Chaoyue; McCarthy, Paul; Lange, Frederik; Andersson, Jesper L. R.; Griffanti, Ludovica; Duff, Eugene; Jbabdi, Saad; Taschler, Bernd; Miller, Karla L.; Smith, Stephen M.] Univ Oxford, FMRIB Ctr, Wellcome Ctr Integrat Neuroimaging WIN, Nuffield Dept Clin Neurosci, Oxford, England; [Griffanti, Ludovica] Univ Oxford, W…	University of Oxford; University of Oxford; University of Oxford; University of London; University College London; National Institutes of Health (NIH) - USA; NIH National Institute of Mental Health (NIMH); University of Oxford; Imperial College London; University of Oxford	Douaud, G (corresponding author), Univ Oxford, FMRIB Ctr, Wellcome Ctr Integrat Neuroimaging WIN, Nuffield Dept Clin Neurosci, Oxford, England.	gwenaelle.douaud@ndcn.ox.ac.uk	Jbabdi, Saad/A-2483-2012; Douaud, Gwenaelle/HCH-2514-2022; Winkler, Anderson M/P-7773-2016; Alfaro-Almagro, Fidel/AAE-7940-2022; Griffanti, Ludovica/ABA-4218-2020	Douaud, Gwenaelle/0000-0003-1981-391X; Winkler, Anderson M/0000-0002-4169-9781; Griffanti, Ludovica/0000-0002-0540-9353; Arthofer, Christoph/0000-0003-1474-9963; Taschler, Bernd/0000-0001-6574-4789; Lange, Frederik/0000-0002-1736-7162; Wang, Chaoyue/0000-0001-9402-1563	Health Data Research UK; NIHR Oxford Biomedical Research Centre; Wellcome Trust Collaborative Award [215573/Z/19/Z]; Wellcome Trust Senior Research Fellowship [202788/Z/16/Z]; Rina M. Bidin Foundation Fellowship in Research of Brain Treatment; Pacific Parkinson's Research Institute; UK Research and Innovation [MR/S034978/1]; NIH [ZIA-MH002781, ZIA-MH002782]; Edmond J. Safra Foundation; NIHR Senio…	Health Data Research UK; NIHR Oxford Biomedical Research Centre(National Institutes of Health Research (NIHR)); Wellcome Trust Collaborative Award(Wellcome Trust); Wellcome Trust Senior Research Fellowship(Wellcome Trust); Rina M. Bidin Foundation Fellowship in Research of Brain Treatment; Pacific Parkinson's Research Institute; UK Research and Innovation(UK Research & Innovation (UKRI)); NIH(Uni…	We thank UK Biobank for making the data available, and all of the UK Biobank study participants, who generously donated their time to make this resource possible; B. Fischl and D. Greve for guidance with the FreeSurfer analyses. Analysis was carried out at the Oxford Biomedical Research Computing (BMRC) facility. BMRC is a joint development between the Wellcome Centre for Human Genetics and the B…		76	520	528	30	264	NATURE PORTFOLIO	BERLIN	HEIDELBERGER PLATZ 3, BERLIN, 14197, GERMANY	0028-0836	1476-4687		NATURE	Nature	APR 28	2022	604	7907
J	Xie, JQ; Feng, S; Li, XT; Gea-Mallorqui, E; Prats-Uribe, A; Prieto-Alhambra, D				Xie, Junqing; Feng, Shuo; Li, Xintong; Gea-Mallorqui, Ester; Prats-Uribe, Albert; Prieto-Alhambra, Dani			Comparative effectiveness of the BNT162b2 and ChAdOx1 vaccines against Covid-19 in people over 50	NATURE COMMUNICATIONS			English	Article							RESOURCE	Although pivotal trials with varying populations and study methods suggest higher efficacy for mRNA than adenoviral Covid-19 vaccines, not many studies have directly compared vaccine effectiveness in the population. Here, we conduct a head-to-head comparison of BNT162b2 versus ChAdOx1 against Covid-19. We analyse 235,181 UK Biobank participants aged 50 years or older and vaccinated with one or tw…	[Xie, Junqing; Li, Xintong; Prats-Uribe, Albert; Prieto-Alhambra, Dani] Univ Oxford, Ctr Stat Med, NDORMS, Oxford, England; [Feng, Shuo] Univ Oxford, Dept Paediat, Oxford Vaccine Grp, Oxford, England; [Gea-Mallorqui, Ester] Univ Oxford, Nuffield Dept Clin Med, Oxford, England	University of Oxford; University of Oxford; University of Oxford	Prieto-Alhambra, D (corresponding author), Univ Oxford, Ctr Stat Med, NDORMS, Oxford, England.	dani.prietoalhambra@ndorms.ox.ac.uk	Feng, Elaine Shuo/HLG-2039-2023; Prats-Uribe, Albert/P-8940-2018	Feng, Elaine Shuo/0000-0001-7855-0991; Prats-Uribe, Albert/0000-0003-1202-9153; Prieto-Alhambra, Daniel/0000-0002-3950-6346; Xie, Junqing/0000-0002-0040-0042	NIHR Senior Research Fellowship [SRF-2018-11-ST2-004]; Jardine-Oxford Graduate Scholarship; titular Clarendon Fund Scholarship; Medical Research Council [MR/K501256/1, MR/N013468/1]	NIHR Senior Research Fellowship; Jardine-Oxford Graduate Scholarship; titular Clarendon Fund Scholarship; Medical Research Council(UK Research & Innovation (UKRI)Medical Research Council UK (MRC))	We appreciate all UK Biobank participants, primary care data providers, Public Health England, and NHS Digital contributing to their data. We thank the UK Biobank team for developing and maintaining this valuable research data source. DPA is funded through an NIHR Senior Research Fellowship (Grant number SRF-2018-11-ST2-004). The views expressed in this publication are those of the author(s) and …		27	6	6	0	3	NATURE PORTFOLIO	BERLIN	HEIDELBERGER PLATZ 3, BERLIN, 14197, GERMANY		2041-1723		NAT COMMUN	Nat. Commun.	MAR 21	2022	13	1
J	Shcherbak, SG; Changalidi, AI; Barbitoff, YA; Anisenkova, AY; Mosenko, SV; Asaulenko, ZP; Tsay, VV; Polev, DE; Kalinin, RS; Eismont, YA; Glotov, AS; Garbuzov, EY; Chernov, AN; Klitsenko, OA; Ushakov, MO; Shikov, AE; Urazov, SP; Baranov, VS; Glotov, OS				Shcherbak, Sergey G.; Changalidi, Anton, I; Barbitoff, Yury A.; Anisenkova, Anna Yu; Mosenko, Sergei, V; Asaulenko, Zakhar P.; Tsay, Victoria V.; Polev, Dmitrii E.; Kalinin, Roman S.; Eismont, Yuri A.; Glotov, Andrey S.; Garbuzov, Evgeny Y.; Chernov, Alexander N.; Klitsenko, Olga A.; Ushakov, Mikhail O.; Shikov, Anton E.; Urazov, Stanislav P.; Baranov, Vladislav S.; Glotov, Oleg S.			Identification of Genetic Risk Factors of Severe COVID-19 Using Extensive Phenotypic Data: A Proof-of-Concept Study in a Cohort of Russian Patients	GENES			English	Article						COVID-19; GWAS; genetic variants; deep phenotyping; NGS; severity; genetic associations	J-PROTEINS; ASSOCIATION; HSP70	The COVID-19 pandemic has drawn the attention of many researchers to the interaction between pathogen and host genomes. Over the last two years, numerous studies have been conducted to identify the genetic risk factors that predict COVID-19 severity and outcome. However, such an analysis might be complicated in cohorts of limited size and/or in case of limited breadth of genome coverage. In this …	[Shcherbak, Sergey G.; Changalidi, Anton, I; Barbitoff, Yury A.; Anisenkova, Anna Yu; Mosenko, Sergei, V; Glotov, Andrey S.; Klitsenko, Olga A.] St Petersburg State Univ, St Petersburg 199034, Russia; [Shcherbak, Sergey G.; Anisenkova, Anna Yu; Mosenko, Sergei, V; Asaulenko, Zakhar P.; Tsay, Victoria V.; Polev, Dmitrii E.; Kalinin, Roman S.; Eismont, Yuri A.; Garbuzov, Evgeny Y.; Chernov, Alexand…	Saint Petersburg State University; ITMO University; Russian Academy of Medical Sciences; Ott Institute of Obstetrics, Gynecology & Reproductology; North-Western State Medical University named after I.I. Mechnikov; Institute of Experimental Medicine	Glotov, AS (corresponding author), St Petersburg State Univ, St Petersburg 199034, Russia.;Glotov, OS (corresponding author), City Hosp 40, St Petersburg 197706, Russia.;Glotov, AS; Glotov, OS (corresponding author), DO Ott Res Inst Obstet Gynaecol & Reproductol, St Petersburg 199034, Russia.;Glotov, OS (corresponding author), Fed Med & Biol Agcy, Childrens Sci & Clin Ctr Infect Dis, St Petersbur…	sgsherbak@mail.ru; anton.chana@gmail.com; barbitoff@bioinf.me; anna_anisenkova@list.ru; neurologist@mail.ru; b40@zdrav.spb.ru; viktoriya14054@gmail.com; brantoza@gmail.com; pancu43@gmail.com; y-eis@inbox.ru; anglotov@mail.ru; eugarbouzov@mail.ru; al.chernov@mail.ru; olkl@yandex.ru; misha.grizzli@gmail.com; antonshikov96@gmail.com; urasta@list.ru; vsbar40@mail.ru; olglotov@mail.ru	Shikov, Anton/AAG-2108-2019; Tsay, Viktoriya/ABA-3806-2021; Glotov, Andrey/E-8525-2015; Kalinin, Roman/H-2421-2019; Barbitoff, Yury/E-8298-2019; Polev, Dmitrii E/D-1386-2012; Glotov, Oleg/H-2516-2017; Urazov, Stanislav/T-1888-2018	Shikov, Anton/0000-0001-7084-0177; Glotov, Andrey/0000-0002-7465-4504; Kalinin, Roman/0000-0003-1791-7045; Barbitoff, Yury/0000-0002-3222-440X; Polev, Dmitrii E/0000-0001-9679-2791; Glotov, Oleg/0000-0002-0091-2224; Mosenko, Sergei/0000-0002-1357-4324; Changalidis, Anton/0000-0003-4752-2239; Chernov, Alexandr/0000-0003-2464-7370; Urazov, Stanislav/0000-0002-5441-2911	St. Petersburg State University [75253103]; Systems Biology Fellowship	St. Petersburg State University; Systems Biology Fellowship	This study was supported by the budget of the St. Petersburg State Budgetary Institution of Healthcare City Hospital 40 and a grant from the funds of St. Petersburg State University (PURE ID 75253103). Functional annotation of GWAS results and PheWAS analysis was supported by the Systems Biology Fellowship to Y.A.B.		46	2	2	0	0	MDPI	BASEL	ST ALBAN-ANLAGE 66, CH-4052 BASEL, SWITZERLAND		2073-4425		GENES-BASEL	Genes	MAR	2022	13	3
J	Meinlschmidt, G; Guemghar, S; Roemmel, N; Battegay, E; Hunziker, S; Schaefert, R				Meinlschmidt, G.; Guemghar, S.; Roemmel, N.; Battegay, E.; Hunziker, S.; Schaefert, R.			Depressive symptoms, but not anxiety, predict subsequent diagnosis of Coronavirus disease 19: a national cohort study	EPIDEMIOLOGY AND PSYCHIATRIC SCIENCES			English	Article						Anxiety; comorbidity; corona; COVID-19; depression; mental disorders; multimorbidity; SARS-CoV-2	PATIENT HEALTH QUESTIONNAIRE; MENTAL-DISORDERS; PRIME-MD; COVID-19; ASSOCIATION; OUTCOMES; COMORBIDITIES; METAANALYSIS; POPULATION; VALIDATION	Aims Several diseases are linked to increased risk of Coronavirus disease 19 (COVID-19). Our aim was to investigate whether depressive and anxiety symptoms predict subsequent risk of COVID-19, as has been shown for other respiratory infections. Methods We based our analysis on UK Biobank participants providing prospective data to estimate temporal association between depressive and anxiety sympto…	[Meinlschmidt, G.; Guemghar, S.; Roemmel, N.; Battegay, E.; Schaefert, R.] Univ Hosp Basel, Dept Psychosomat Med, Basel, Switzerland; [Meinlschmidt, G.; Guemghar, S.; Roemmel, N.; Hunziker, S.; Schaefert, R.] Univ Basel, Fac Med, Basel, Switzerland; [Meinlschmidt, G.] Int Psychoanalyt Univ, Div Clin Psychol & Cognit Behav Therapy, Berlin, Germany; [Meinlschmidt, G.] Univ Basel, Dept Psychol, Div …	University of Basel; University of Geneva; University of Basel; University of Basel; University of Zurich; University of Basel	Meinlschmidt, G (corresponding author), Univ Hosp Basel, Dept Psychosomat Med, Basel, Switzerland.;Meinlschmidt, G (corresponding author), Univ Basel, Fac Med, Basel, Switzerland.;Meinlschmidt, G (corresponding author), Int Psychoanalyt Univ, Div Clin Psychol & Cognit Behav Therapy, Berlin, Germany.;Meinlschmidt, G (corresponding author), Univ Basel, Dept Psychol, Div Clin Psychol & Epidemiol, Ba…	gunther.meinlschmidt@unibas.ch	Meinlschmidt, Gunther/HLW-6079-2023	Meinlschmidt, Gunther/0000-0002-3488-193X; Schaefert, Rainer/0000-0002-3077-7289	Wellcome Trust medical charity; Medical Research Council (MRC); Stanley Thomas Johnson Stiftung; Gottfried und Julia Bangerter-Rhyner-Stiftung [PC 28/17, PC 05/18]; Swiss Cancer League (Krebsliga Schweiz) [KLS-4304-08-2017]; Gesundheitsforderung Schweiz [18.191/K50001]; Research Foundation of the International Psychoanalytic University (IPU) Berlin; Swiss National Science Foundation (SNSF) [10001…	Wellcome Trust medical charity(Wellcome Trust); Medical Research Council (MRC)(UK Research & Innovation (UKRI)Medical Research Council UK (MRC)); Stanley Thomas Johnson Stiftung; Gottfried und Julia Bangerter-Rhyner-Stiftung; Swiss Cancer League (Krebsliga Schweiz); Gesundheitsforderung Schweiz; Research Foundation of the International Psychoanalytic University (IPU) Berlin; Swiss National Scienc…	The UK Biobank is funded primarily by the Wellcome Trust medical charity and the Medical Research Council (MRC). Both organisations have provided funds to plan, roll out and maintain the UK Biobank study, and to enhance the resource as the UK Biobank study has matured. GM and RS received funding from the Stanley Thomas Johnson Stiftung & Gottfried und Julia Bangerter-Rhyner-Stiftung under project…		62	0	0	2	7	CAMBRIDGE UNIV PRESS	CAMBRIDGE	EDINBURGH BLDG, SHAFTESBURY RD, CB2 8RU CAMBRIDGE, ENGLAND	2045-7960	2045-7979		EPIDEMIOL PSYCH SCI	Epidemiol. Psychiatr. Sci.	MAR 25	2022	31
J	Vu, THT; Van Horn, L; Achenbach, CJ; Rydland, KJ; Cornelis, MC				Vu, Thanh-Huyen T.; Van Horn, Linda; Achenbach, Chad J.; Rydland, Kelsey J.; Cornelis, Marilyn C.			Diet and Respiratory Infections: Specific or Generalized Associations?	NUTRIENTS			English	Article						nutrition; coffee; tea; dietary behaviors; epidemiology COVID-19; respiratory infections; pneumonia; influenza	COMMUNITY-ACQUIRED PNEUMONIA; N-3 FATTY-ACIDS; RISK-FACTORS; HEALTH; COFFEE; MORTALITY; CONSUMPTION; IMMUNITY; DISEASE; TEA	Background: Based on our recently reported associations between specific dietary behaviors and the risk of COVID-19 infection in the UK Biobank (UKB) cohort, we further investigate whether these associations are specific to COVID-19 or extend to other respiratory infections. Methods: Pneumonia and influenza diagnoses were retrieved from hospital and death record data linked to the UKB. Baseline, …	[Vu, Thanh-Huyen T.; Van Horn, Linda; Achenbach, Chad J.; Cornelis, Marilyn C.] Northwestern Univ, Dept Prevent Med, Feinberg Sch Med, 680 N Lake Shore Dr,Suite 1400, Chicago, IL 60611 USA; [Achenbach, Chad J.] Northwestern Univ, Dept Med, Feinberg Sch Med, Chicago, IL 60611 USA; [Rydland, Kelsey J.] Northwestern Univ, Res & Informat Serv, Evanston, IL 60208 USA	Northwestern University; Feinberg School of Medicine; Northwestern University; Feinberg School of Medicine; Northwestern University	Cornelis, MC (corresponding author), Northwestern Univ, Dept Prevent Med, Feinberg Sch Med, 680 N Lake Shore Dr,Suite 1400, Chicago, IL 60611 USA.	huyenvu@northwestern.edu; lvanhorn@northwestern.edu; c-achenbach@northwestern.edu; kelsey.rydland@northwestern.edu; marilyn.cornelis@northwestern.edu	Achenbach, Chad/AAQ-4035-2020	Achenbach, Chad/0000-0003-4847-7249; Rydland, Kelsey/0000-0002-0340-4639; , Marilyn/0000-0002-0699-1664; Vu, Thanh-Huyen/0000-0002-5069-4886	Office of the Provost; Office for Research; Northwestern University Information Technology; National Institute on Aging [K01AG053477]	Office of the Provost; Office for Research; Northwestern University Information Technology; National Institute on Aging(United States Department of Health & Human ServicesNational Institutes of Health (NIH) - USANIH National Institute on Aging (NIA))	This research has been conducted using the UK Biobank Resource (application 21394). Computations in this manuscript were run on the Quest cluster supported in part through the computational resources and staff contributions provided for the Quest high-performance computing facility at Northwestern University, which is jointly supported by the Office of the Provost, the Office for Research, and No…		86	2	2	1	10	MDPI	BASEL	ST ALBAN-ANLAGE 66, CH-4052 BASEL, SWITZERLAND		2072-6643		NUTRIENTS	Nutrients	MAR	2022	14	6
J	Li, JL; Tian, AW; Yang, DD; Zhang, MR; Chen, LL; Wen, JP; Chen, P				Li, Jiuling; Tian, Aowen; Yang, Dandan; Zhang, Miaoran; Chen, Lanlan; Wen, Jianping; Chen, Peng			Celiac Disease and the Susceptibility of COVID-19 and the Risk of Severe COVID-19: A Mendelian Randomization Study	CLINICAL AND TRANSLATIONAL GASTROENTEROLOGY			English	Article							BODY-MASS INDEX; COMMON; MORTALITY; VARIANTS	INTRODUCTION: Previous observational studies have found that the susceptibility of coronavirus disease 2019 (COVID-19) and the risk of severe COVID-19 are not increased in patients with celiac disease (CeD). However, the findings of observational studies are prone to bias due to reverse causation and confounding factors, especially in the case of a newly emerged disease. In this study, we aimed t…	[Li, Jiuling; Tian, Aowen; Zhang, Miaoran; Chen, Peng] Jilin Univ, Coll Basic Med Sci, Dept Pathol, Changchun, Jilin, Peoples R China; [Yang, Dandan] Jilin Univ, Coll Basic Med Sci, Expt Ctr Pathogenobiol Immunol Cytobiol & Genet, Changchun, Jilin, Peoples R China; [Chen, Lanlan] Jilin Univ, Changchun, Jilin, Peoples R China; [Wen, Jianping; Chen, Peng] Jilin Univ, Coll Basic Med Sci, Dept Genet,…	Jilin University; Jilin University; Jilin University; Jilin University	Chen, P (corresponding author), Jilin Univ, Coll Basic Med Sci, Dept Pathol, Changchun, Jilin, Peoples R China.;Wen, JP; Chen, P (corresponding author), Jilin Univ, Coll Basic Med Sci, Dept Genet, Changchun, Jilin, Peoples R China.	jiuling19@mails.jlu.edu.cn; tiankw19@mails.jlu.edu.cn; yangdandan@jlu.edu.cn; zhangmr18@mails.jlu.edu.cn; chenll7016@mails.jlu.edu.cn; wenjp@jlu.edu.cn; pchen@jlu.edu.cn	Chen, Lanlan/GNP-0028-2022; YANG, Dan/HHD-2733-2022; Chen, Peng/E-5546-2015	Chen, Lanlan/0000-0002-1075-5592; Chen, Peng/0000-0002-1422-4641	Changbai Mountain Scholar Distinguished Professor Awarding Program of the Department of Education of Jilin Province, China	Changbai Mountain Scholar Distinguished Professor Awarding Program of the Department of Education of Jilin Province, China	This work was supported by the Changbai Mountain Scholar Distinguished Professor Awarding Program of the Department of Education of Jilin Province, China.		31	2	2	4	11	LIPPINCOTT WILLIAMS & WILKINS	PHILADELPHIA	TWO COMMERCE SQ, 2001 MARKET ST, PHILADELPHIA, PA 19103 USA		2155-384X		CLIN TRANSL GASTROEN	Clin. Transl. Gastroenterol.	MAY	2022	13	5
J	Foster, HME; Ho, FK; Mair, FS; Jani, BD; Sattar, N; Katikireddi, SV; Pell, JP; Niedzwiedz, CL; Hastie, CE; Anderson, JJ; Nicholl, BI; Gill, JMR; Celis-Morales, C; O'Donnell, CA				Foster, Hamish M. E.; Ho, Frederick K.; Mair, Frances S.; Jani, Bhautesh D.; Sattar, Naveed; Katikireddi, Srinivasa Vittal; Pell, Jill P.; Niedzwiedz, Claire L.; Hastie, Claire E.; Anderson, Jana J.; Nicholl, Barbara, I; Gill, Jason M. R.; Celis-Morales, Carlos; O'Donnell, Catherine A.			The association between a lifestyle score, socioeconomic status, and COVID-19 outcomes within the UK Biobank cohort	BMC INFECTIOUS DISEASES			English	Article						COVID-19; Epidemiology; Socioeconomic factors; Lifestyle; Health behaviours	HEALTH INEQUALITIES; RISK-FACTORS; MORTALITY; AGE	Background Infection with SARS-CoV-2 virus (COVID-19) impacts disadvantaged groups most. Lifestyle factors are also associated with adverse COVID-19 outcomes. To inform COVID-19 policy and interventions, we explored effect modification of socioeconomic-status (SES) on associations between lifestyle and COVID-19 outcomes. Methods Using data from UK-Biobank, a large prospective cohort of 502,536 pa…	[Foster, Hamish M. E.; Ho, Frederick K.; Mair, Frances S.; Jani, Bhautesh D.; Katikireddi, Srinivasa Vittal; Pell, Jill P.; Niedzwiedz, Claire L.; Hastie, Claire E.; Anderson, Jana J.; Nicholl, Barbara, I; O'Donnell, Catherine A.] Univ Glasgow, Coll Med Vet & Life Sci, Inst Hlth & Wellbeing, Glasgow, Lanark, Scotland; [Sattar, Naveed; Gill, Jason M. R.; Celis-Morales, Carlos] Univ Glasgow, Britis…	University of Glasgow; University of Glasgow	O'Donnell, CA (corresponding author), Univ Glasgow, Coll Med Vet & Life Sci, Inst Hlth & Wellbeing, Glasgow, Lanark, Scotland.	Kate.ODonnell@glasgow.ac.uk		Katikireddi, Srinivasa/0000-0001-6593-9092; Nicholl, Barbara/0000-0001-5639-0130; Mair, Frances/0000-0001-9780-1135	Medical Research Council Clinical Research Training Fellowship [MR/T001585/1]; NRS Senior Clinical Fellowship [SCAF/15/02]; Medical Research Council [MC_UU_00022/2, MR/R024774/1]; Scottish Government Chief Scientist Office [SPHSU17]	Medical Research Council Clinical Research Training Fellowship(UK Research & Innovation (UKRI)Medical Research Council UK (MRC)); NRS Senior Clinical Fellowship; Medical Research Council(UK Research & Innovation (UKRI)Medical Research Council UK (MRC)); Scottish Government Chief Scientist Office	YYYY HF is funded by a Medical Research Council Clinical Research Training Fellowship (Grant reference number MR/T001585/1). SVK acknowledges funding from a NRS Senior Clinical Fellowship (SCAF/15/02), the Medical Research Council (MC_UU_00022/2) and the Scottish Government Chief Scientist Office (SPHSU17). CLN acknowledges funding from the Medical Research Council (MR/R024774/1). No funder playe…		64	10	10	1	9	BMC	LONDON	CAMPUS, 4 CRINAN ST, LONDON N1 9XW, ENGLAND		1471-2334		BMC INFECT DIS	BMC Infect. Dis.	MAR 30	2022	22	1
J	Tan, JS; Liu, NN; Guo, TT; Hu, S; Hua, L; Qian, QJ				Tan, Jiang-Shan; Liu, Ningning; Guo, Ting-Ting; Hu, Song; Hua, Lu; Qian, Qiujin			Genetic Predispositions Between COVID-19 and Three Cardio-Cerebrovascular Diseases	FRONTIERS IN GENETICS			English	Article						COVID-19; atrial fibrillation; ischemic stroke; coronary artery disease; Mendelian randomization	MENDELIAN RANDOMIZATION; CAUSAL INFERENCE; RISK; HYPERTENSION; VARIANTS	Aims: This study was aimed to apply a Mendelian randomization design to explore the causal association between coronavirus disease 2019 (COVID-19) and three cardio-cerebrovascular diseases, including atrial fibrillation, ischemic stroke, and coronary artery disease.Methods: Two-sample Mendelian randomization was used to determine the following: 1) the causal effect of COVID-19 on atrial fibrillat…	[Tan, Jiang-Shan; Guo, Ting-Ting; Hu, Song; Hua, Lu] Chinese Acad Med Sci & Peking Union Med Coll, Fuwai Hosp, Natl Clin Res Ctr Cardiovascular Dis, Natl Ctr Cardiovascular Dis,Thrombosis Ctr,State, Beijing, Peoples R China; [Liu, Ningning; Qian, Qiujin] Peking Univ, Peking Univ Hosp 6, Inst Mental Hlth, Beijing, Peoples R China; [Liu, Ningning; Qian, Qiujin] Peking Univ, Peking Univ Hosp 6, Natl…	Chinese Academy of Medical Sciences - Peking Union Medical College; Fu Wai Hospital - CAMS; Peking Union Medical College; Peking University; Peking University	Hua, L (corresponding author), Chinese Acad Med Sci & Peking Union Med Coll, Fuwai Hosp, Natl Clin Res Ctr Cardiovascular Dis, Natl Ctr Cardiovascular Dis,Thrombosis Ctr,State, Beijing, Peoples R China.;Qian, QJ (corresponding author), Peking Univ, Peking Univ Hosp 6, Inst Mental Hlth, Beijing, Peoples R China.;Qian, QJ (corresponding author), Peking Univ, Peking Univ Hosp 6, Natl Clin Res Ctr Me…	ethannan@126.com; qianqiujin@bjmu.edu.cn	Hu, Song/AFT-2230-2022; Tan, Jiang-Shan/ADI-5040-2022; Liu, Ningning/HLG-5105-2023	Hu, Song/0000-0002-3356-9450; Tan, Jiang-Shan/0000-0001-8154-674X; Liu, Ningning/0000-0002-3974-7799	Research Project of Clinical Toxicology from the Chinese Society of Toxicology [CST2020CT303]; National Clinical Research Center for Cardiovascular Diseases, Fuwai Hospital, Chinese Academy of Medical Sciences [NCRC2020007]; National Science Foundation of China [81571340, 81873802]; Capitas Funds for Health Improvement and Research [CFH:2020-2-4112]; National Key Basic Research Program of China (…	Research Project of Clinical Toxicology from the Chinese Society of Toxicology; National Clinical Research Center for Cardiovascular Diseases, Fuwai Hospital, Chinese Academy of Medical Sciences; National Science Foundation of China(National Natural Science Foundation of China (NSFC)); Capitas Funds for Health Improvement and Research; National Key Basic Research Program of China (973 program)(Na…	The work was supported by grants from the Research Project of Clinical Toxicology from the Chinese Society of Toxicology (CST2020CT303), the National Clinical Research Center for Cardiovascular Diseases, Fuwai Hospital, Chinese Academy of Medical Sciences (NCRC2020007), the National Science Foundation of China (81571340, 81873802), the Capitas Funds for Health Improvement and Research (CFH:2020-2…		34	10	10	1	5	FRONTIERS MEDIA SA	LAUSANNE	AVENUE DU TRIBUNAL FEDERAL 34, LAUSANNE, CH-1015, SWITZERLAND		1664-8021		FRONT GENET	Front. Genet.	MAR 16	2022	13
J	Huang, D; Xu, RB; Na, R				Huang, Da; Xu, Roubing; Na, Rong			Cannabis Use Is Associated With Lower COVID-19 Susceptibility but Poorer Survival	FRONTIERS IN PUBLIC HEALTH			English	Article						cannabis; COVID-19; survival; susceptibility; Comorbidity Index	HEALTH	ObjectivesTo investigate the impact of cannabis use on the infection and survival outcomes of COVID-19. Study DesignCross-sectional study based on the UK Biobank (UKB) dataset. MethodsWe identified 13,099 individuals with cannabis smoking history in the UKB COVID-19 Serology Study. The Charlson-Quan Comorbidity Index was estimated using inpatient ICD-10 records. Multivariable logistic regression …	[Huang, Da; Xu, Roubing] Shanghai Jiao Tong Univ, Ruijin Hosp, Sch Med, Shanghai, Peoples R China; [Na, Rong] Univ Hong Kong, Queen Mary Hosp, Dept Surg, Hong Kong, Peoples R China	Shanghai Jiao Tong University; University of Hong Kong	Na, R (corresponding author), Univ Hong Kong, Queen Mary Hosp, Dept Surg, Hong Kong, Peoples R China.	narong.hs@gmail.com	Huang, Da/AAX-4809-2020	Huang, Da/0000-0002-6203-9459; Na, Rong/0000-0001-7470-5108	[66813]		We thank the UK Biobank for access to the data (Project Number: 66813).		15	3	3	1	7	FRONTIERS MEDIA SA	LAUSANNE	AVENUE DU TRIBUNAL FEDERAL 34, LAUSANNE, CH-1015, SWITZERLAND		2296-2565		FRONT PUBLIC HEALTH	Front. Public Health	APR 1	2022	10
J	Hastie, CE; Foster, HME; Jani, BD; O'Donnell, CA; Ho, FK; Pell, JP; Sattar, N; Katikireddi, SV; Mair, FS; Nicholl, BI				Hastie, Claire E.; Foster, Hamish M. E.; Jani, Bhautesh D.; O'Donnell, Catherine A.; Ho, Frederick K.; Pell, Jill P.; Sattar, Naveed; Katikireddi, Srinivasa V.; Mair, Frances S.; Nicholl, Barbara I.			Chronic pain and COVID-19 hospitalisation and mortality: a UK Biobank cohort study	PAIN			English	Article						Chronic pain; COVID-19; hospitalisation; mortality	CARE; HEALTH; MANAGEMENT; INFECTION; DISEASE; ADULTS	The risk of COVID-19 in those with chronic pain is unknown. We investigated whether self-reported chronic pain was associated with COVID-19 hospitalisation or mortality. UK Biobank recruited 502,624 participants aged 37 to 73 years between 2006 and 2010. Baseline exposure data, including chronic pain (>3 months, in at least 1 of 7 prespecified body sites) and chronic widespread pain (>3 months, a…	[Hastie, Claire E.; Ho, Frederick K.; Pell, Jill P.] Univ Glasgow, Inst Hlth & Wellbeing, Publ Hlth, Glasgow, Scotland; [Foster, Hamish M. E.; Jani, Bhautesh D.; O'Donnell, Catherine A.; Mair, Frances S.; Nicholl, Barbara I.] Univ Glasgow, Inst Hlth & Wellbeing, Gen Practice & Primary Care, Glasgow, Scotland; [Sattar, Naveed] Univ Glasgow, British Heart Fdn, Inst Cardiovasc & Med Sci, Glasgow Car…	University of Glasgow; University of Glasgow; University of Glasgow; MRC/CSO SOCIAL AND PUBLIC HEALTH SCIENCES UNIT; University of Glasgow; University of Glasgow	Nicholl, BI (corresponding author), Univ Glasgow, Inst Hlth & Wellbeing, Gen Practice & Primary Care, 1 Horselethill Rd, Glasgow G12 9LX, Scotland.	claire.hastie@glasgow.ac.uk; Hamish.Foster@glasgow.ac.uk; Bhautesh.Jani@glasgow.ac.uk; Frederick.Ho@glasgow.ac.uk; jill.pell@glasgow.ac.uk; Naveed.Sattar@glasgow.ac.uk; Vittal.Katikireddi@glasgow.ac.uk; Frances.Mair@glasgow.ac.uk; barbara.nicholl@glasgow.ac.uk	; Ho, Frederick/M-6407-2017	Mair, Frances/0000-0001-9780-1135; Ho, Frederick/0000-0001-7190-9025; Katikireddi, Srinivasa/0000-0001-6593-9092; Nicholl, Barbara/0000-0001-5639-0130; Hastie, Claire/0000-0002-4604-3319; Jani, Bhautesh/0000-0001-7348-514X; O'Donnell, Kate/0000-0002-5368-3779	Versus Arthritis [21970]; Medical Research Council (MRC) Clinical Research Training Fellowship [MR/T001585/1]; NRS Senior Clinical Fellowship [SCAF/15/02]; Medical Research Council [MC_UU_00022/2]; Scottish Government Chief Scientist Office [SPHSU17]	Versus Arthritis(Versus Arthritis); Medical Research Council (MRC) Clinical Research Training Fellowship(UK Research & Innovation (UKRI)Medical Research Council UK (MRC)); NRS Senior Clinical Fellowship; Medical Research Council(UK Research & Innovation (UKRI)Medical Research Council UK (MRC)); Scottish Government Chief Scientist Office	This research has been conducted using data from UK Biobank, a major biomedical resource (https://www.ukbiobank.ac.uk/), under Application Number 14151. The authors thank UK Biobank participants for their participation.Data variables prepared for a Versus Arthritis funded project (Grant Number 21970) were used in the current study (B.I.N., F.M.S., and B.D.J.). H.M.E. Foster is funded by a Medical…		51	3	3	1	7	LIPPINCOTT WILLIAMS & WILKINS	PHILADELPHIA	TWO COMMERCE SQ, 2001 MARKET ST, PHILADELPHIA, PA 19103 USA	0304-3959	1872-6623		PAIN	Pain	JAN	2023	164	1
J	Wan, TK; Huang, RX; Tulu, TW; Liu, JD; Vodencarevic, A; Wong, CW; Chan, KHK				Wan, Tsz-Kin; Huang, Rui-Xuan; Tulu, Thomas Wetere; Liu, Jun-Dong; Vodencarevic, Asmir; Wong, Chi-Wah; Chan, Kei-Hang Katie			Identifying Predictors of COVID-19 Mortality Using Machine Learning	LIFE-BASEL			English	Article						COVID-19 mortality; COVID-19; prediction model; machine learning model; COVID-19; mortality predictors		(1) Background: Coronavirus disease 2019 (COVID-19) is a dominant, rapidly spreading respiratory disease. However, the factors influencing COVID-19 mortality still have not been confirmed. The pathogenesis of COVID-19 is unknown, and relevant mortality predictors are lacking. This study aimed to investigate COVID-19 mortality in patients with pre-existing health conditions and to examine the asso…	[Wan, Tsz-Kin; Huang, Rui-Xuan; Chan, Kei-Hang Katie] City Univ Hong Kong, Dept Elect Engn, Hong Kong, Peoples R China; [Tulu, Thomas Wetere; Liu, Jun-Dong; Chan, Kei-Hang Katie] City Univ Hong Kong, Dept Biomed Sci, Hong Kong, Peoples R China; [Tulu, Thomas Wetere] Addis Ababa Univ, Computat Data Sci Program, Addis Ababa 1176, Ethiopia; [Vodencarevic, Asmir] Novartis Pharma GmbH, Novartis Oncol,…	City University of Hong Kong; City University of Hong Kong; Addis Ababa University; Novartis; City of Hope; Brown University; Brown University	Chan, KHK (corresponding author), City Univ Hong Kong, Dept Elect Engn, Hong Kong, Peoples R China.;Chan, KHK (corresponding author), City Univ Hong Kong, Dept Biomed Sci, Hong Kong, Peoples R China.;Chan, KHK (corresponding author), Brown Univ, Dept Epidemiol, Sch Publ Hlth, Providence, RI 02912 USA.;Chan, KHK (corresponding author), Brown Univ, Ctr Global Cardiometab Hlth, Sch Publ Hlth, Provid…	tszkinwan2-c@my.cityu.edu.hk; rxhuang4-c@my.cityu.edu.hk; thomas.wetere@cityu.edu.hk; jdliu4-c@my.cityu.edu.hk; asmir.vodencarevic@novartis.com; alecwong@coh.org; kkhchan@cityu.edu.hk		HUANG, Ruixuan/0000-0001-6820-2440; Chan, Kei Hang Katie/0000-0001-9070-5394; LIU, Jundong/0000-0003-4423-4119; Vodencarevic, Asmir/0000-0002-1120-7547	Hong Kong PhD Fellowship Scheme [PF18-27405]	Hong Kong PhD Fellowship Scheme	This research supported by Hong Kong PhD Fellowship Scheme (PF18-27405).		27	5	5	2	23	MDPI	BASEL	ST ALBAN-ANLAGE 66, CH-4052 BASEL, SWITZERLAND		2075-1729		LIFE-BASEL	Life-Basel	APR	2022	12	4
J	McManus, JM; Sabharwal, N; Bazeley, P; Sharifi, N				McManus, Jeffrey M.; Sabharwal, Navin; Bazeley, Peter; Sharifi, Nima			Inheritance of a common androgen synthesis variant allele is associated with female COVID susceptibility in UK Biobank	EUROPEAN JOURNAL OF ENDOCRINOLOGY			English	Article							DEPRIVATION THERAPY; HSD3B1 GENOTYPE; SEX-DIFFERENCES; PROSTATE-CANCER; STEROIDS; TMPRSS2; ACE2; EXPRESSION; RECEPTOR; HORMONES	Context: A sex discordance in COVID exists, with males disproportionately affected. Although sex steroids may play a role in this discordance, no definitive genetic data exist to support androgen-mediated immune suppression neither for viral susceptibility nor for adrenally produced androgens. Objective: The common adrenal-permissive missense-encoding variant HSD3B1(1245C) that enables androgen s…	[McManus, Jeffrey M.; Sabharwal, Navin; Sharifi, Nima] Cleveland Clin, Genitourinary Malignancies Res Ctr, Lerner Res Inst, Cleveland, OH 44195 USA; [Bazeley, Peter] Cleveland Clin, Genom Med Inst, Ctr Clin Genom, Cleveland, OH USA; [Sharifi, Nima] Cleveland Clin, Dept Hematol & Oncol, Taussig Canc Inst, Cleveland, OH 44195 USA; [Sharifi, Nima] Cleveland Clin, Dept Urol, Glickman Urol & Kidney In…	Cleveland Clinic Foundation; Cleveland Clinic Foundation; Cleveland Clinic Foundation; Cleveland Clinic Foundation	Sharifi, N (corresponding author), Cleveland Clin, Genitourinary Malignancies Res Ctr, Lerner Res Inst, Cleveland, OH 44195 USA.;Sharifi, N (corresponding author), Cleveland Clin, Dept Hematol & Oncol, Taussig Canc Inst, Cleveland, OH 44195 USA.;Sharifi, N (corresponding author), Cleveland Clin, Dept Urol, Glickman Urol & Kidney Inst, Cleveland, OH 44195 USA.	sharifn@ccf.org			National Cancer Institute [R01CA172382, R01CA190289, R01CA236780]; Prostate Cancer Foundation	National Cancer Institute(United States Department of Health & Human ServicesNational Institutes of Health (NIH) - USANIH National Cancer Institute (NCI)); Prostate Cancer Foundation	This work was supported in part with grants from the National Cancer Institute (R01CA172382, R01CA190289, and R01CA236780) and the Prostate Cancer Foundation (to N S).		60	1	1	0	2	BIOSCIENTIFICA LTD	BRISTOL	STARLING HOUSE, 1600 BRISTOL PARKWAY N, BRISTOL, ENGLAND	0804-4643	1479-683X		EUR J ENDOCRINOL	Eur. J. Endocrinol.	JUL	2022	187	1
J	Willette, AA; Willette, SA; Wang, Q; Pappas, C; Klinedinst, BS; Le, S; Larsen, B; Pollpeter, A; Li, TQ; Mochel, JP; Allenspach, K; Brenner, N; Waterboer, T				Willette, Auriel A.; Willette, Sara A.; Wang, Qian; Pappas, Colleen; Klinedinst, Brandon S.; Le, Scott; Larsen, Brittany; Pollpeter, Amy; Li, Tianqi; Mochel, Jonathan P.; Allenspach, Karin; Brenner, Nicole; Waterboer, Tim			Using machine learning to predict COVID-19 infection and severity risk among 4510 aged adults: a UK Biobank cohort study	SCIENTIFIC REPORTS			English	Article							SUBSETS	Many risk factors have emerged for novel 2019 coronavirus disease (COVID-19). It is relatively unknown how these factors collectively predict COVID-19 infection risk, as well as risk for a severe infection (i.e., hospitalization). Among aged adults (69.3 +/- 8.6 years) in UK Biobank, COVID-19 data was downloaded for 4510 participants with 7539 test cases. We downloaded baseline data from 10 to 14…	[Willette, Auriel A.; Wang, Qian; Pappas, Colleen; Klinedinst, Brandon S.; Le, Scott; Larsen, Brittany; Pollpeter, Amy; Li, Tianqi] Iowa State Univ, Dept Food Sci & Human Nutr, 2302 Osborn Dr, Ames, IA 50011 USA; [Willette, Auriel A.] Univ Iowa, Dept Neurol, Iowa City, IA 52242 USA; [Willette, Auriel A.; Willette, Sara A.] Iowa COVID 19 Tracker Inc, Ames, IA 52242 USA; [Mochel, Jonathan P.] Iowa …	Iowa State University; University of Iowa; Iowa State University; Iowa State University; Helmholtz Association; German Cancer Research Center (DKFZ)	Willette, AA (corresponding author), Iowa State Univ, Dept Food Sci & Human Nutr, 2302 Osborn Dr, Ames, IA 50011 USA.;Willette, AA (corresponding author), Univ Iowa, Dept Neurol, Iowa City, IA 52242 USA.;Willette, AA (corresponding author), Iowa COVID 19 Tracker Inc, Ames, IA 52242 USA.	Awillett@iastate.edu	Mochel, Jonathan Paul/AAR-3496-2021; Willette, Auriel/J-2143-2019; Klinedinst, Brandon/AEW-9721-2022; Waterboer, Tim/G-1252-2010	Mochel, Jonathan Paul/0000-0002-0997-3111; Willette, Auriel/0000-0001-5131-8199; Klinedinst, Brandon/0000-0003-2697-1852; Pappas, Colleen/0000-0001-9140-3558; Li, Tianqi/0000-0001-7215-2546	NIH [AG047282, AARGD-17-529552]; [25057]	NIH(United States Department of Health & Human ServicesNational Institutes of Health (NIH) - USA);	This research was conducted using the UK Biobank Resource under Application Number 25057. The study was funded by NIH AG047282 and AARGD-17-529552. No funding provider had any role in the conception, collection, execution, interpretation, or any other aspect of this work.		31	4	4	0	2	NATURE PORTFOLIO	BERLIN	HEIDELBERGER PLATZ 3, BERLIN, 14197, GERMANY	2045-2322			SCI REP-UK	Sci Rep	MAY 11	2022	12	1
J	Azizi, Z; Shiba, Y; Alipour, P; Maleki, F; Raparelli, V; Norris, C; Forghani, R; Pilote, L; El Emam, K				Azizi, Zahra; Shiba, Yumika; Alipour, Pouria; Maleki, Farhad; Raparelli, Valeria; Norris, Colleen; Forghani, Reza; Pilote, Louise; El Emam, Khaled			Importance of sex and gender factors for COVID-19 infection and hospitalisation: a sex-stratified analysis using machine learning in UK Biobank data	BMJ OPEN			English	Article						health policy; risk management; COVID-19	MECHANISMS	Objective To examine sex and gender roles in COVID-19 test positivity and hospitalisation in sex-stratified predictive models using machine learning. Design Cross-sectional study. Setting UK Biobank prospective cohort. Participants Participants tested between 16 March 2020 and 18 May 2020 were analysed. Main outcome measures The endpoints of the study were COVID-19 test positivity and hospitalisa…	[Azizi, Zahra; Alipour, Pouria; Pilote, Louise] McGill Univ, Hlth Ctr, Ctr Outcomes Res & Evaluat, Montreal, PQ, Canada; [Shiba, Yumika] McGill Univ, Dept Biol, Montreal, PQ, Canada; [Alipour, Pouria; Pilote, Louise] McGill Univ, Fac Med & Hlth Sci, Montreal, PQ, Canada; [Maleki, Farhad; Forghani, Reza] McGill Univ, Hlth Ctr, Dept Radiol, Augmented Intelligence & Precis Hlth Lab AIPHL, Montreal, …	McGill University; McGill University; McGill University; McGill University; University of Ferrara; University of Alberta; Alberta Health Services (AHS); McGill University; University of Ottawa; Children's Hospital of Eastern Ontario; University of Ottawa	Pilote, L (corresponding author), McGill Univ, Hlth Ctr, Ctr Outcomes Res & Evaluat, Montreal, PQ, Canada.;Pilote, L (corresponding author), McGill Univ, Fac Med & Hlth Sci, Montreal, PQ, Canada.	kelemam@ehealthinformation.ca	Raparelli, Valeria/AAC-2228-2019; Forghani, Reza/AFR-3000-2022; NORRIS, Colleen M/AFL-0331-2022	Raparelli, Valeria/0000-0002-2100-5682; Forghani, Reza/0000-0002-8572-1864; NORRIS, Colleen M/0000-0002-6793-9333; Kublickiene, Karolina/0000-0002-4841-6836; Azizi, Zahra/0000-0002-7897-0934; Pilote, Louise/0000-0002-6159-0628	GENDER-NET Plus ERA-NET Initiative [GNP-78]; Canadian Institutes of Health Research [GNP-161904]; 'La Caixa' Foundation [100010434, LCF/PR/DE18/52010001]; Swedish Research Council [2018-00932]; Austrian Science Fund (FWF) [I 4209]; Scientific Independence of Young Researcher Program of the Italian Ministry of University, Education, and Research [RBSI14HNVT]	GENDER-NET Plus ERA-NET Initiative; Canadian Institutes of Health Research(Canadian Institutes of Health Research (CIHR)); 'La Caixa' Foundation(La Caixa Foundation); Swedish Research Council(Swedish Research Council); Austrian Science Fund (FWF)(Austrian Science Fund (FWF)); Scientific Independence of Young Researcher Program of the Italian Ministry of University, Education, and Research	The GOING-FWD Consortium is funded by the GENDER-NET Plus ERA-NET Initiative (project ref. number: GNP-78), the Canadian Institutes of Health Research (GNP-161904), 'La Caixa' Foundation (ID 100010434) with code LCF/PR/DE18/52010001, the Swedish Research Council (2018-00932) and the Austrian Science Fund (FWF, I 4209). VR was funded by the Scientific Independence of Young Researcher Program of th…		44	3	3	0	2	BMJ PUBLISHING GROUP	LONDON	BRITISH MED ASSOC HOUSE, TAVISTOCK SQUARE, LONDON WC1H 9JR, ENGLAND	2044-6055			BMJ OPEN	BMJ Open	MAY	2022	12	5
J	Ying, KJ; Zhai, RR; Pyrkov, TV; Shindyapina, AV; Mariotti, M; Fedichev, PO; Shen, X; Gladyshev, VN				Ying, Kejun; Zhai, Ranran; Pyrkov, Timothy V.; Shindyapina, Anastasia V.; Mariotti, Marco; Fedichev, Peter O.; Shen, Xia; Gladyshev, Vadim N.			Genetic and phenotypic analysis of the causal relationship between aging and COVID-19	COMMUNICATIONS MEDICINE			English	Article							MENDELIAN RANDOMIZATION; AGE; MORTALITY; LOCI; DISEASE	BackgroundEpidemiological studies revealed that the elderly and those with comorbidities are most affected by COVID-19, but it is important to investigate shared genetic mechanisms between COVID-19 risk and aging.MethodsWe conducted a multi-instrument Mendelian Randomization analysis of multiple lifespan-related traits and COVID-19. Aging clock models were applied to the subjects with different C…	[Ying, Kejun; Zhai, Ranran; Shen, Xia] Sun Yat Sen Univ, Sch Life Sci, State Key Lab Biocontrol, Biostat Grp, Guangzhou, Peoples R China; [Ying, Kejun; Shindyapina, Anastasia V.; Mariotti, Marco; Gladyshev, Vadim N.] Brigham & Womens Hosp, Dept Med, Div Genet, Boston, MA 02115 USA; [Ying, Kejun; Shindyapina, Anastasia V.; Mariotti, Marco; Gladyshev, Vadim N.] Harvard Med Sch, Boston, MA 02115 USA…	Sun Yat Sen University; Harvard University; Brigham & Women's Hospital; Harvard University; Harvard Medical School; Harvard University; Harvard T.H. Chan School of Public Health; University of Barcelona; Moscow Institute of Physics & Technology; Fudan University	Shen, X (corresponding author), Sun Yat Sen Univ, Sch Life Sci, State Key Lab Biocontrol, Biostat Grp, Guangzhou, Peoples R China.;Gladyshev, VN (corresponding author), Brigham & Womens Hosp, Dept Med, Div Genet, Boston, MA 02115 USA.;Gladyshev, VN (corresponding author), Harvard Med Sch, Boston, MA 02115 USA.;Shen, X (corresponding author), Fudan Univ, Greater Bay Area Inst Precis Med Guangzhou,…	xia.shen@ed.ac.uk; vgladyshev@rics.bwh.harvard.edu	Gladyshev, Vadim N/J-6187-2013; Shen, Xia/AAO-4233-2020	Shen, Xia/0000-0003-4390-1979; Shindyapina, Anastasia/0000-0002-7336-3086; Ying, Kejun/0000-0002-1791-6176; Pyrkov, Timothy/0000-0002-1503-0398; Zhai, Ranran/0000-0002-5834-9120	NIA; Gero PTE LLC (Singapore); UK Biobank project [21988]	NIA(United States Department of Health & Human ServicesNational Institutes of Health (NIH) - USANIH National Institute on Aging (NIA)); Gero PTE LLC (Singapore); UK Biobank project	This research was supported by NIA grants to V.N.G. P.F. and T.P. were supported by Gero PTE LLC (Singapore). This research has been conducted using data from UK Biobank, a major biomedical database (UK Biobank website: www.ukbiobank.ac.uk; UK Biobank project ID 21988). We thank HGI and NIH-GRASP for the timely release of COVID-19 GWAS summary statistics. We also thank Miss Hanna Liu for assistan…		75	13	13	0	0	SPRINGERNATURE	LONDON	CAMPUS, 4 CRINAN ST, LONDON, N1 9XW, ENGLAND	2730-664X			COMMUN MED-LONDON	Communications Med.	OCT 5	2021	1	1
J	Lin, LY; Mulick, A; Mathur, R; Smeeth, L; Warren-Gash, C; Langan, SM				Lin, Liang-Yu; Mulick, Amy; Mathur, Rohini; Smeeth, Liam; Warren-Gash, Charlotte; Langan, Sinead M.			The association between vitamin D status and COVID-19 in England: A cohort study using UK Biobank	PLOS ONE			English	Article								Background Recent studies indicate that vitamin D supplementation may decrease respiratory tract infections, but the association between vitamin D and COVID-19 is still unclear. Objective To explore the association between vitamin D status and infections, hospitalisation, and mortality due to COVID-19. Methods We used UK Biobank, a nationwide cohort of 500,000 individuals aged between 40 and 69 y…	[Lin, Liang-Yu; Mulick, Amy; Mathur, Rohini; Smeeth, Liam; Warren-Gash, Charlotte; Langan, Sinead M.] London Sch Hyg & Trop Med, Fac Epidemiol & Populat Hlth, London, England	University of London; London School of Hygiene & Tropical Medicine	Lin, LY (corresponding author), London Sch Hyg & Trop Med, Fac Epidemiol & Populat Hlth, London, England.	liang-yu.lin@lshtm.ac.uk	Mathur, Rohini/C-7788-2013; Lin, Liang-Yu/CAH-9660-2022; Smeeth, Liam/X-5862-2018	Mathur, Rohini/0000-0002-3817-8790; Lin, Liang-Yu/0000-0003-4720-6738; Langan, Sinead/0000-0002-7022-7441; Mulick, Amy/0000-0002-4009-2080; Warren-Gash, Charlotte/0000-0003-4524-3180; Smeeth, Liam/0000-0002-9168-6022					45	8	8	0	4	PUBLIC LIBRARY SCIENCE	SAN FRANCISCO	1160 BATTERY STREET, STE 100, SAN FRANCISCO, CA 94111 USA	1932-6203			PLOS ONE	PLoS One		2022	17	6
J	Crossfield, SSR; Chaddock, NJM; Iles, MM; Pujades-Rodriguez, M; Morgan, AW				Crossfield, Samantha S. R.; Chaddock, Natalie J. M.; Iles, Mark M.; Pujades-Rodriguez, Mar; Morgan, Ann W.			Interplay between demographic, clinical and polygenic risk factors for severe COVID-19	INTERNATIONAL JOURNAL OF EPIDEMIOLOGY			English	Article						COVID-19; polygenic risk score; epidemiology; risk prediction		Background We aimed to identify clinical, socio-demographic and genetic risk factors for severe COVID-19 (hospitalization, critical care admission or death) in the general population. Methods In this observational study, we identified 9560 UK Biobank participants diagnosed with COVID-19 during 2020. A polygenic risk score (PRS) for severe COVID-19 was derived and optimized using publicly availabl…	[Crossfield, Samantha S. R.; Chaddock, Natalie J. M.; Iles, Mark M.; Pujades-Rodriguez, Mar; Morgan, Ann W.] Univ Leeds, Sch Med, Leeds, W Yorkshire, England; [Crossfield, Samantha S. R.; Chaddock, Natalie J. M.; Iles, Mark M.; Pujades-Rodriguez, Mar; Morgan, Ann W.] Univ Leeds, Leeds Inst Data Analyt, Leeds, W Yorkshire, England; [Morgan, Ann W.] Leeds Teaching Hosp NHS Trust, NIHR Leeds Biomed …	University of Leeds; University of Leeds; University of Leeds; Leeds Biomedical Research Centre; University of Leeds	Morgan, AW (corresponding author), Univ Leeds, Leeds Inst Cardiovasc & Metab Med, Discovery & Translat Sci Dept, LIGHT Bldg,Clarendon Way, Leeds LS2 9DA, W Yorkshire, England.	a.w.morgan@leeds.ac.uk		Morgan, Ann/0000-0003-1109-624X; Crossfield, Samantha/0000-0001-7337-3527	MRC; NIHR	MRC(UK Research & Innovation (UKRI)Medical Research Council UK (MRC)); NIHR(National Institutes of Health Research (NIHR))	We thank the MRC and NIHR for supporting this work and participants of UK Biobank without whom it would not have been possible to undertake this study. The views expressed are those of the authors and not necessarily those of the National Health Service, the NIHR or the Department of Health and Social Care.		29	3	3	1	2	OXFORD UNIV PRESS	OXFORD	GREAT CLARENDON ST, OXFORD OX2 6DP, ENGLAND	0300-5771	1464-3685		INT J EPIDEMIOL	Int. J. Epidemiol.	OCT 13	2022	51	5
J	Sheridan, C; Klompmaker, J; Cummins, S; James, P; Fecht, D; Roscoe, C				Sheridan, Charlotte; Klompmaker, Jochem; Cummins, Steven; James, Peter; Fecht, Daniela; Roscoe, Charlotte			Associations of air pollution with COVID-19 positivity, hospitalisations, and mortality: Observational evidence from UK Biobank	ENVIRONMENTAL POLLUTION			English	Article						Airpollution; Particulatematter; PM2; 5; Nitrogendioxide; NO2; COVID-19; Coronavirus; SARS-CoV-2; Cohortstudy	USE REGRESSION-MODELS; NO2; EXPOSURE; ENGLAND; DISEASE; HEALTH; AREAS; BIAS	Individual-level studies with adjustment for important COVID-19 risk factors suggest positive associations of long-term air pollution exposure (particulate matter and nitrogen dioxide) with COVID-19 infection, hospitalisations and mortality. The evidence, however, remains limited and mechanisms unclear. We aimed to investigate these associations within UK Biobank, and to examine the role of under…	[Klompmaker, Jochem; James, Peter; Roscoe, Charlotte] London Sch Hyg & Trop Med, Keppel St, London WC1E 7HT, England; [Cummins, Steven] Harvard TH Chan Sch Publ Hlth, Dept Environm Hlth, 655 Huntington Ave, Boston, MA 02115 USA; [James, Peter] London Sch Hyg & Trop Med, Fac Publ Hlth & Policy, Dept Publ Hlth Environm & Soc, Populat Hlth Innovat Lab, Keppel St, London, England; [Fecht, Daniela; Ro…	University of London; London School of Hygiene & Tropical Medicine; Harvard University; Harvard T.H. Chan School of Public Health; University of London; London School of Hygiene & Tropical Medicine; Harvard University; Harvard T.H. Chan School of Public Health; Harvard Medical School; Harvard Pilgrim Health Care; Imperial College London; Harvard University; Brigham & Women's Hospital; Harvard Uni…	Roscoe, C (corresponding author), Brigham & Womens Hosp, Landmark Ctr, Harvard TH Chan Sch Publ Hlth, 401 Pk Dr,Floor 3 West, Boston, MA 02215 USA.;Roscoe, C (corresponding author), Brigham & Womens Hosp, Landmark Ctr, Channing Div Network Med, 401 Pk Dr,Floor 3 West, Boston, MA 02215 USA.	charlotte.sheridan1@lshtm.ac.uk; jklompmaker@hsph.harvard.edu; Steven.Cummins@lshtm.ac.uk; pjames@hsph.harvard.edu; d.fecht@imperial.ac.uk; croscoe@hsph.harvard.edu	Cummins, Steven/C-1230-2009; , Daniela/HRD-8206-2023; Roscoe, Charlotte/IYT-0121-2023	Cummins, Steven/0000-0002-3957-4357; Roscoe, Charlotte/0000-0002-9169-6458	MRC Centre for Environment and Health - Medical Research Council [MR/S019669/1, 2019-2024]; Johnson & Johnson London School of Hygiene & Tropical Medicine MSc in Public Health	MRC Centre for Environment and Health - Medical Research Council(UK Research & Innovation (UKRI)Medical Research Council UK (MRC)); Johnson & Johnson London School of Hygiene & Tropical Medicine MSc in Public Health	This work was supported by the MRC Centre for Environment and Health, which is currently funded by the Medical Research Council (MR/S019669/1, 2019-2024). Infrastructure support for the Department of Epidemiology and Biostatistics was provided by the NIHR Imperial Biomedical Research Centre. The publication of this work was supported by a Johnson & Johnson London School of Hygiene & Tropical Medi…		47	14	14	2	8	ELSEVIER SCI LTD	OXFORD	THE BOULEVARD, LANGFORD LANE, KIDLINGTON, OXFORD OX5 1GB, OXON, ENGLAND	0269-7491	1873-6424		ENVIRON POLLUT	Environ. Pollut.	SEP 1	2022	308
J	Sun, YT; Chatterjee, R; Ronanki, A; Ye, KX				Sun, Yitang; Chatterjee, Radhika; Ronanki, Akash; Ye, Kaixiong			Circulating Polyunsaturated Fatty Acids and COVID-19: A Prospective Cohort Study and Mendelian Randomization Analysis	FRONTIERS IN MEDICINE			English	Article						COVID-19; polyunsaturated fatty acid; Mendelian randomization; prospective cohort; docosapentaenoic acid; arachidonic acid	GENOME-WIDE ASSOCIATION; EPIDEMIOLOGY; INSTRUMENTS; BLOOD; PLASMA; HEART; BIAS	Higher circulating polyunsaturated fatty acids (PUFAs), especially omega-3 fatty acids, have been linked to a better prognosis in patients of coronavirus disease 2019 (COVID-19). However, the effects and causality of pre-infection PUFA levels remain unclear. This study aimed to investigate the observational and causal associations of circulating PUFAs with COVID-19 susceptibility and severity. We…	[Sun, Yitang; Chatterjee, Radhika; Ronanki, Akash; Ye, Kaixiong] Univ Georgia, Franklin Coll Arts & Sci, Dept Genet, Athens, GA 30602 USA; [Ye, Kaixiong] Univ Georgia, Inst Bioinformat, Athens, GA 30602 USA	University System of Georgia; University of Georgia; University System of Georgia; University of Georgia	Ye, KX (corresponding author), Univ Georgia, Franklin Coll Arts & Sci, Dept Genet, Athens, GA 30602 USA.;Ye, KX (corresponding author), Univ Georgia, Inst Bioinformat, Athens, GA 30602 USA.	kaixiong.ye@uga.edu	Sun, Yitang/ABG-4823-2020		University of Georgia Research Foundation; National Institute of General Medical Sciences of National Institutes of Health [R35GM143060]	University of Georgia Research Foundation; National Institute of General Medical Sciences of National Institutes of Health	This study was supported by the University of Georgia Research Foundation and by the National Institute of General Medical Sciences of the National Institutes of Health under Award Number R35GM143060. The content is solely the responsibility of the authors and does not necessarily represent the official views of the University of Georgia or the National Institutes of Health.		56	10	10	3	16	FRONTIERS MEDIA SA	LAUSANNE	AVENUE DU TRIBUNAL FEDERAL 34, LAUSANNE, CH-1015, SWITZERLAND		2296-858X		FRONT MED-LAUSANNE	Front. Med.	JUN 16	2022	9
J	Paik, H; Kim, J; Seo, S				Paik, Hyojung; Kim, Jimin; Seo, Sangjae			Analysis of the docking property of host variants of hACE2 for SARS-CoV-2 in a large cohort	PLOS COMPUTATIONAL BIOLOGY			English	Article							MOLECULAR-DYNAMICS; MERS-COV; EWALD	The recent novel coronavirus disease (COVID-19) outbreak, caused by severe acute respiratory syndrome coronavirus 2 (SARS-CoV-2), is threatening global health. However, an understanding of the interaction of SARS-CoV-2 with human cells, including the physical docking property influenced by the host's genetic diversity, is still lacking. Here, based on germline variants in the UK Biobank covering …	[Paik, Hyojung; Kim, Jimin; Seo, Sangjae] Korea Inst Sci & Technol Informat KISTI, Ctr Supercomp Applicat & Res, Div Supercomp, Daejeon, South Korea; [Paik, Hyojung] Univ Sci & Technol UST, Dept Data & HPC Sci, Daejeon, South Korea	Korea Institute of Science & Technology (KIST); University of Science & Technology (UST)	Seo, S (corresponding author), Korea Inst Sci & Technol Informat KISTI, Ctr Supercomp Applicat & Res, Div Supercomp, Daejeon, South Korea.	sj.seo@kisti.re.kr	Seo, Sangjae/D-3143-2013; Paik, Harikrishna/GLR-2204-2022	Paik, Harikrishna/0000-0002-3994-0695; Seo, Sangjae/0000-0002-3555-6223; Kim, Jimin/0000-0002-8256-9801; Paik, Hyojung/0000-0002-5803-0670	Korea Institute of Science and Technology Information [K-22-L02-C04-S01]	Korea Institute of Science and Technology Information(Korea Institute of Science & Technology Information (KISTI))	HP, JK and SS are supported by Korea Institute of Science and Technology Information (K-22-L02-C04-S01). The funders had no role in study design, data collection and analysis, decision to publish, or preparation of the manuscript.		42	0	0	0	5	PUBLIC LIBRARY SCIENCE	SAN FRANCISCO	1160 BATTERY STREET, STE 100, SAN FRANCISCO, CA 94111 USA	1553-734X	1553-7358		PLOS COMPUT BIOL	PLoS Comput. Biol.	JUL 11	2022	18	7
J	Luo, YS; Luo, L; Li, W; Chen, Y; Wu, GF; Chen, F; Shen, HY; Li, HM; Guo, MY; Yin, S; Zhang, K; Cheng, ZS				Luo, Yu-Si; Luo, Lei; Li, Wei; Chen, Yan; Wu, Guo-Feng; Chen, Fang; Shen, Hu-Yan; Li, Hong-Man; Guo, Ming-Yang; Yin, Sha; Zhang, Ke; Cheng, Zhong-Shan			Evaluation of a Functional Single Nucleotide Polymorphism of the SARS-CoV-2 Receptor ACE2 That Is Potentially Involved in Long COVID	FRONTIERS IN GENETICS			English	Article						SARS-CoV-2; COVID-19; long COVID; ACE2; rs2106809	GENE	Since the occurrence of severe acute respiratory syndrome coronavirus 2 (SARS-CoV-2) in December 2019, SARS-CoV-2 has led to a global coronavirus disease 2019 (COVID-19) pandemic. A better understanding of the SARS-CoV-2 receptor ACE2 at the genetic level would help combat COVID-19, particularly for long COVID. We performed a genetic analysis of ACE2 and searched for its common potential single n…	[Luo, Yu-Si; Wu, Guo-Feng] Guizhou Med Univ, Affiliated Hosp, Dept Emergency, Guiyang, Peoples R China; [Luo, Yu-Si; Chen, Fang; Shen, Hu-Yan; Guo, Ming-Yang; Zhang, Ke] Guizhou Med Univ, Sch Basic Med Sci, Key & Characterist Lab Modern Pathogen Biol, Guiyang, Peoples R China; [Luo, Lei; Yin, Sha] Guizhou Prov Peoples Hosp, Good Clin Practice Ctr, Guiyang, Peoples R China; [Li, Wei] Guizhou Med U…	Guizhou Medical University; Guizhou Medical University; Guizhou Medical University; Guizhou Medical University; Guizhou Medical University; St Jude Children's Research Hospital	Zhang, K (corresponding author), Guizhou Med Univ, Sch Basic Med Sci, Key & Characterist Lab Modern Pathogen Biol, Guiyang, Peoples R China.;Cheng, ZS (corresponding author), St Jude Childrens Res Hosp, Ctr Appl Bioinformat, Memphis, TN 38105 USA.	kezhang@gmc.edu.cn; cheng.zhong.shan@gmail.com	cheng, zhongshan/GRN-7866-2022	Zhang, Ke/0000-0001-6777-6290	Science and Technology Supporting Plan of Scientific and Technological Department of Guizhou Province [[2020]4Y163, [2020]4Y164]; Science and Technology Program of Guiyang Science and Technology Bureau [[2020]-10-2]; Science and Technology Project of Guizhou Provincial Health Commission [GZWKJ2021-428]; Cultivation Project of the National Natural Science Foundation of China of the Affiliated Hosp…	Science and Technology Supporting Plan of Scientific and Technological Department of Guizhou Province; Science and Technology Program of Guiyang Science and Technology Bureau; Science and Technology Project of Guizhou Provincial Health Commission; Cultivation Project of the National Natural Science Foundation of China of the Affiliated Hospital of Guizhou Medical University; Guizhou Medical Unive…	This project was partly supported by The Science and Technology Supporting Plan of Scientific and Technological Department of Guizhou Province ([2020]4Y163 and [2020]4Y164), the Science and Technology Program of Guiyang Science and Technology Bureau ([2020]-10-2), the Science and Technology Project of Guizhou Provincial Health Commission (GZWKJ2021-428), the Cultivation Project of the National Na…		31	2	2	3	5	FRONTIERS MEDIA SA	LAUSANNE	AVENUE DU TRIBUNAL FEDERAL 34, LAUSANNE, CH-1015, SWITZERLAND		1664-8021		FRONT GENET	Front. Genet.	JUL 18	2022	13
J	Zhou, LH; Li, HP; Zhang, SM; Yang, HX; Ma, Y; Wang, YG				Zhou, Lihui; Li, Huiping; Zhang, Shunming; Yang, Hongxi; Ma, Yue; Wang, Yaogang			Impact of ultra-processed food intake on the risk of COVID-19: a prospective cohort study	EUROPEAN JOURNAL OF NUTRITION			English	Article						Ultra-processed food; COVID-19; Nutrition; Diet; Epidemiology	CARDIOVASCULAR-DISEASE; OBESITY; DIET	Purpose Nutrition plays a key role in supporting the human immune system and reducing the risk of infections. However, there is limited evidence exploring the relationship between diet and the risk of COVID-19. This study aimed to assess the associations between consumption of ultra-processed foods (UPF) and COVID-19 risk. Methods In total, 41,012 participants from the UK Biobank study with at le…	[Zhou, Lihui; Li, Huiping; Zhang, Shunming; Ma, Yue; Wang, Yaogang] Tianjin Med Univ, Sch Publ Hlth, 22 Qixiangtai Rd, Tianjin 300070, Peoples R China; [Li, Huiping; Zhang, Shunming] Lund Univ, Dept Clin Sci Malmo, Malmo, Sweden; [Yang, Hongxi] Tianjin Med Univ, Sch Basic Med Sci, Dept Bioinformat, Tianjin, Peoples R China	Tianjin Medical University; Lund University; Tianjin Medical University	Wang, YG (corresponding author), Tianjin Med Univ, Sch Publ Hlth, 22 Qixiangtai Rd, Tianjin 300070, Peoples R China.	YaogangWANG@tmu.edu.cn	huiping, li/GZM-9712-2022		National Natural Science Foundation of China [71910107004, 91746205]	National Natural Science Foundation of China(National Natural Science Foundation of China (NSFC))	This study was funded by the National Natural Science Foundation of China (No. 71910107004, 91746205). The funding sources had no role in the design, execution, analyses, and interpretation of the data or decision to submit the results of this study.		51	3	4	0	5	SPRINGER HEIDELBERG	HEIDELBERG	TIERGARTENSTRASSE 17, D-69121 HEIDELBERG, GERMANY	1436-6207	1436-6215		EUR J NUTR	Eur. J. Nutr.	FEB	2023	62	1
J	Xie, JQ; Prats-Uribe, A; Feng, Q; Wang, YH; Gill, D; Paredes, R; Prieto-Alhambra, D				Xie, JunQing; Prats-Uribe, Albert; Feng, Qi; Wang, YunHe; Gill, Dipender; Paredes, Roger; Prieto-Alhambra, Dani			Clinical and Genetic Risk Factors for Acute Incident Venous Thromboembolism in Ambulatory Patients With COVID-19	JAMA INTERNAL MEDICINE			English	Article								IMPORTANCE The risk of venous thromboembolism (VTE) in ambulatory COVID-19 is controversial. In addition, the association of vaccination with COVID-19-related VTE and relevant clinical and genetic risk factors remain to be elucidated. OBJECTIVE To quantify the association between ambulatory COVID-19 and short-term risk of VTE, study the potential protective role of vaccination, and investigate cl…	[Xie, JunQing; Prats-Uribe, Albert; Prieto-Alhambra, Dani] Univ Oxford, Ctr Stat Med, Oxford, England; [Xie, JunQing; Prats-Uribe, Albert; Prieto-Alhambra, Dani] Univ Oxford, Natl Inst Hlth & Care Res, Biomed Res Ctr Oxford, Nuffield Dept Orthopaed Rheumatol & Musculoskelet, Oxford, England; [Feng, Qi; Wang, YunHe] Univ Oxford, Nuffield Dept Populat Hlth, Oxford, England; [Gill, Dipender] Imperia…	University of Oxford; University of Oxford; University of Oxford; Imperial College London; St Georges University London; Hospital Germans Trias i Pujol; Hospital Germans Trias i Pujol; Institut de Recerca de la Sida - IrsiCaixa	Prieto-Alhambra, D (corresponding author), Botnar Res Ctr, Windmill Rd, Oxford OX3 7LD, England.	daniel.prietoalhambra@ndorms.ox.ac.uk		Wang, Yunhe/0000-0002-0923-1441; Xie, Junqing/0000-0002-0040-0042; Paredes, Roger/0000-0002-6553-691X	Jardine-Oxford Graduate Scholarship; British Heart Foundation Research Centre of Excellence at Imperial College London [RE/18/4/34215]; National Institute for Health Research Clinical Lectureship at St George's, University of London [CL-2020-16-001]; National Institute of Health Research (NIHR) Senior Research Fellowship [SRF-2018-11-ST2-004]; Oxford NIHR Biomedical Research Centre; Medical Resea…	Jardine-Oxford Graduate Scholarship; British Heart Foundation Research Centre of Excellence at Imperial College London; National Institute for Health Research Clinical Lectureship at St George's, University of London; National Institute of Health Research (NIHR) Senior Research Fellowship(National Institutes of Health Research (NIHR)); Oxford NIHR Biomedical Research Centre(National Institutes of…	Mr Xie is funded through Jardine-Oxford Graduate Scholarship and a titular Clarendon Fund Scholarship. Dr Gill is supported by the British Heart Foundation Research Centre of Excellence (RE/18/4/34215) at Imperial College London and by a National Institute for Health Research Clinical Lectureship (CL-2020-16-001) at St George's, University of London. Prof Prieto-Alhambra is funded through a Natio…		40	24	24	0	1	AMER MEDICAL ASSOC	CHICAGO	330 N WABASH AVE, STE 39300, CHICAGO, IL 60611-5885 USA	2168-6106	2168-6114		JAMA INTERN MED	JAMA Intern. Med.	OCT	2022	182	10
J	Yoshiji, S; Tanaka, D; Minamino, H; Lu, TY; Butler-Laporte, G; Murakami, T; Fujita, Y; Richards, JB; Inagaki, N				Yoshiji, Satoshi; Tanaka, Daisuke; Minamino, Hiroto; Lu, Tianyuan; Butler-Laporte, Guillaume; Murakami, Takaaki; Fujita, Yoshihito; Richards, J. Brent; Inagaki, Nobuya			Causal associations between body fat accumulation and COVID-19 severity: A Mendelian randomization study	FRONTIERS IN ENDOCRINOLOGY			English	Article						COVID-19; body fat accumulation; body composition; Mendelian randomization; genetics	INSTRUMENTS; BIAS	Previous studies reported associations between obesity measured by body mass index (BMI) and coronavirus disease 2019 (COVID-19). However, BMI is calculated only with height and weight and cannot distinguish between body fat mass and fat-free mass. Thus, it is not clear if one or both of these measures are mediating the relationship between obesity and COVID-19. Here, we used Mendelian randomizat…	[Yoshiji, Satoshi; Tanaka, Daisuke; Minamino, Hiroto; Murakami, Takaaki; Fujita, Yoshihito; Inagaki, Nobuya] Kyoto Univ, Grad Sch Med, Dept Diabet Endocrinol & Nutr, Kyoto, Japan; [Yoshiji, Satoshi; Richards, J. Brent] McGill Univ, Dept Human Genet, Montreal, PQ, Canada; [Yoshiji, Satoshi; Lu, Tianyuan; Butler-Laporte, Guillaume; Richards, J. Brent] McGill Univ, Jewish Gen Hosp, Lady Davis Inst, …	Kyoto University; McGill University; Lady Davis Institute; McGill University; Kyoto University; Japan Society for the Promotion of Science; McGill University; McGill University; University of London; King's College London	Inagaki, N (corresponding author), Kyoto Univ, Grad Sch Med, Dept Diabet Endocrinol & Nutr, Kyoto, Japan.;Richards, JB (corresponding author), McGill Univ, Dept Human Genet, Montreal, PQ, Canada.;Richards, JB (corresponding author), McGill Univ, Jewish Gen Hosp, Lady Davis Inst, Ctr Clin Epidemiol, Montreal, PQ, Canada.;Richards, JB (corresponding author), McGill Univ, Dept Epidemiol Biostat & Oc…	brent.richards@mcgill.ca; inagaki@kuhp.kyoto-u.ac.jp	Minamino, Hiroto/AGT-3680-2022; Inagaki, Nobuya/IVV-3659-2023; Yoshiji, Satoshi/IQS-6076-2023; Lu, Tianyuan/AAC-2292-2021	Minamino, Hiroto/0000-0002-9113-4690; Lu, Tianyuan/0000-0002-5664-5698; Yoshiji, Satoshi/0000-0001-8863-2413	Canadian Institutes of Health Research (CIHR) [365825, 409511, 100558, 169303]; McGill Interdisciplinary Initiative in Infection and Immunity (MI4); Lady Davis Institute of the Jewish General Hospital; Jewish General Hospital Foundation; Canadian Foundation for Innovation; NIH Foundation; Cancer Research UK [C18281/A29019]; Genome Quebec; Public Health Agency of Canada; McGill University; Fonds d…	Canadian Institutes of Health Research (CIHR)(Canadian Institutes of Health Research (CIHR)); McGill Interdisciplinary Initiative in Infection and Immunity (MI4); Lady Davis Institute of the Jewish General Hospital; Jewish General Hospital Foundation; Canadian Foundation for Innovation(Canada Foundation for Innovation); NIH Foundation(United States Department of Health & Human ServicesNational In…	The Richards research group is supported by the Canadian Institutes of Health Research (CIHR: 365825, 409511, 100558, 169303), the McGill Interdisciplinary Initiative in Infection and Immunity (MI4), the Lady Davis Institute of the Jewish General Hospital, the Jewish General Hospital Foundation, the Canadian Foundation for Innovation, the NIH Foundation, Cancer Research UK, Genome Quebec, the Pub…		45	2	2	1	7	FRONTIERS MEDIA SA	LAUSANNE	AVENUE DU TRIBUNAL FEDERAL 34, LAUSANNE, CH-1015, SWITZERLAND	1664-2392			FRONT ENDOCRINOL	Front. Endocrinol.	AUG 3	2022	13
J	Chen, WW; Zeng, Y; Suo, C; Yang, HZ; Chen, YL; Hou, C; Hu, Y; Ying, ZY; Sun, YJ; Qu, YY; Lu, DH; Fang, F; Valdimarsdottir, UA; Song, H				Chen, Wenwen; Zeng, Yu; Suo, Chen; Yang, Huazhen; Chen, Yilong; Hou, Can; Hu, Yao; Ying, Zhiye; Sun, Yajing; Qu, Yuanyuan; Lu, Donghao; Fang, Fang; Valdimarsdottir, Unnur A.; Song, Huan			Genetic predispositions to psychiatric disorders and the risk of COVID-19	BMC MEDICINE			English	Article						Genetic predisposition; Psychiatric disorders; COVID-19	MENTAL-DISORDERS; ASSOCIATION; METAANALYSIS; POPULATION; PREVALENCE; REGRESSION; ILLNESS; ANXIETY; STRESS	Background Whether a genetic predisposition to psychiatric disorders is associated with coronavirus disease 2019 (COVID-19) is unknown. Methods Our analytic sample consisted of 287,123 white British participants in UK Biobank who were alive on 31 January 2020. We performed a genome-wide association study (GWAS) analysis for each psychiatric disorder (substance misuse, depression, anxiety, psychot…	[Chen, Wenwen; Zeng, Yu; Yang, Huazhen; Chen, Yilong; Hou, Can; Hu, Yao; Ying, Zhiye; Sun, Yajing; Qu, Yuanyuan; Lu, Donghao; Song, Huan] Sichuan Univ, West China Hosp, West China Biomed Big Data Ctr, Chengdu, Peoples R China; [Chen, Wenwen; Zeng, Yu; Yang, Huazhen; Chen, Yilong; Hou, Can; Hu, Yao; Ying, Zhiye; Sun, Yajing; Qu, Yuanyuan; Lu, Donghao; Song, Huan] Sichuan Univ, Med X Ctr Informat, …	Sichuan University; Sichuan University; Sichuan University; Sichuan University; Fudan University; Fudan University; Karolinska Institutet; Harvard University; Harvard T.H. Chan School of Public Health; University of Iceland; Karolinska Institutet	Song, H (corresponding author), Sichuan Univ, West China Hosp, West China Biomed Big Data Ctr, Chengdu, Peoples R China.;Song, H (corresponding author), Sichuan Univ, Med X Ctr Informat, Chengdu, Peoples R China.;Suo, C (corresponding author), Fudan Univ, Sch Publ Hlth, Dept Epidemiol, Shanghai, Peoples R China.;Suo, C (corresponding author), Fudan Univ, Sch Publ Hlth, Key Lab Publ Hlth Safety, M…	suochen@fudan.edu.cn; songhuan@wchscu.cn	Hou, Can/GRX-7648-2022	Lu, Donghao/0000-0002-4186-8661; Zeng, Yu/0000-0002-0593-7551; Chen, Yilong/0000-0002-5127-2247	National Science Foundation of China [81971262]; West China Hospital COVID-19 Epidemic Science and Technology Project [HX-2019-nCoV-014]; Sichuan University Emergency Grant [2020scunCoVyingji10002]; Horizon2020 [847776]; NordForsk grant (COMORMENT) [105668]	National Science Foundation of China(National Natural Science Foundation of China (NSFC)); West China Hospital COVID-19 Epidemic Science and Technology Project; Sichuan University Emergency Grant; Horizon2020(Horizon 2020); NordForsk grant (COMORMENT)	This work is supported by the National Science Foundation of China (No. 81971262 to HS), West China Hospital COVID-19 Epidemic Science and Technology Project (No. HX-2019-nCoV-014 to HS), and Sichuan University Emergency Grant (No. 2020scunCoVyingji10002 to HS), Horizon2020 (CoMorMent, No. 847776 to FF and UAV), and NordForsk grant (COMORMENT, No.105668 to UV and FF).		34	3	3	3	8	BMC	LONDON	CAMPUS, 4 CRINAN ST, LONDON N1 9XW, ENGLAND	1741-7015			BMC MED	BMC Med.	AUG 23	2022	20	1
[truncated: 57 more rows]
[truncated: 37 more columns]
