# Supplementary material for: Identifying direct risk factors in UK Biobank via simultaneous Bayesian-frequentist model-averaged hypothesis testing using Doublethink
Source: Proc Natl Acad Sci U S A. 2026 Jan 2;123(1):e2514138122. doi: 10.1073/pnas.2514138122 (PMC12773712; doi:10.1073/pnas.2514138122)
Supplement: Supplementary file 3 — Dataset S02 (XLSX) [file pnas.2514138122.sd02.xlsx]

## Sheet: Variables
Variable	Variable cluster
34 Year of birth (years)	Age, education, income & pregnancy
46 Hand grip strength (left) (Kg)	Sex, biometrics, general & metabolic
47 Hand grip strength (right) (Kg)	Sex, biometrics, general & metabolic
68 Number of blood samples taken	Demography, lifestyle & environment
74 Fasting time (hours)	Vision / baseline metrics
96 Time since interview start at which blood pressure screen(s) shown (seconds)	Vision / baseline metrics
102 Pulse rate, automated reading (bpm)	Sex, biometrics, general & metabolic
129 Place of birth in UK - north co-ordinate (metre-grid)	Demography, lifestyle & environment
130 Place of birth in UK - east co-ordinate (metre-grid)	Demography, lifestyle & environment
134 Number of self-reported cancers	Cancer & cancer treatment
135 Number of self-reported non-cancer illnesses	Sex, biometrics, general & metabolic
136 Number of operations, self-reported	Sex, biometrics, general & metabolic
137 Number of treatments/medications taken	Sex, biometrics, general & metabolic
699 Length of time at current address (years)	Age, education, income & pregnancy
709 Number in household (people)	Age, education, income & pregnancy
864 Number of days/week walked 10+ minutes (days/week)	Sex, biometrics, general & metabolic
884 Number of days/week of moderate physical activity 10+ minutes (days/week)	Sex, biometrics, general & metabolic
904 Number of days/week of vigorous physical activity 10+ minutes (days/week)	Sex, biometrics, general & metabolic
1050 Time spend outdoors in summer (hours/day)	Age, education, income & pregnancy
1070 Time spent watching television (TV) (hours/day)	Age, education, income & pregnancy
1160 Sleep duration (hours/day)	Depression, pain & anxiety
1269 Exposure to tobacco smoke at home (hours/week)	Smoking
1289 Cooked vegetable intake (tablespoons/day)	Food groups
1299 Salad / raw vegetable intake (tablespoons/day)	Food groups
1309 Fresh fruit intake (pieces/day)	Food groups
1319 Dried fruit intake (pieces/day)	Food groups
1438 Bread intake (slices/week)	Sex, biometrics, general & metabolic
1458 Cereal intake (bowls/week)	Food groups
1488 Tea intake (cups/day)	Smoking
1498 Coffee intake (cups/day)	Smoking
1528 Water intake (glasses/day)	Food groups
1873 Number of full brothers	Family history
1883 Number of full sisters	Family history
2139 Age first had sexual intercourse (years)	Smoking
2277 Frequency of solarium/sunlamp use (times/year)	Unclustered
3061 Acceptability of each blow result	Upper GI / Hospital admission flags
3064 Peak expiratory flow (PEF) (litres/min)	Sex, biometrics, general & metabolic
3137 Number of measurements made	Vision / baseline metrics
4079 Diastolic blood pressure, automated reading (mmHg)	Sex, biometrics, general & metabolic
4080 Systolic blood pressure, automated reading (mmHg)	Sex, biometrics, general & metabolic
20074 Home location at assessment - east co-ordinate (1km resolution) (metre-grid)	Demography, lifestyle & environment
20075 Home location at assessment - north co-ordinate (1km resolution) (metre-grid)	Demography, lifestyle & environment
21003 Age when attended assessment centre (years)	Age, education, income & pregnancy
21022 Age at recruitment (years)	Age, education, income & pregnancy
22702 Home location - east co-ordinate (1km resolution) (metre-grid)	Demography, lifestyle & environment
22704 Home location - north co-ordinate (1km resolution) (metre-grid)	Demography, lifestyle & environment
24009 Traffic intensity on the nearest road (vehicles/day)	Demography, lifestyle & environment
24011 Traffic intensity on the nearest major road (vehicles/day)	Demography, lifestyle & environment
24013 Total traffic load on major roads (vehicles/day)	Demography, lifestyle & environment
31 Sex : 0 : Female	Sex, biometrics, general & metabolic
31 Sex : 1 : Male	Sex, biometrics, general & metabolic
52 Month of birth : 12 : December	Unclustered
52 Month of birth : 11 : November	Unclustered
52 Month of birth : 1 : January	Unclustered
52 Month of birth : 3 : March	Unclustered
52 Month of birth : 7 : July	Unclustered
52 Month of birth : 10 : October	Unclustered
52 Month of birth : 6 : June	Unclustered
52 Month of birth : 4 : April	Unclustered
52 Month of birth : 8 : August	Unclustered
52 Month of birth : 2 : February	Unclustered
52 Month of birth : 5 : May	Unclustered
52 Month of birth : 9 : September	Unclustered
54 UK Biobank assessment centre : 11010 : Leeds	Demography, lifestyle & environment
54 UK Biobank assessment centre : 11020 : Croydon	Demography, lifestyle & environment
54 UK Biobank assessment centre : 11012 : Barts	Demography, lifestyle & environment
54 UK Biobank assessment centre : 11011 : Bristol	Demography, lifestyle & environment
54 UK Biobank assessment centre : 11018 : Hounslow	Demography, lifestyle & environment
54 UK Biobank assessment centre : 11014 : Sheffield	Demography, lifestyle & environment
54 UK Biobank assessment centre : 11007 : Reading	Demography, lifestyle & environment
54 UK Biobank assessment centre : 11006 : Stoke	Upper GI / Hospital admission flags
54 UK Biobank assessment centre : 11017 : Middlesborough	Demography, lifestyle & environment
54 UK Biobank assessment centre : 11001 : Manchester	Vision / baseline metrics
54 UK Biobank assessment centre : 11002 : Oxford	Demography, lifestyle & environment
54 UK Biobank assessment centre : 11008 : Bury	Demography, lifestyle & environment
54 UK Biobank assessment centre : 11021 : Birmingham	Demography, lifestyle & environment
54 UK Biobank assessment centre : 11016 : Liverpool	Demography, lifestyle & environment
54 UK Biobank assessment centre : 11009 : Newcastle	Demography, lifestyle & environment
54 UK Biobank assessment centre : 10003 : Stockport (pilot)	Vision / baseline metrics
54 UK Biobank assessment centre : 11013 : Nottingham	Upper GI / Hospital admission flags
55 Month of attending assessment centre : 6 : June	Unclustered
55 Month of attending assessment centre : 5 : May	Unclustered
55 Month of attending assessment centre : 3 : March	Unclustered
55 Month of attending assessment centre : 10 : October	Unclustered
55 Month of attending assessment centre : 7 : July	Unclustered
55 Month of attending assessment centre : 8 : August	Unclustered
55 Month of attending assessment centre : 9 : September	Unclustered
55 Month of attending assessment centre : 11 : November	Unclustered
55 Month of attending assessment centre : 12 : December	Unclustered
55 Month of attending assessment centre : 4 : April	Unclustered
55 Month of attending assessment centre : 2 : February	Unclustered
55 Month of attending assessment centre : 1 : January	Unclustered
120 Birth weight known : 1 : Yes - pounds and ounces	Age, education, income & pregnancy
120 Birth weight known : 9 : No	Age, education, income & pregnancy
120 Birth weight known : 2 : Yes - Kilograms	Demography, lifestyle & environment
670 Type of accommodation lived in : 1 : A house or bungalow	Demography, lifestyle & environment
670 Type of accommodation lived in : 2 : A flat, maisonette or apartment	Demography, lifestyle & environment
670 Type of accommodation lived in : 4 : Sheltered accommodation	Unclustered
680 Own or rent accommodation lived in : 1 : Own outright (by you or someone in your household)	Age, education, income & pregnancy
680 Own or rent accommodation lived in : 2 : Own with a mortgage	Age, education, income & pregnancy
680 Own or rent accommodation lived in : 4 : Rent - from private landlord or letting agency	Depression, pain & anxiety
680 Own or rent accommodation lived in : 3 : Rent - from local authority, local council, housing association	Demography, lifestyle & environment
680 Own or rent accommodation lived in : 6 : Live in accommodation rent free	Unclustered
680 Own or rent accommodation lived in : 5 : Pay part rent and part mortgage (shared ownership)	Unclustered
728 Number of vehicles in household : 3 : Two	Age, education, income & pregnancy
728 Number of vehicles in household : 1 : None	Demography, lifestyle & environment
728 Number of vehicles in household : 2 : One	Age, education, income & pregnancy
728 Number of vehicles in household : 4 : Three	Age, education, income & pregnancy
728 Number of vehicles in household : 5 : Four or more	Demography, lifestyle & environment
738 Average total household income before tax : 5 : Greater than 100,000	Age, education, income & pregnancy
738 Average total household income before tax : 2 : 18,000 to 30,999	Age, education, income & pregnancy
738 Average total household income before tax : 4 : 52,000 to 100,000	Age, education, income & pregnancy
738 Average total household income before tax : 3 : 31,000 to 51,999	Age, education, income & pregnancy
738 Average total household income before tax : 1 : Less than 18,000	Age, education, income & pregnancy
924 Usual walking pace : 3 : Brisk pace	Sex, biometrics, general & metabolic
924 Usual walking pace : 2 : Steady average pace	Sex, biometrics, general & metabolic
924 Usual walking pace : 1 : Slow pace	Sex, biometrics, general & metabolic
943 Frequency of stair climbing in last 4 weeks : 1 : 1-5 times a day	Unclustered
943 Frequency of stair climbing in last 4 weeks : 3 : 11-15 times a day	Unclustered
943 Frequency of stair climbing in last 4 weeks : 2 : 6-10 times a day	Unclustered
943 Frequency of stair climbing in last 4 weeks : 5 : More than 20 times a day	Unclustered
943 Frequency of stair climbing in last 4 weeks : 0 : None	Unclustered
943 Frequency of stair climbing in last 4 weeks : 4 : 16-20 times a day	Unclustered
1031 Frequency of friend/family visits : 4 : About once a month	Unclustered
1031 Frequency of friend/family visits : 2 : 2-4 times a week	Unclustered
1031 Frequency of friend/family visits : 3 : About once a week	Unclustered
1031 Frequency of friend/family visits : 1 : Almost daily	Unclustered
1031 Frequency of friend/family visits : 5 : Once every few months	Unclustered
1031 Frequency of friend/family visits : 7 : No friends/family outside household	Unclustered
1031 Frequency of friend/family visits : 6 : Never or almost never	Unclustered
1100 Drive faster than motorway speed limit : 2 : Sometimes	Sex, biometrics, general & metabolic
1100 Drive faster than motorway speed limit : 1 : Never/rarely	Sex, biometrics, general & metabolic
1100 Drive faster than motorway speed limit : 5 : Do not drive on the motorway	Sex, biometrics, general & metabolic
1100 Drive faster than motorway speed limit : 3 : Often	Sex, biometrics, general & metabolic
1100 Drive faster than motorway speed limit : 4 : Most of the time	Sex, biometrics, general & metabolic
1110 Length of mobile phone use : 3 : Five to eight years	Unclustered
1110 Length of mobile phone use : 0 : Never used mobile phone at least once per week	Unclustered
1110 Length of mobile phone use : 2 : Two to four years	Unclustered
1110 Length of mobile phone use : 4 : More than eight years	Unclustered
1110 Length of mobile phone use : 1 : One year or less	Unclustered
1170 Getting up in morning : 2 : Not very easy	Depression, pain & anxiety
1170 Getting up in morning : 3 : Fairly easy	Depression, pain & anxiety
1170 Getting up in morning : 4 : Very easy	Depression, pain & anxiety
1170 Getting up in morning : 1 : Not at all easy	Depression, pain & anxiety
1180 Morning/evening person (chronotype) : 3 : More an 'evening' than a 'morning' person	Depression, pain & anxiety
1180 Morning/evening person (chronotype) : 4 : Definitely an 'evening' person	Depression, pain & anxiety
1180 Morning/evening person (chronotype) : 2 : More a 'morning' than 'evening' person	Depression, pain & anxiety
1180 Morning/evening person (chronotype) : 1 : Definitely a 'morning' person	Depression, pain & anxiety
1190 Nap during day : 1 : Never/rarely	Depression, pain & anxiety
1190 Nap during day : 2 : Sometimes	Depression, pain & anxiety
1190 Nap during day : 3 : Usually	Depression, pain & anxiety
1200 Sleeplessness / insomnia : 3 : Usually	Depression, pain & anxiety
1200 Sleeplessness / insomnia : 1 : Never/rarely	Depression, pain & anxiety
1200 Sleeplessness / insomnia : 2 : Sometimes	Depression, pain & anxiety
1210 Snoring : 1 : Yes	Sex, biometrics, general & metabolic
1210 Snoring : 2 : No	Sex, biometrics, general & metabolic
1220 Daytime dozing / sleeping : 0 : Never/rarely	Depression, pain & anxiety
1220 Daytime dozing / sleeping : 1 : Sometimes	Depression, pain & anxiety
1220 Daytime dozing / sleeping : 2 : Often	Depression, pain & anxiety
1239 Current tobacco smoking : 0 : No	Smoking
1239 Current tobacco smoking : 1 : Yes, on most or all days	Smoking
1239 Current tobacco smoking : 2 : Only occasionally	Smoking
1249 Past tobacco smoking : 3 : Just tried once or twice	Smoking
1249 Past tobacco smoking : 1 : Smoked on most or all days	Smoking
1249 Past tobacco smoking : 4 : I have never smoked	Smoking
1249 Past tobacco smoking : 2 : Smoked occasionally	Smoking
1259 Smoking/smokers in household : 0 : No	Smoking
1259 Smoking/smokers in household : 1 : Yes, one household member smokes	Smoking
1259 Smoking/smokers in household : 2 : Yes, more than one household member smokes	Smoking
1329 Oily fish intake : 2 : Once a week	Food groups
1329 Oily fish intake : 1 : Less than once a week	Food groups
1329 Oily fish intake : 3 : 2-4 times a week	Food groups
1329 Oily fish intake : 0 : Never	Food groups
1329 Oily fish intake : 4 : 5-6 times a week	Unclustered
1329 Oily fish intake : 5 : Once or more daily	Unclustered
1339 Non-oily fish intake : 3 : 2-4 times a week	Food groups
1339 Non-oily fish intake : 1 : Less than once a week	Food groups
1339 Non-oily fish intake : 2 : Once a week	Food groups
1339 Non-oily fish intake : 4 : 5-6 times a week	Unclustered
1339 Non-oily fish intake : 0 : Never	Food groups
1349 Processed meat intake : 3 : 2-4 times a week	Sex, biometrics, general & metabolic
1349 Processed meat intake : 5 : Once or more daily	Unclustered
1349 Processed meat intake : 2 : Once a week	Sex, biometrics, general & metabolic
1349 Processed meat intake : 1 : Less than once a week	Sex, biometrics, general & metabolic
1349 Processed meat intake : 0 : Never	Food groups
1349 Processed meat intake : 4 : 5-6 times a week	Sex, biometrics, general & metabolic
1359 Poultry intake : 3 : 2-4 times a week	Food groups
1359 Poultry intake : 2 : Once a week	Food groups
1359 Poultry intake : 4 : 5-6 times a week	Food groups
1359 Poultry intake : 0 : Never	Food groups
1359 Poultry intake : 1 : Less than once a week	Food groups
1359 Poultry intake : 5 : Once or more daily	Unclustered
1369 Beef intake : 2 : Once a week	Food groups
1369 Beef intake : 1 : Less than once a week	Food groups
1369 Beef intake : 3 : 2-4 times a week	Food groups
1369 Beef intake : 0 : Never	Food groups
1379 Lamb/mutton intake : 1 : Less than once a week	Food groups
1379 Lamb/mutton intake : 2 : Once a week	Food groups
1379 Lamb/mutton intake : 0 : Never	Food groups
1379 Lamb/mutton intake : 3 : 2-4 times a week	Food groups
1389 Pork intake : 1 : Less than once a week	Food groups
1389 Pork intake : 2 : Once a week	Food groups
1389 Pork intake : 0 : Never	Food groups
1389 Pork intake : 3 : 2-4 times a week	Food groups
1408 Cheese intake : 0 : Never	Food groups
1408 Cheese intake : 5 : Once or more daily	Food groups
1408 Cheese intake : 3 : 2-4 times a week	Food groups
1408 Cheese intake : 2 : Once a week	Food groups
1408 Cheese intake : 4 : 5-6 times a week	Food groups
1408 Cheese intake : 1 : Less than once a week	Food groups
1418 Milk type used : 2 : Semi-skimmed	Food groups
1418 Milk type used : 5 : Other type of milk	Food groups
1418 Milk type used : 6 : Never/rarely have milk	Food groups
1418 Milk type used : 3 : Skimmed	Food groups
1418 Milk type used : 1 : Full cream	Food groups
1418 Milk type used : 4 : Soya	Food groups
1428 Spread type : 0 : Never/rarely use spread	Food groups
1428 Spread type : 3 : Other type of spread/margarine	Food groups
1428 Spread type : 1 : Butter/spreadable butter	Food groups
1428 Spread type : 2 : Flora Pro-Active/Benecol	Demography, lifestyle & environment
1448 Bread type : 3 : Wholemeal or wholegrain	Food groups
1448 Bread type : 2 : Brown	Food groups
1448 Bread type : 1 : White	Food groups
1448 Bread type : 4 : Other type of bread	Food groups
1478 Salt added to food : 4 : Always	Food groups
1478 Salt added to food : 2 : Sometimes	Food groups
1478 Salt added to food : 1 : Never/rarely	Food groups
1478 Salt added to food : 3 : Usually	Food groups
1518 Hot drink temperature : 2 : Hot	Unclustered
1518 Hot drink temperature : 3 : Warm	Unclustered
1518 Hot drink temperature : 1 : Very hot	Unclustered
1538 Major dietary changes in the last 5 years : 0 : No	Sex, biometrics, general & metabolic
1538 Major dietary changes in the last 5 years : 2 : Yes, because of other reasons	Sex, biometrics, general & metabolic
1538 Major dietary changes in the last 5 years : 1 : Yes, because of illness	Sex, biometrics, general & metabolic
1548 Variation in diet : 1 : Never/rarely	Unclustered
1548 Variation in diet : 2 : Sometimes	Unclustered
1548 Variation in diet : 3 : Often	Unclustered
1558 Alcohol intake frequency. : 1 : Daily or almost daily	Demography, lifestyle & environment
1558 Alcohol intake frequency. : 5 : Special occasions only	Demography, lifestyle & environment
1558 Alcohol intake frequency. : 3 : Once or twice a week	Demography, lifestyle & environment
1558 Alcohol intake frequency. : 2 : Three or four times a week	Demography, lifestyle & environment
1558 Alcohol intake frequency. : 4 : One to three times a month	Demography, lifestyle & environment
1558 Alcohol intake frequency. : 6 : Never	Demography, lifestyle & environment
1628 Alcohol intake versus 10 years previously : 2 : About the same	Demography, lifestyle & environment
1628 Alcohol intake versus 10 years previously : 3 : Less nowadays	Demography, lifestyle & environment
1628 Alcohol intake versus 10 years previously : 1 : More nowadays	Demography, lifestyle & environment
1647 Country of birth (UK/elsewhere) : 1 : England	Demography, lifestyle & environment
1647 Country of birth (UK/elsewhere) : 3 : Scotland	Demography, lifestyle & environment
1647 Country of birth (UK/elsewhere) : 6 : Elsewhere	Demography, lifestyle & environment
1647 Country of birth (UK/elsewhere) : 5 : Republic of Ireland	Demography, lifestyle & environment
1647 Country of birth (UK/elsewhere) : 2 : Wales	Demography, lifestyle & environment
1647 Country of birth (UK/elsewhere) : 4 : Northern Ireland	Unclustered
1677 Breastfed as a baby : 1 : Yes	Age, education, income & pregnancy
1677 Breastfed as a baby : 0 : No	Age, education, income & pregnancy
1687 Comparative body size at age 10 : 2 : Plumper	Sex, biometrics, general & metabolic
1687 Comparative body size at age 10 : 3 : About average	Sex, biometrics, general & metabolic
1687 Comparative body size at age 10 : 1 : Thinner	Sex, biometrics, general & metabolic
1697 Comparative height size at age 10 : 1 : Shorter	Sex, biometrics, general & metabolic
1697 Comparative height size at age 10 : 2 : Taller	Sex, biometrics, general & metabolic
1697 Comparative height size at age 10 : 3 : About average	Sex, biometrics, general & metabolic
1707 Handedness (chirality/laterality) : 1 : Right-handed	Unclustered
1707 Handedness (chirality/laterality) : 2 : Left-handed	Unclustered
1707 Handedness (chirality/laterality) : 3 : Use both right and left hands equally	Unclustered
1717 Skin colour : 1 : Very fair	Demography, lifestyle & environment
1717 Skin colour : 2 : Fair	Demography, lifestyle & environment
1717 Skin colour : 3 : Light olive	Demography, lifestyle & environment
1717 Skin colour : 4 : Dark olive	Demography, lifestyle & environment
1717 Skin colour : 5 : Brown	Demography, lifestyle & environment
1717 Skin colour : 6 : Black	Demography, lifestyle & environment
1727 Ease of skin tanning : 4 : Never tan, only burn	Demography, lifestyle & environment
1727 Ease of skin tanning : 2 : Get moderately tanned	Demography, lifestyle & environment
1727 Ease of skin tanning : 3 : Get mildly or occasionally tanned	Demography, lifestyle & environment
1727 Ease of skin tanning : 1 : Get very tanned	Demography, lifestyle & environment
1747 Hair colour (natural, before greying) : 3 : Light brown	Demography, lifestyle & environment
1747 Hair colour (natural, before greying) : 4 : Dark brown	Demography, lifestyle & environment
1747 Hair colour (natural, before greying) : 1 : Blonde	Demography, lifestyle & environment
1747 Hair colour (natural, before greying) : 5 : Black	Demography, lifestyle & environment
1747 Hair colour (natural, before greying) : 2 : Red	Demography, lifestyle & environment
1747 Hair colour (natural, before greying) : 6 : Other	Unclustered
1757 Facial ageing : 3 : About your age	Vision / baseline metrics
1757 Facial ageing : 1 : Younger than you are	Vision / baseline metrics
1757 Facial ageing : 2 : Older than you are	Vision / baseline metrics
1767 Adopted as a child : 0 : No	Family history
1767 Adopted as a child : 1 : Yes	Family history
1777 Part of a multiple birth : 0 : No	Family history
1777 Part of a multiple birth : 1 : Yes	Family history
1787 Maternal smoking around birth : 1 : Yes	Family history
1787 Maternal smoking around birth : 0 : No	Family history
1797 Father still alive : 0 : No	Age, education, income & pregnancy
1797 Father still alive : 1 : Yes	Age, education, income & pregnancy
1835 Mother still alive : 0 : No	Age, education, income & pregnancy
1835 Mother still alive : 1 : Yes	Age, education, income & pregnancy
1920 Mood swings : 0 : No	Depression, pain & anxiety
1920 Mood swings : 1 : Yes	Depression, pain & anxiety
1930 Miserableness : 0 : No	Depression, pain & anxiety
1930 Miserableness : 1 : Yes	Depression, pain & anxiety
1940 Irritability : 0 : No	Depression, pain & anxiety
1940 Irritability : 1 : Yes	Depression, pain & anxiety
1950 Sensitivity / hurt feelings : 0 : No	Depression, pain & anxiety
1950 Sensitivity / hurt feelings : 1 : Yes	Depression, pain & anxiety
1960 Fed-up feelings : 0 : No	Depression, pain & anxiety
1960 Fed-up feelings : 1 : Yes	Depression, pain & anxiety
1970 Nervous feelings : 0 : No	Depression, pain & anxiety
1970 Nervous feelings : 1 : Yes	Depression, pain & anxiety
1980 Worrier / anxious feelings : 0 : No	Depression, pain & anxiety
1980 Worrier / anxious feelings : 1 : Yes	Depression, pain & anxiety
1990 Tense / 'highly strung' : 0 : No	Depression, pain & anxiety
1990 Tense / 'highly strung' : 1 : Yes	Depression, pain & anxiety
2000 Worry too long after embarrassment : 0 : No	Depression, pain & anxiety
2000 Worry too long after embarrassment : 1 : Yes	Depression, pain & anxiety
2010 Suffer from 'nerves' : 0 : No	Depression, pain & anxiety
2010 Suffer from 'nerves' : 1 : Yes	Depression, pain & anxiety
2020 Loneliness, isolation : 0 : No	Depression, pain & anxiety
2020 Loneliness, isolation : 1 : Yes	Depression, pain & anxiety
2030 Guilty feelings : 0 : No	Depression, pain & anxiety
2030 Guilty feelings : 1 : Yes	Depression, pain & anxiety
2040 Risk taking : 0 : No	Sex, biometrics, general & metabolic
2040 Risk taking : 1 : Yes	Sex, biometrics, general & metabolic
2050 Frequency of depressed mood in last 2 weeks : 1 : Not at all	Depression, pain & anxiety
2050 Frequency of depressed mood in last 2 weeks : 2 : Several days	Depression, pain & anxiety
2050 Frequency of depressed mood in last 2 weeks : 3 : More than half the days	Depression, pain & anxiety
2050 Frequency of depressed mood in last 2 weeks : 4 : Nearly every day	Depression, pain & anxiety
2060 Frequency of unenthusiasm / disinterest in last 2 weeks : 1 : Not at all	Depression, pain & anxiety
2060 Frequency of unenthusiasm / disinterest in last 2 weeks : 2 : Several days	Depression, pain & anxiety
2060 Frequency of unenthusiasm / disinterest in last 2 weeks : 4 : Nearly every day	Depression, pain & anxiety
2060 Frequency of unenthusiasm / disinterest in last 2 weeks : 3 : More than half the days	Depression, pain & anxiety
2070 Frequency of tenseness / restlessness in last 2 weeks : 1 : Not at all	Depression, pain & anxiety
2070 Frequency of tenseness / restlessness in last 2 weeks : 2 : Several days	Depression, pain & anxiety
2070 Frequency of tenseness / restlessness in last 2 weeks : 3 : More than half the days	Depression, pain & anxiety
2070 Frequency of tenseness / restlessness in last 2 weeks : 4 : Nearly every day	Depression, pain & anxiety
2080 Frequency of tiredness / lethargy in last 2 weeks : 1 : Not at all	Depression, pain & anxiety
2080 Frequency of tiredness / lethargy in last 2 weeks : 2 : Several days	Depression, pain & anxiety
2080 Frequency of tiredness / lethargy in last 2 weeks : 3 : More than half the days	Depression, pain & anxiety
2080 Frequency of tiredness / lethargy in last 2 weeks : 4 : Nearly every day	Depression, pain & anxiety
2090 Seen doctor (GP) for nerves, anxiety, tension or depression : 0 : No	Depression, pain & anxiety
2090 Seen doctor (GP) for nerves, anxiety, tension or depression : 1 : Yes	Depression, pain & anxiety
2100 Seen a psychiatrist for nerves, anxiety, tension or depression : 0 : No	Depression, pain & anxiety
2100 Seen a psychiatrist for nerves, anxiety, tension or depression : 1 : Yes	Depression, pain & anxiety
2110 Able to confide : 5 : Almost daily	Depression, pain & anxiety
2110 Able to confide : 1 : Once every few months	Depression, pain & anxiety
2110 Able to confide : 4 : 2-4 times a week	Depression, pain & anxiety
2110 Able to confide : 2 : About once a month	Depression, pain & anxiety
2110 Able to confide : 0 : Never or almost never	Depression, pain & anxiety
2110 Able to confide : 3 : About once a week	Depression, pain & anxiety
2129 Answered sexual history questions : 1 : Continue	Demography, lifestyle & environment
2129 Answered sexual history questions : 2 : Skip this section	Demography, lifestyle & environment
2159 Ever had same-sex intercourse : 0 : No	Demography, lifestyle & environment
2159 Ever had same-sex intercourse : 1 : Yes	Demography, lifestyle & environment
2178 Overall health rating : 2 : Good	Sex, biometrics, general & metabolic
2178 Overall health rating : 3 : Fair	Sex, biometrics, general & metabolic
2178 Overall health rating : 1 : Excellent	Sex, biometrics, general & metabolic
2178 Overall health rating : 4 : Poor	Sex, biometrics, general & metabolic
2188 Long-standing illness, disability or infirmity : 0 : No	Sex, biometrics, general & metabolic
2188 Long-standing illness, disability or infirmity : 1 : Yes	Sex, biometrics, general & metabolic
2207 Wears glasses or contact lenses : 1 : Yes	Age, education, income & pregnancy
2207 Wears glasses or contact lenses : 0 : No	Age, education, income & pregnancy
2227 Other eye problems : 0 : No	Vision / baseline metrics
2227 Other eye problems : 1 : Yes	Vision / baseline metrics
2237 Plays computer games : 1 : Sometimes	Unclustered
2237 Plays computer games : 0 : Never/rarely	Unclustered
2237 Plays computer games : 2 : Often	Unclustered
2247 Hearing difficulty/problems : 0 : No	Depression, pain & anxiety
2247 Hearing difficulty/problems : 1 : Yes	Depression, pain & anxiety
2257 Hearing difficulty/problems with background noise : 0 : No	Depression, pain & anxiety
2257 Hearing difficulty/problems with background noise : 1 : Yes	Depression, pain & anxiety
2267 Use of sun/uv protection : 4 : Always	Demography, lifestyle & environment
2267 Use of sun/uv protection : 2 : Sometimes	Demography, lifestyle & environment
2267 Use of sun/uv protection : 3 : Most of the time	Demography, lifestyle & environment
2267 Use of sun/uv protection : 1 : Never/rarely	Demography, lifestyle & environment
2267 Use of sun/uv protection : 5 : Do not go out in sunshine	Unclustered
2296 Falls in the last year : 1 : No falls	Fractures & bone health
2296 Falls in the last year : 3 : More than one fall	Fractures & bone health
2296 Falls in the last year : 2 : Only one fall	Fractures & bone health
2306 Weight change compared with 1 year ago : 2 : Yes - gained weight	Sex, biometrics, general & metabolic
2306 Weight change compared with 1 year ago : 0 : No - weigh about the same	Sex, biometrics, general & metabolic
2306 Weight change compared with 1 year ago : 3 : Yes - lost weight	Sex, biometrics, general & metabolic
2316 Wheeze or whistling in the chest in last year : 0 : No	Sex, biometrics, general & metabolic
2316 Wheeze or whistling in the chest in last year : 1 : Yes	Sex, biometrics, general & metabolic
2335 Chest pain or discomfort : 0 : No	Sex, biometrics, general & metabolic
2335 Chest pain or discomfort : 1 : Yes	Sex, biometrics, general & metabolic
2345 Ever had bowel cancer screening : 0 : No	Age, education, income & pregnancy
2345 Ever had bowel cancer screening : 1 : Yes	Age, education, income & pregnancy
2443 Diabetes diagnosed by doctor : 0 : No	Sex, biometrics, general & metabolic
2443 Diabetes diagnosed by doctor : 1 : Yes	Sex, biometrics, general & metabolic
2453 Cancer diagnosed by doctor : 0 : No	Cancer & cancer treatment
2453 Cancer diagnosed by doctor : 1 : Yes - you will be asked about this later by an interviewer	Cancer & cancer treatment
2463 Fractured/broken bones in last 5 years : 0 : No	Fractures & bone health
2463 Fractured/broken bones in last 5 years : 1 : Yes	Fractures & bone health
2473 Other serious medical condition/disability diagnosed by doctor : 0 : No	Sex, biometrics, general & metabolic
2473 Other serious medical condition/disability diagnosed by doctor : 1 : Yes - you will be asked about this later by an interviewer	Sex, biometrics, general & metabolic
2492 Taking other prescription medications : 1 : Yes - you will be asked about this later by an interviewer	Sex, biometrics, general & metabolic
2492 Taking other prescription medications : 0 : No	Sex, biometrics, general & metabolic
3059 Result ranking : 0 : best	Vision / baseline metrics
3065 Ordering of blows : 2 : second earliest	Vision / baseline metrics
3065 Ordering of blows : 3 : third earliest (i.e. latest)	Vision / baseline metrics
3065 Ordering of blows : 1 : earliest	Vision / baseline metrics
3077 Seating box height : 50 : 50cm	Demography, lifestyle & environment
3077 Seating box height : 40 : 40cm	Demography, lifestyle & environment
3077 Seating box height : 30 : 30cm	Unclustered
3079 Pace-maker : 0 : No	Heart & circulation
3079 Pace-maker : 1 : Yes	Heart & circulation
3088 Contra-indications for spirometry : 0 : No	Vision / baseline metrics
3088 Contra-indications for spirometry : 1 : Yes	Vision / baseline metrics
3088 Contra-indications for spirometry : 2 : Unsure	Vision / baseline metrics
3089 Caffeine drink within last hour : 0 : No	Vision / baseline metrics
3089 Caffeine drink within last hour : 1 : Yes	Vision / baseline metrics
3090 Used an inhaler for chest within last hour : 0 : No	Vision / baseline metrics
3090 Used an inhaler for chest within last hour : 1 : Yes	Vision / baseline metrics
4081 Method of measuring blood pressure : 1 : Direct entry	Vision / baseline metrics
4081 Method of measuring blood pressure : 2 : Manual entry of electronic results	Vision / baseline metrics
20116 Smoking status : 0 : Never	Smoking
20116 Smoking status : 1 : Previous	Smoking
20116 Smoking status : 2 : Current	Smoking
20117 Alcohol drinker status : 2 : Current	Demography, lifestyle & environment
20117 Alcohol drinker status : 1 : Previous	Demography, lifestyle & environment
20117 Alcohol drinker status : 0 : Never	Demography, lifestyle & environment
20118 Home area population density - urban or rural : 5 : England/Wales - Urban - less sparse	Demography, lifestyle & environment
20118 Home area population density - urban or rural : 6 : England/Wales - Town and Fringe - less sparse	Demography, lifestyle & environment
20118 Home area population density - urban or rural : 7 : England/Wales - Village - less sparse	Demography, lifestyle & environment
20118 Home area population density - urban or rural : 8 : England/Wales - Hamlet and Isolated Dwelling - less sparse	Demography, lifestyle & environment
20160 Ever smoked : 1 : Yes	Smoking
20160 Ever smoked : 0 : No	Smoking
21000 Ethnic background : 1001 : British	Demography, lifestyle & environment
21000 Ethnic background : 1002 : Irish	Demography, lifestyle & environment
21000 Ethnic background : 3001 : Indian	Demography, lifestyle & environment
21000 Ethnic background : 3002 : Pakistani	Demography, lifestyle & environment
21000 Ethnic background : 1003 : Any other white background	Demography, lifestyle & environment
21000 Ethnic background : 5 : Chinese	Demography, lifestyle & environment
21000 Ethnic background : 2004 : Any other mixed background	Unclustered
21000 Ethnic background : 4002 : African	Demography, lifestyle & environment
21000 Ethnic background : 4001 : Caribbean	Demography, lifestyle & environment
21000 Ethnic background : 6 : Other ethnic group	Demography, lifestyle & environment
21000 Ethnic background : 3004 : Any other Asian background	Demography, lifestyle & environment
24014 Close to major road : 0 : No	Demography, lifestyle & environment
24014 Close to major road : 1 : Yes	Demography, lifestyle & environment
48 Waist circumference (cm)	Sex, biometrics, general & metabolic
49 Hip circumference (cm)	Sex, biometrics, general & metabolic
50 Standing height (cm)	Sex, biometrics, general & metabolic
51 Seated height (cm)	Sex, biometrics, general & metabolic
189 Townsend deprivation index at recruitment	Demography, lifestyle & environment
3062 Forced vital capacity (FVC) (litres)	Sex, biometrics, general & metabolic
3063 Forced expiratory volume in 1-second (FEV1) (litres)	Sex, biometrics, general & metabolic
20015 Sitting height (cm)	Sex, biometrics, general & metabolic
21001 Body mass index (BMI) (Kg/m2)	Sex, biometrics, general & metabolic
21002 Weight (Kg)	Sex, biometrics, general & metabolic
23098 Weight (Kg)	Sex, biometrics, general & metabolic
23099 Body fat percentage (percent)	Sex, biometrics, general & metabolic
23100 Whole body fat mass (Kg)	Sex, biometrics, general & metabolic
23101 Whole body fat-free mass (Kg)	Sex, biometrics, general & metabolic
23102 Whole body water mass (Kg)	Sex, biometrics, general & metabolic
23104 Body mass index (BMI) (Kg/m2)	Sex, biometrics, general & metabolic
23105 Basal metabolic rate (KJ)	Sex, biometrics, general & metabolic
23106 Impedance of whole body (ohms)	Sex, biometrics, general & metabolic
23107 Impedance of leg (right) (ohms)	Sex, biometrics, general & metabolic
23108 Impedance of leg (left) (ohms)	Sex, biometrics, general & metabolic
23109 Impedance of arm (right) (ohms)	Sex, biometrics, general & metabolic
23110 Impedance of arm (left) (ohms)	Sex, biometrics, general & metabolic
23111 Leg fat percentage (right) (percent)	Sex, biometrics, general & metabolic
23112 Leg fat mass (right) (Kg)	Sex, biometrics, general & metabolic
23113 Leg fat-free mass (right) (Kg)	Sex, biometrics, general & metabolic
23114 Leg predicted mass (right) (Kg)	Sex, biometrics, general & metabolic
23115 Leg fat percentage (left) (percent)	Sex, biometrics, general & metabolic
23116 Leg fat mass (left) (Kg)	Sex, biometrics, general & metabolic
23117 Leg fat-free mass (left) (Kg)	Sex, biometrics, general & metabolic
23118 Leg predicted mass (left) (Kg)	Sex, biometrics, general & metabolic
23119 Arm fat percentage (right) (percent)	Sex, biometrics, general & metabolic
23120 Arm fat mass (right) (Kg)	Sex, biometrics, general & metabolic
23121 Arm fat-free mass (right) (Kg)	Sex, biometrics, general & metabolic
23122 Arm predicted mass (right) (Kg)	Sex, biometrics, general & metabolic
23123 Arm fat percentage (left) (percent)	Sex, biometrics, general & metabolic
23124 Arm fat mass (left) (Kg)	Sex, biometrics, general & metabolic
23125 Arm fat-free mass (left) (Kg)	Sex, biometrics, general & metabolic
23126 Arm predicted mass (left) (Kg)	Sex, biometrics, general & metabolic
23127 Trunk fat percentage (percent)	Sex, biometrics, general & metabolic
23128 Trunk fat mass (Kg)	Sex, biometrics, general & metabolic
23129 Trunk fat-free mass (Kg)	Sex, biometrics, general & metabolic
23130 Trunk predicted mass (Kg)	Sex, biometrics, general & metabolic
24003 Nitrogen dioxide air pollution; 2010 (micro-g/m3)	Demography, lifestyle & environment
24004 Nitrogen oxides air pollution; 2010 (micro-g/m3)	Demography, lifestyle & environment
24005 Particulate matter air pollution (pm10); 2010 (micro-g/m3)	Demography, lifestyle & environment
24006 Particulate matter air pollution (pm2.5); 2010 (micro-g/m3)	Demography, lifestyle & environment
24007 Particulate matter air pollution (pm2.5) absorbance; 2010 (per-metre)	Demography, lifestyle & environment
24008 Particulate matter air pollution 2.5-10um; 2010 (micro-g/m3)	Demography, lifestyle & environment
24010 Inverse distance to the nearest road (1/metres)	Demography, lifestyle & environment
24012 Inverse distance to the nearest major road (1/metres)	Demography, lifestyle & environment
24015 Sum of road length of major roads within 100m (metres)	Demography, lifestyle & environment
24016 Nitrogen dioxide air pollution; 2005 (micro-g/m3)	Demography, lifestyle & environment
24017 Nitrogen dioxide air pollution; 2006 (micro-g/m3)	Demography, lifestyle & environment
24018 Nitrogen dioxide air pollution; 2007 (micro-g/m3)	Demography, lifestyle & environment
24019 Particulate matter air pollution (pm10); 2007 (micro-g/m3)	Demography, lifestyle & environment
24020 Average daytime sound level of noise pollution (dB)	Demography, lifestyle & environment
24021 Average evening sound level of noise pollution (dB)	Demography, lifestyle & environment
24022 Average night-time sound level of noise pollution (dB)	Demography, lifestyle & environment
24023 Average 16-hour sound level of noise pollution (dB)	Demography, lifestyle & environment
24024 Average 24-hour sound level of noise pollution (dB)	Demography, lifestyle & environment
24500 Greenspace percentage, buffer 1000m (percent)	Demography, lifestyle & environment
24501 Domestic garden percentage, buffer 1000m (percent)	Demography, lifestyle & environment
24502 Water percentage, buffer 1000m (percent)	Demography, lifestyle & environment
24503 Greenspace percentage, buffer 300m (percent)	Demography, lifestyle & environment
24504 Domestic garden percentage, buffer 300m (percent)	Demography, lifestyle & environment
24505 Water percentage, buffer 300m (percent)	Demography, lifestyle & environment
24506 Natural environment percentage, buffer 1000m (percent)	Demography, lifestyle & environment
24507 Natural environment percentage, buffer 300m (percent)	Demography, lifestyle & environment
24508 Distance (Euclidean) to coast (Kilometres)	Demography, lifestyle & environment
26410 Index of Multiple Deprivation (England)	Demography, lifestyle & environment
26411 Income score (England)	Demography, lifestyle & environment
26412 Employment score (England)	Demography, lifestyle & environment
26413 Health score (England)	Demography, lifestyle & environment
26414 Education score (England)	Demography, lifestyle & environment
26415 Housing score (England)	Demography, lifestyle & environment
26416 Crime score (England)	Demography, lifestyle & environment
26417 Living environment score (England)	Demography, lifestyle & environment
30000 White blood cell (leukocyte) count (10^9 cells/Litre)	Sex, biometrics, general & metabolic
30010 Red blood cell (erythrocyte) count (10^12 cells/Litre)	Sex, biometrics, general & metabolic
30020 Haemoglobin concentration (grams/decilitre)	Sex, biometrics, general & metabolic
30030 Haematocrit percentage (percent)	Sex, biometrics, general & metabolic
30040 Mean corpuscular volume (femtolitres)	Sex, biometrics, general & metabolic
30050 Mean corpuscular haemoglobin (picograms)	Sex, biometrics, general & metabolic
30060 Mean corpuscular haemoglobin concentration (grams/decilitre)	Sex, biometrics, general & metabolic
30070 Red blood cell (erythrocyte) distribution width (percent)	Sex, biometrics, general & metabolic
30080 Platelet count (10^9 cells/Litre)	Sex, biometrics, general & metabolic
30090 Platelet crit (percent)	Sex, biometrics, general & metabolic
30100 Mean platelet (thrombocyte) volume (femtolitres)	Sex, biometrics, general & metabolic
30110 Platelet distribution width (percent)	Sex, biometrics, general & metabolic
30120 Lymphocyte count (10^9 cells/Litre)	Sex, biometrics, general & metabolic
30130 Monocyte count (10^9 cells/Litre)	Sex, biometrics, general & metabolic
30140 Neutrophill count (10^9 cells/Litre)	Sex, biometrics, general & metabolic
30150 Eosinophill count (10^9 cells/Litre)	Sex, biometrics, general & metabolic
30160 Basophill count (10^9 cells/Litre)	Sex, biometrics, general & metabolic
30170 Nucleated red blood cell count (10^9 cells/Litre)	Unclustered
30180 Lymphocyte percentage (percent)	Sex, biometrics, general & metabolic
30190 Monocyte percentage (percent)	Sex, biometrics, general & metabolic
30200 Neutrophill percentage (percent)	Sex, biometrics, general & metabolic
30210 Eosinophill percentage (percent)	Sex, biometrics, general & metabolic
30220 Basophill percentage (percent)	Sex, biometrics, general & metabolic
30230 Nucleated red blood cell percentage (percent)	Unclustered
30240 Reticulocyte percentage (percent)	Sex, biometrics, general & metabolic
30250 Reticulocyte count (10^12 cells/Litre)	Sex, biometrics, general & metabolic
30260 Mean reticulocyte volume (femtolitres)	Sex, biometrics, general & metabolic
30270 Mean sphered cell volume (femtolitres)	Sex, biometrics, general & metabolic
30280 Immature reticulocyte fraction (ratio)	Sex, biometrics, general & metabolic
30290 High light scatter reticulocyte percentage (percent)	Sex, biometrics, general & metabolic
30300 High light scatter reticulocyte count (10^12 cells/Litre)	Sex, biometrics, general & metabolic
30510 Creatinine (enzymatic) in urine (micromole/L)	Sex, biometrics, general & metabolic
30520 Potassium in urine (millimole/L)	Sex, biometrics, general & metabolic
30530 Sodium in urine (millimole/L)	Sex, biometrics, general & metabolic
30600 Albumin (g/L)	Sex, biometrics, general & metabolic
30610 Alkaline phosphatase (U/L)	Sex, biometrics, general & metabolic
30620 Alanine aminotransferase (U/L)	Sex, biometrics, general & metabolic
30630 Apolipoprotein A (g/L)	Sex, biometrics, general & metabolic
30640 Apolipoprotein B (g/L)	Sex, biometrics, general & metabolic
30650 Aspartate aminotransferase (U/L)	Sex, biometrics, general & metabolic
30670 Urea (mmol/L)	Sex, biometrics, general & metabolic
30680 Calcium (mmol/L)	Sex, biometrics, general & metabolic
30690 Cholesterol (mmol/L)	Sex, biometrics, general & metabolic
30700 Creatinine (umol/L)	Sex, biometrics, general & metabolic
30710 C-reactive protein (mg/L)	Sex, biometrics, general & metabolic
30720 Cystatin C (mg/L)	Sex, biometrics, general & metabolic
30730 Gamma glutamyltransferase (U/L)	Sex, biometrics, general & metabolic
30740 Glucose (mmol/L)	Sex, biometrics, general & metabolic
30750 Glycated haemoglobin (HbA1c) (mmol/mol)	Sex, biometrics, general & metabolic
30760 HDL cholesterol (mmol/L)	Sex, biometrics, general & metabolic
30770 IGF-1 (nmol/L)	Sex, biometrics, general & metabolic
30780 LDL direct (mmol/L)	Sex, biometrics, general & metabolic
30810 Phosphate (mmol/L)	Sex, biometrics, general & metabolic
30840 Total bilirubin (umol/L)	Sex, biometrics, general & metabolic
30860 Total protein (g/L)	Sex, biometrics, general & metabolic
30870 Triglycerides (mmol/L)	Sex, biometrics, general & metabolic
30880 Urate (umol/L)	Sex, biometrics, general & metabolic
30890 Vitamin D (nmol/L)	Dietary supplements
6138 Qualifications : 1 : College or University degree	Age, education, income & pregnancy
6138 Qualifications : 2 : A levels/AS levels or equivalent	Age, education, income & pregnancy
6138 Qualifications : 3 : O levels/GCSEs or equivalent	Age, education, income & pregnancy
6138 Qualifications : 4 : CSEs or equivalent	Age, education, income & pregnancy
6138 Qualifications : 5 : NVQ or HND or HNC or equivalent	Unclustered
6138 Qualifications : 6 : Other professional qualifications eg: nursing, teaching	Age, education, income & pregnancy
6139 Gas or solid-fuel cooking/heating : 1 : A gas hob or gas cooker	Demography, lifestyle & environment
6139 Gas or solid-fuel cooking/heating : 2 : A gas fire that you use regularly in winter time	Demography, lifestyle & environment
6139 Gas or solid-fuel cooking/heating : 3 : An open solid fuel fire that you use regularly in winter time	Demography, lifestyle & environment
6140 Heating type(s) in home : 1 : Gas central heating	Demography, lifestyle & environment
6140 Heating type(s) in home : 2 : Electric storage heaters	Demography, lifestyle & environment
6140 Heating type(s) in home : 3 : Oil (kerosene) central heating	Demography, lifestyle & environment
6140 Heating type(s) in home : 5 : Solid fuel central heating	Unclustered
6141 How are people in household related to participant : 1 : Husband, wife or partner	Age, education, income & pregnancy
6141 How are people in household related to participant : 2 : Son and/or daughter (include step-children)	Age, education, income & pregnancy
6141 How are people in household related to participant : 3 : Brother and/or sister	Unclustered
6141 How are people in household related to participant : 4 : Mother and/or father	Unclustered
6141 How are people in household related to participant : 6 : Grandchild	Unclustered
6141 How are people in household related to participant : 7 : Other related	Unclustered
6141 How are people in household related to participant : 8 : Other unrelated	Depression, pain & anxiety
6142 Current employment status : 1 : In paid employment or self-employed	Age, education, income & pregnancy
6142 Current employment status : 2 : Retired	Age, education, income & pregnancy
6142 Current employment status : 3 : Looking after home and/or family	Age, education, income & pregnancy
6142 Current employment status : 4 : Unable to work because of sickness or disability	Sex, biometrics, general & metabolic
6142 Current employment status : 5 : Unemployed	Depression, pain & anxiety
6142 Current employment status : 6 : Doing unpaid or voluntary work	Age, education, income & pregnancy
6142 Current employment status : 7 : Full or part-time student	Unclustered
6143 Transport type for commuting to job workplace : 1 : Car/motor vehicle	Age, education, income & pregnancy
6143 Transport type for commuting to job workplace : 2 : Walk	Age, education, income & pregnancy
6143 Transport type for commuting to job workplace : 3 : Public transport	Age, education, income & pregnancy
6143 Transport type for commuting to job workplace : 4 : Cycle	Sex, biometrics, general & metabolic
6144 Never eat eggs, dairy, wheat, sugar : 1 : Eggs or foods containing eggs	Food groups
6144 Never eat eggs, dairy, wheat, sugar : 2 : Dairy products	Food groups
6144 Never eat eggs, dairy, wheat, sugar : 3 : Wheat products	Food groups
6144 Never eat eggs, dairy, wheat, sugar : 4 : Sugar or foods/drinks containing sugar	Food groups
6144 Never eat eggs, dairy, wheat, sugar : 5 : I eat all of the above	Food groups
6145 Illness, injury, bereavement, stress in last 2 years : 1 : Serious illness, injury or assault to yourself	Sex, biometrics, general & metabolic
6145 Illness, injury, bereavement, stress in last 2 years : 2 : Serious illness, injury or assault of a close relative	Family history
6145 Illness, injury, bereavement, stress in last 2 years : 3 : Death of a close relative	Family history
6145 Illness, injury, bereavement, stress in last 2 years : 4 : Death of a spouse or partner	Unclustered
6145 Illness, injury, bereavement, stress in last 2 years : 5 : Marital separation/divorce	Depression, pain & anxiety
6145 Illness, injury, bereavement, stress in last 2 years : 6 : Financial difficulties	Depression, pain & anxiety
6146 Attendance/disability/mobility allowance : 1 : Attendance allowance	Unclustered
6146 Attendance/disability/mobility allowance : 2 : Disability living allowance	Sex, biometrics, general & metabolic
6146 Attendance/disability/mobility allowance : 3 : Blue badge	Sex, biometrics, general & metabolic
6147 Reason for glasses/contact lenses : 1 : For short-sightedness, i.e. only or mainly for distance viewing such as driving, cinema etc (called 'myopia')	Demography, lifestyle & environment
6147 Reason for glasses/contact lenses : 2 : For long-sightedness, i.e. for distance and near, but particularly for near tasks like reading (called 'hypermetropia')	Demography, lifestyle & environment
6147 Reason for glasses/contact lenses : 3 : For just reading/near work as you are getting older (called 'presbyopia')	Demography, lifestyle & environment
6147 Reason for glasses/contact lenses : 4 : For 'astigmatism'	Demography, lifestyle & environment
6147 Reason for glasses/contact lenses : 5 : For a 'squint' or 'turn' in an eye since childhood (called 'strabismus')	Unclustered
6147 Reason for glasses/contact lenses : 6 : For a 'lazy' eye or an eye with poor vision since childhood (called 'amblyopia')	Unclustered
6147 Reason for glasses/contact lenses : 7 : Other eye condition	Vision / baseline metrics
6148 Eye problems/disorders : 1 : Diabetes related eye disease	Sex, biometrics, general & metabolic
6148 Eye problems/disorders : 2 : Glaucoma	Vision / baseline metrics
6148 Eye problems/disorders : 3 : Injury or trauma resulting in loss of vision	Vision / baseline metrics
6148 Eye problems/disorders : 4 : Cataract	Vision / baseline metrics
6148 Eye problems/disorders : 5 : Macular degeneration	Vision / baseline metrics
6148 Eye problems/disorders : 6 : Other serious eye condition	Vision / baseline metrics
6149 Mouth/teeth dental problems : 1 : Mouth ulcers	Depression, pain & anxiety
6149 Mouth/teeth dental problems : 2 : Painful gums	Depression, pain & anxiety
6149 Mouth/teeth dental problems : 3 : Bleeding gums	Depression, pain & anxiety
6149 Mouth/teeth dental problems : 4 : Loose teeth	Depression, pain & anxiety
6149 Mouth/teeth dental problems : 5 : Toothache	Depression, pain & anxiety
6149 Mouth/teeth dental problems : 6 : Dentures	Age, education, income & pregnancy
6150 Vascular/heart problems diagnosed by doctor : 1 : Heart attack	Sex, biometrics, general & metabolic
6150 Vascular/heart problems diagnosed by doctor : 2 : Angina	Sex, biometrics, general & metabolic
6150 Vascular/heart problems diagnosed by doctor : 3 : Stroke	Stroke, clotting & epilepsy
6150 Vascular/heart problems diagnosed by doctor : 4 : High blood pressure	Sex, biometrics, general & metabolic
6151 Fractured bone site(s) : 1 : Ankle	Fractures & bone health
6151 Fractured bone site(s) : 2 : Leg	Fractures & bone health
6151 Fractured bone site(s) : 4 : Spine	Fractures & bone health
6151 Fractured bone site(s) : 5 : Wrist	Fractures & bone health
6151 Fractured bone site(s) : 6 : Arm	Fractures & bone health
6151 Fractured bone site(s) : 7 : Other bones	Fractures & bone health
6152 Blood clot, DVT, bronchitis, emphysema, asthma, rhinitis, eczema, allergy diagnosed by doctor : 5 : Blood clot in the leg (DVT)	Stroke, clotting & epilepsy
6152 Blood clot, DVT, bronchitis, emphysema, asthma, rhinitis, eczema, allergy diagnosed by doctor : 6 : Emphysema/chronic bronchitis	Lung, kidney & infection
6152 Blood clot, DVT, bronchitis, emphysema, asthma, rhinitis, eczema, allergy diagnosed by doctor : 7 : Blood clot in the lung	Stroke, clotting & epilepsy
6152 Blood clot, DVT, bronchitis, emphysema, asthma, rhinitis, eczema, allergy diagnosed by doctor : 8 : Asthma	Sex, biometrics, general & metabolic
6152 Blood clot, DVT, bronchitis, emphysema, asthma, rhinitis, eczema, allergy diagnosed by doctor : 9 : Hayfever, allergic rhinitis or eczema	Unclustered
6153 Medication for cholesterol, blood pressure, diabetes, or take exogenous hormones : 1 : Cholesterol lowering medication	Sex, biometrics, general & metabolic
6153 Medication for cholesterol, blood pressure, diabetes, or take exogenous hormones : 2 : Blood pressure medication	Sex, biometrics, general & metabolic
6153 Medication for cholesterol, blood pressure, diabetes, or take exogenous hormones : 3 : Insulin	Sex, biometrics, general & metabolic
6153 Medication for cholesterol, blood pressure, diabetes, or take exogenous hormones : 4 : Hormone replacement therapy	Sex, biometrics, general & metabolic
6153 Medication for cholesterol, blood pressure, diabetes, or take exogenous hormones : 5 : Oral contraceptive pill or minipill	Age, education, income & pregnancy
6154 Medication for pain relief, constipation, heartburn : 1 : Aspirin	Sex, biometrics, general & metabolic
6154 Medication for pain relief, constipation, heartburn : 2 : Ibuprofen (e.g. Nurofen)	Depression, pain & anxiety
6154 Medication for pain relief, constipation, heartburn : 3 : Paracetamol	Depression, pain & anxiety
6154 Medication for pain relief, constipation, heartburn : 4 : Ranitidine (e.g. Zantac)	Unclustered
6154 Medication for pain relief, constipation, heartburn : 5 : Omeprazole (e.g. Zanprol)	Upper GI / Hospital admission flags
6154 Medication for pain relief, constipation, heartburn : 6 : Laxatives (e.g. Dulcolax, Senokot)	Unclustered
6155 Vitamin and mineral supplements : 1 : Vitamin A	Dietary supplements
6155 Vitamin and mineral supplements : 2 : Vitamin B	Dietary supplements
6155 Vitamin and mineral supplements : 3 : Vitamin C	Dietary supplements
6155 Vitamin and mineral supplements : 4 : Vitamin D	Dietary supplements
6155 Vitamin and mineral supplements : 5 : Vitamin E	Dietary supplements
6155 Vitamin and mineral supplements : 6 : Folic acid or Folate (Vit B9)	Dietary supplements
6155 Vitamin and mineral supplements : 7 : Multivitamins +/- minerals	Dietary supplements
6156 Manic/hyper symptoms : 11 : I was more active than usual	Unclustered
6156 Manic/hyper symptoms : 12 : I was more talkative than usual	Unclustered
6156 Manic/hyper symptoms : 13 : I needed less sleep than usual	Unclustered
6156 Manic/hyper symptoms : 14 : I was more creative or had more ideas than usual	Unclustered
6156 Manic/hyper symptoms : 15 : All of the above	Psychiatry & injury
6157 Why stopped smoking : 1 : Illness or ill health	Smoking
6157 Why stopped smoking : 2 : Doctor's advice	Smoking
6157 Why stopped smoking : 3 : Health precaution	Smoking
6157 Why stopped smoking : 4 : Financial reasons	Smoking
6158 Why reduced smoking : 1 : Illness or ill health	Smoking
6158 Why reduced smoking : 2 : Doctor's advice	Smoking
6158 Why reduced smoking : 3 : Health precaution	Smoking
6158 Why reduced smoking : 4 : Financial reasons	Smoking
6159 Pain type(s) experienced in last month : 1 : Headache	Depression, pain & anxiety
6159 Pain type(s) experienced in last month : 2 : Facial pain	Depression, pain & anxiety
6159 Pain type(s) experienced in last month : 3 : Neck or shoulder pain	Depression, pain & anxiety
6159 Pain type(s) experienced in last month : 4 : Back pain	Depression, pain & anxiety
6159 Pain type(s) experienced in last month : 5 : Stomach or abdominal pain	Depression, pain & anxiety
6159 Pain type(s) experienced in last month : 6 : Hip pain	Depression, pain & anxiety
6159 Pain type(s) experienced in last month : 7 : Knee pain	Depression, pain & anxiety
6159 Pain type(s) experienced in last month : 8 : Pain all over the body	Unclustered
6160 Leisure/social activities : 1 : Sports club or gym	Sex, biometrics, general & metabolic
6160 Leisure/social activities : 2 : Pub or social club	Demography, lifestyle & environment
6160 Leisure/social activities : 3 : Religious group	Smoking
6160 Leisure/social activities : 4 : Adult education class	Unclustered
6160 Leisure/social activities : 5 : Other group activity	Age, education, income & pregnancy
6162 Types of transport used (excluding work) : 1 : Car/motor vehicle	Demography, lifestyle & environment
6162 Types of transport used (excluding work) : 2 : Walk	Sex, biometrics, general & metabolic
6162 Types of transport used (excluding work) : 3 : Public transport	Demography, lifestyle & environment
6162 Types of transport used (excluding work) : 4 : Cycle	Sex, biometrics, general & metabolic
6164 Types of physical activity in last 4 weeks : 1 : Walking for pleasure (not as a means of transport)	Sex, biometrics, general & metabolic
6164 Types of physical activity in last 4 weeks : 2 : Other exercises (eg: swimming, cycling, keep fit, bowling)	Sex, biometrics, general & metabolic
6164 Types of physical activity in last 4 weeks : 3 : Strenuous sports	Sex, biometrics, general & metabolic
6164 Types of physical activity in last 4 weeks : 4 : Light DIY (eg: pruning, watering the lawn)	Sex, biometrics, general & metabolic
6164 Types of physical activity in last 4 weeks : 5 : Heavy DIY (eg: weeding, lawn mowing, carpentry, digging)	Sex, biometrics, general & metabolic
6177 Medication for cholesterol, blood pressure or diabetes : 1 : Cholesterol lowering medication	Sex, biometrics, general & metabolic
6177 Medication for cholesterol, blood pressure or diabetes : 2 : Blood pressure medication	Sex, biometrics, general & metabolic
6177 Medication for cholesterol, blood pressure or diabetes : 3 : Insulin	Sex, biometrics, general & metabolic
6179 Mineral and other dietary supplements : 1 : Fish oil (including cod liver oil)	Dietary supplements
6179 Mineral and other dietary supplements : 2 : Glucosamine	Dietary supplements
6179 Mineral and other dietary supplements : 3 : Calcium	Dietary supplements
6179 Mineral and other dietary supplements : 4 : Zinc	Dietary supplements
6179 Mineral and other dietary supplements : 5 : Iron	Dietary supplements
6179 Mineral and other dietary supplements : 6 : Selenium	Dietary supplements
10004 Medication for pain relief, constipation, heartburn (pilot) : 3 : Paracetamol	Vision / baseline metrics
10007 Vitamin and mineral supplements (pilot) : 2 : Fish oil (including cod liver oil	Vision / baseline metrics
10722 Qualifications (pilot) : 1 : College or University degree	Vision / baseline metrics
10722 Qualifications (pilot) : 2 : A levels/AS levels or equivalent	Vision / baseline metrics
10722 Qualifications (pilot) : 3 : O levels/GCSEs or equivalent	Vision / baseline metrics
10855 Never eat eggs, dairy, wheat, sugar (pilot) : 4 : Sugar	Vision / baseline metrics
10855 Never eat eggs, dairy, wheat, sugar (pilot) : 5 : I eat all of the above	Vision / baseline metrics
10860 Gas or solid-fuel cooking/heating (pilot) : 1 : A gas hob	Vision / baseline metrics
10860 Gas or solid-fuel cooking/heating (pilot) : 2 : A gas cooker	Vision / baseline metrics
20001 Cancer code, self-reported : 1002 : breast cancer	Cancer & cancer treatment
20001 Cancer code, self-reported : 1003 : skin cancer	Unclustered
20001 Cancer code, self-reported : 1022 : colon cancer/sigmoid cancer	IBD, colorectal & urinary cancer
20001 Cancer code, self-reported : 1035 : bladder cancer	IBD, colorectal & urinary cancer
20001 Cancer code, self-reported : 1040 : uterine/endometrial cancer	Cancer & cancer treatment
20001 Cancer code, self-reported : 1041 : cervical cancer	Cancer & cancer treatment
20001 Cancer code, self-reported : 1044 : prostate cancer	Cancer & cancer treatment
20001 Cancer code, self-reported : 1059 : malignant melanoma	Cancer & cancer treatment
20001 Cancer code, self-reported : 1061 : basal cell carcinoma	Cancer & cancer treatment
20001 Cancer code, self-reported : 1072 : cin/pre-cancer cells cervix	Cancer & cancer treatment
20002 Non-cancer illness code, self-reported : 1065 : hypertension	Sex, biometrics, general & metabolic
20002 Non-cancer illness code, self-reported : 1066 : heart/cardiac problem	Unclustered
20002 Non-cancer illness code, self-reported : 1072 : essential hypertension	Unclustered
20002 Non-cancer illness code, self-reported : 1073 : gestational hypertension/pre-eclampsia	Unclustered
20002 Non-cancer illness code, self-reported : 1074 : angina	Sex, biometrics, general & metabolic
20002 Non-cancer illness code, self-reported : 1075 : heart attack/myocardial infarction	Sex, biometrics, general & metabolic
20002 Non-cancer illness code, self-reported : 1077 : heart arrhythmia	Heart & circulation
20002 Non-cancer illness code, self-reported : 1078 : heart valve problem/heart murmur	Heart & circulation
20002 Non-cancer illness code, self-reported : 1081 : stroke	Stroke, clotting & epilepsy
20002 Non-cancer illness code, self-reported : 1082 : transient ischaemic attack (tia)	Stroke, clotting & epilepsy
20002 Non-cancer illness code, self-reported : 1093 : pulmonary embolism +/- dvt	Stroke, clotting & epilepsy
20002 Non-cancer illness code, self-reported : 1094 : deep venous thrombosis (dvt)	Stroke, clotting & epilepsy
20002 Non-cancer illness code, self-reported : 1111 : asthma	Sex, biometrics, general & metabolic
20002 Non-cancer illness code, self-reported : 1112 : chronic obstructive airways disease/copd	Lung, kidney & infection
20002 Non-cancer illness code, self-reported : 1113 : emphysema/chronic bronchitis	Lung, kidney & infection
20002 Non-cancer illness code, self-reported : 1114 : bronchiectasis	Lung, kidney & infection
20002 Non-cancer illness code, self-reported : 1123 : sleep apnoea	Sleep & breathing
20002 Non-cancer illness code, self-reported : 1125 : pleurisy	Unclustered
20002 Non-cancer illness code, self-reported : 1126 : spontaneous pneumothorax/recurrent pneumothorax	Vision / baseline metrics
20002 Non-cancer illness code, self-reported : 1138 : gastro-oesophageal reflux (gord) / gastric reflux	Upper GI / Hospital admission flags
20002 Non-cancer illness code, self-reported : 1139 : oesophagitis/barretts oesophagus	Upper GI / Hospital admission flags
20002 Non-cancer illness code, self-reported : 1142 : gastric/stomach ulcers	Unclustered
20002 Non-cancer illness code, self-reported : 1154 : irritable bowel syndrome	Depression, pain & anxiety
20002 Non-cancer illness code, self-reported : 1156 : infective/viral hepatitis	Unclustered
20002 Non-cancer illness code, self-reported : 1162 : cholelithiasis/gall stones	Liver, gallbladder & pancreas
20002 Non-cancer illness code, self-reported : 1165 : pancreatitis	Liver, gallbladder & pancreas
20002 Non-cancer illness code, self-reported : 1190 : peritonitis	Unclustered
20002 Non-cancer illness code, self-reported : 1196 : urinary tract infection/kidney infection	Unclustered
20002 Non-cancer illness code, self-reported : 1197 : kidney stone/ureter stone/bladder stone	Urogenital
20002 Non-cancer illness code, self-reported : 1201 : bladder problem (not cancer)	Urogenital
20002 Non-cancer illness code, self-reported : 1202 : urinary frequency / incontinence	Urogenital
20002 Non-cancer illness code, self-reported : 1220 : diabetes	Sex, biometrics, general & metabolic
20002 Non-cancer illness code, self-reported : 1223 : type 2 diabetes	Sex, biometrics, general & metabolic
20002 Non-cancer illness code, self-reported : 1224 : thyroid problem (not cancer)	Unclustered
20002 Non-cancer illness code, self-reported : 1225 : hyperthyroidism/thyrotoxicosis	Unclustered
20002 Non-cancer illness code, self-reported : 1226 : hypothyroidism/myxoedema	Unclustered
20002 Non-cancer illness code, self-reported : 1242 : eye/eyelid problem	Vision / baseline metrics
20002 Non-cancer illness code, self-reported : 1247 : meningitis	Unclustered
20002 Non-cancer illness code, self-reported : 1257 : trapped nerve/compressed nerve	Unclustered
20002 Non-cancer illness code, self-reported : 1261 : multiple sclerosis	Dementia & neurodegeneration
20002 Non-cancer illness code, self-reported : 1264 : epilepsy	Stroke, clotting & epilepsy
20002 Non-cancer illness code, self-reported : 1265 : migraine	Unclustered
20002 Non-cancer illness code, self-reported : 1266 : head injury	Unclustered
20002 Non-cancer illness code, self-reported : 1276 : diabetic eye disease	Sex, biometrics, general & metabolic
20002 Non-cancer illness code, self-reported : 1277 : glaucoma	Vision / baseline metrics
20002 Non-cancer illness code, self-reported : 1278 : cataract	Vision / baseline metrics
20002 Non-cancer illness code, self-reported : 1281 : retinal detachment	Vision / baseline metrics
20002 Non-cancer illness code, self-reported : 1286 : depression	Depression, pain & anxiety
20002 Non-cancer illness code, self-reported : 1287 : anxiety/panic attacks	Depression, pain & anxiety
20002 Non-cancer illness code, self-reported : 1291 : mania/bipolar disorder/manic depression	Psychiatry & injury
20002 Non-cancer illness code, self-reported : 1293 : bone disorder	Unclustered
20002 Non-cancer illness code, self-reported : 1294 : back problem	Unclustered
20002 Non-cancer illness code, self-reported : 1295 : joint disorder	Unclustered
20002 Non-cancer illness code, self-reported : 1297 : muscle/soft tissue problem	Unclustered
20002 Non-cancer illness code, self-reported : 1309 : osteoporosis	Fractures & bone health
20002 Non-cancer illness code, self-reported : 1311 : spine arthritis/spondylitis	Spine, shoulder & nerve pain
20002 Non-cancer illness code, self-reported : 1312 : prolapsed disc/slipped disc	Spine, shoulder & nerve pain
20002 Non-cancer illness code, self-reported : 1313 : ankylosing spondylitis	Unclustered
20002 Non-cancer illness code, self-reported : 1330 : iron deficiency anaemia	Sex, biometrics, general & metabolic
20002 Non-cancer illness code, self-reported : 1331 : pernicious anaemia	Unclustered
20002 Non-cancer illness code, self-reported : 1349 : ovarian cyst or cysts	Women's reproductive health
20002 Non-cancer illness code, self-reported : 1351 : uterine fibroids	Women's reproductive health
20002 Non-cancer illness code, self-reported : 1352 : uterine polyps	Women's reproductive health
20002 Non-cancer illness code, self-reported : 1353 : vaginal prolapse/uterine prolapse	Urogenital
20002 Non-cancer illness code, self-reported : 1367 : breast cysts	Unclustered
20002 Non-cancer illness code, self-reported : 1374 : allergy/hypersensitivity/anaphylaxis	Unclustered
20002 Non-cancer illness code, self-reported : 1385 : allergy or anaphylactic reaction to food	Unclustered
20002 Non-cancer illness code, self-reported : 1386 : allergy or anaphylactic reaction to drug	Unclustered
20002 Non-cancer illness code, self-reported : 1387 : hayfever/allergic rhinitis	Unclustered
20002 Non-cancer illness code, self-reported : 1396 : enlarged prostate	Urogenital
20002 Non-cancer illness code, self-reported : 1398 : pneumonia	Unclustered
20002 Non-cancer illness code, self-reported : 1402 : endometriosis	Women's reproductive health
20002 Non-cancer illness code, self-reported : 1405 : other renal/kidney problem	Unclustered
20002 Non-cancer illness code, self-reported : 1406 : muscle or soft tissue injuries	Unclustered
20002 Non-cancer illness code, self-reported : 1412 : bronchitis	Unclustered
20002 Non-cancer illness code, self-reported : 1413 : nasal/sinus disorder	Sleep & breathing
20002 Non-cancer illness code, self-reported : 1415 : ear/vestibular disorder	Depression, pain & anxiety
20002 Non-cancer illness code, self-reported : 1416 : chronic sinusitis	Sleep & breathing
20002 Non-cancer illness code, self-reported : 1417 : nasal polyps	Sleep & breathing
20002 Non-cancer illness code, self-reported : 1421 : meniere's disease	Unclustered
20002 Non-cancer illness code, self-reported : 1434 : other neurological problem	Unclustered
20002 Non-cancer illness code, self-reported : 1436 : headaches (not migraine)	Unclustered
20002 Non-cancer illness code, self-reported : 1440 : tuberculosis (tb)	Unclustered
20002 Non-cancer illness code, self-reported : 1442 : helicobacter pylori	Unclustered
20002 Non-cancer illness code, self-reported : 1452 : eczema/dermatitis	Unclustered
20002 Non-cancer illness code, self-reported : 1453 : psoriasis	Unclustered
20002 Non-cancer illness code, self-reported : 1456 : malabsorption/coeliac disease	Food groups
20002 Non-cancer illness code, self-reported : 1457 : duodenal ulcer	Unclustered
20002 Non-cancer illness code, self-reported : 1458 : diverticular disease/diverticulitis	Colorectal (other)
20002 Non-cancer illness code, self-reported : 1459 : colitis/not crohns or ulcerative colitis	IBD, colorectal & urinary cancer
20002 Non-cancer illness code, self-reported : 1460 : rectal or colon adenoma/polyps	Colorectal (other)
20002 Non-cancer illness code, self-reported : 1462 : crohns disease	IBD, colorectal & urinary cancer
20002 Non-cancer illness code, self-reported : 1463 : ulcerative colitis	IBD, colorectal & urinary cancer
20002 Non-cancer illness code, self-reported : 1464 : rheumatoid arthritis	Unclustered
20002 Non-cancer illness code, self-reported : 1465 : osteoarthritis	Joints / drug allergies
20002 Non-cancer illness code, self-reported : 1466 : gout	Sex, biometrics, general & metabolic
20002 Non-cancer illness code, self-reported : 1467 : other joint disorder	Unclustered
20002 Non-cancer illness code, self-reported : 1471 : atrial fibrillation	Heart & circulation
20002 Non-cancer illness code, self-reported : 1473 : high cholesterol	Sex, biometrics, general & metabolic
20002 Non-cancer illness code, self-reported : 1474 : hiatus hernia	Upper GI / Hospital admission flags
20002 Non-cancer illness code, self-reported : 1476 : sciatica	Spine, shoulder & nerve pain
20002 Non-cancer illness code, self-reported : 1478 : cervical spondylosis	Spine, shoulder & nerve pain
20002 Non-cancer illness code, self-reported : 1479 : rheumatic fever	Unclustered
20002 Non-cancer illness code, self-reported : 1482 : chronic fatigue syndrome	Unclustered
20002 Non-cancer illness code, self-reported : 1494 : varicose veins	Unclustered
20002 Non-cancer illness code, self-reported : 1502 : appendicitis	Unclustered
20002 Non-cancer illness code, self-reported : 1505 : haemorrhoids / piles	Unclustered
20002 Non-cancer illness code, self-reported : 1513 : inguinal hernia	Unclustered
20002 Non-cancer illness code, self-reported : 1534 : back pain	Unclustered
20002 Non-cancer illness code, self-reported : 1537 : joint pain	Unclustered
20002 Non-cancer illness code, self-reported : 1538 : arthritis (nos)	Unclustered
20002 Non-cancer illness code, self-reported : 1556 : menorrhagia (unknown cause)	Unclustered
20002 Non-cancer illness code, self-reported : 1559 : miscarriage	Unclustered
20002 Non-cancer illness code, self-reported : 1568 : measles / morbillivirus	Unclustered
20002 Non-cancer illness code, self-reported : 1569 : mumps / epidemic parotitis	Unclustered
20002 Non-cancer illness code, self-reported : 1571 : chickenpox	Unclustered
20002 Non-cancer illness code, self-reported : 1598 : tonsiltis	Unclustered
20002 Non-cancer illness code, self-reported : 1617 : osteopenia	Unclustered
20002 Non-cancer illness code, self-reported : 1633 : fracture upper arm / humerus / elbow	Unclustered
20002 Non-cancer illness code, self-reported : 1634 : fracture forearm / wrist	Unclustered
20002 Non-cancer illness code, self-reported : 1637 : fracture wrist / colles fracture	Unclustered
20002 Non-cancer illness code, self-reported : 1651 : fracture lower leg / ankle	Unclustered
20002 Non-cancer illness code, self-reported : 1666 : benign breast lump	Unclustered
20002 Non-cancer illness code, self-reported : 99999 : unclassifiable	Vision / baseline metrics
20084 Vitamin and/or mineral supplement use : 468 : Multivitamin	Dietary fats & oils
20084 Vitamin and/or mineral supplement use : 469 : Multivitamin with iron	Dietary supplements
20084 Vitamin and/or mineral supplement use : 471 : Multivitamin with multimineral	Dietary supplements
20084 Vitamin and/or mineral supplement use : 472 : Fish oil	Dietary fats & oils
20084 Vitamin and/or mineral supplement use : 473 : Glucosamine/chondroitin	Dietary fats & oils
20084 Vitamin and/or mineral supplement use : 474 : Evening primrose	Dietary supplements
20084 Vitamin and/or mineral supplement use : 476 : Vitamin B6	Dietary supplements
20084 Vitamin and/or mineral supplement use : 477 : Vitamin B12	Dietary supplements
20084 Vitamin and/or mineral supplement use : 478 : Vitamin C	Dietary supplements
20084 Vitamin and/or mineral supplement use : 479 : Vitamin D	Dietary supplements
20084 Vitamin and/or mineral supplement use : 480 : Vitamin E	Dietary supplements
20084 Vitamin and/or mineral supplement use : 481 : Folic acid	Dietary supplements
20084 Vitamin and/or mineral supplement use : 483 : Magnesium	Dietary supplements
20084 Vitamin and/or mineral supplement use : 484 : Selenium	Dietary supplements
20084 Vitamin and/or mineral supplement use : 485 : Calcium	Dietary supplements
20084 Vitamin and/or mineral supplement use : 486 : Iron	Dietary supplements
20084 Vitamin and/or mineral supplement use : 487 : Zinc	Dietary supplements
20084 Vitamin and/or mineral supplement use : 488 : Other vitamin	Dietary supplements
20085 Reason for not eating or drinking normally : 5 : Away	Dietary fats & oils
20085 Reason for not eating or drinking normally : 6 : Other reason untypical diet	Dietary fats & oils
20086 Type of special diet followed : 10 : Low calorie	Dietary fats & oils
20086 Type of special diet followed : 11 : Vegetarian	Food groups
20086 Type of special diet followed : 13 : Other	Dietary fats & oils
20086 Type of special diet followed : 8 : Gluten-free	Food groups
20086 Type of special diet followed : 9 : Lactose-free	Food groups
20087 Types of spread used on bread/crackers : 159 : Butter on bread/crackers	Dietary fats & oils
20087 Types of spread used on bread/crackers : 160 : Spreadable butter on bread/crackers	Dietary fats & oils
20087 Types of spread used on bread/crackers : 161 : Low fat butter on bread/crackers	Dietary fats & oils
20087 Types of spread used on bread/crackers : 162 : Normal fat butter on bread/crackers	Dietary fats & oils
20087 Types of spread used on bread/crackers : 164 : Olive spread on bread/crackers	Dietary fats & oils
20087 Types of spread used on bread/crackers : 166 : Low fat olive spread on bread/crackers	Dietary fats & oils
20087 Types of spread used on bread/crackers : 167 : Normal fat olive spread on bread/crackers	Dietary fats & oils
20087 Types of spread used on bread/crackers : 170 : Polyunsaturated margarine on bread/crackers	Dietary fats & oils
20087 Types of spread used on bread/crackers : 172 : Low fat polyunsaturated margarine on bread/crackers	Dietary fats & oils
20087 Types of spread used on bread/crackers : 173 : Normal fat polyunsaturated margarine on bread/crackers	Dietary fats & oils
20087 Types of spread used on bread/crackers : 174 : Cholesterol-lowering polyunsaturated margarine on bread/crackers	Dietary fats & oils
20087 Types of spread used on bread/crackers : 176 : Dairy spread on bread/crackers	Dietary fats & oils
20087 Types of spread used on bread/crackers : 178 : Low fat dairy spread on bread/crackers	Dietary fats & oils
20087 Types of spread used on bread/crackers : 179 : Normal fat dairy spread on bread/crackers	Dietary fats & oils
20087 Types of spread used on bread/crackers : 182 : Soya margarine on bread/crackers	Food groups
20087 Types of spread used on bread/crackers : 188 : Unknown margarine on bread/crackers	Dietary fats & oils
20087 Types of spread used on bread/crackers : 193 : Unknown margarine on bread/crackers	Dietary fats & oils
20088 Types of spreads/sauces consumed : 332 : Jam/honey	Dietary fats & oils
20088 Types of spreads/sauces consumed : 333 : Cream	Dietary fats & oils
20088 Types of spreads/sauces consumed : 334 : Peanut butter	Dietary fats & oils
20088 Types of spreads/sauces consumed : 335 : Yeast extract	Dietary fats & oils
20088 Types of spreads/sauces consumed : 336 : Hummus	Dietary fats & oils
20088 Types of spreads/sauces consumed : 338 : Chutney/pickle	Dietary fats & oils
20088 Types of spreads/sauces consumed : 339 : Tomato ketchup	Dietary fats & oils
20088 Types of spreads/sauces consumed : 340 : Brown sauce	Dietary fats & oils
20088 Types of spreads/sauces consumed : 341 : Low fat mayonnaise	Dietary fats & oils
20088 Types of spreads/sauces consumed : 342 : Mayonnaise	Dietary fats & oils
20088 Types of spreads/sauces consumed : 343 : Salad dressing	Dietary fats & oils
20088 Types of spreads/sauces consumed : 344 : Oil for drizzling	Dietary fats & oils
20088 Types of spreads/sauces consumed : 346 : Tomato-based sauce	Dietary fats & oils
20088 Types of spreads/sauces consumed : 347 : Cheese sauce	Unclustered
20088 Types of spreads/sauces consumed : 348 : White/cream sauce	Dietary fats & oils
20088 Types of spreads/sauces consumed : 349 : Gravy	Dietary fats & oils
20088 Types of spreads/sauces consumed : 350 : Other sauce	Dietary fats & oils
20089 Type of meals eaten : 461 : Takeaway meals	Dietary fats & oils
20089 Type of meals eaten : 462 : Restaurant meals	Dietary fats & oils
20089 Type of meals eaten : 463 : Bought sandwiches	Dietary fats & oils
20089 Type of meals eaten : 464 : Ready meals	Dietary fats & oils
20089 Type of meals eaten : 465 : Home cooked meals	Dietary fats & oils
20090 Type of fat/oil used in cooking : 352 : Cooking fat unknown	Dietary fats & oils
20090 Type of fat/oil used in cooking : 353 : Olive oil	Dietary fats & oils
20090 Type of fat/oil used in cooking : 354 : Sunflower oil	Dietary fats & oils
20090 Type of fat/oil used in cooking : 355 : Vegetable oil	Dietary fats & oils
20090 Type of fat/oil used in cooking : 356 : Rapeseed oil	Unclustered
20090 Type of fat/oil used in cooking : 359 : Butter	Dietary fats & oils
20090 Type of fat/oil used in cooking : 360 : Spreadable butter	Dietary fats & oils
20090 Type of fat/oil used in cooking : 362 : Normal fat butter	Dietary fats & oils
20090 Type of fat/oil used in cooking : 365 : Olive spread	Dietary fats & oils
20090 Type of fat/oil used in cooking : 367 : Low fat olive spread for	Dietary fats & oils
20090 Type of fat/oil used in cooking : 368 : Normal fat olive spread	Dietary fats & oils
20090 Type of fat/oil used in cooking : 371 : Polyunsaturated margarine	Dietary fats & oils
20090 Type of fat/oil used in cooking : 373 : Low fat polyunsaturated margarine	Dietary fats & oils
20090 Type of fat/oil used in cooking : 374 : Normal fat polyunsaturated margarine	Dietary fats & oils
20090 Type of fat/oil used in cooking : 375 : Cholesterol lowering polyunsaturated margarine	Dietary fats & oils
20090 Type of fat/oil used in cooking : 377 : Dairy spread	Dietary fats & oils
20090 Type of fat/oil used in cooking : 389 : Unknown/other soft margarine	Dietary fats & oils
20091 Type of sliced bread eaten : 1 : white	Dietary fats & oils
20091 Type of sliced bread eaten : 2 : mixed	Dietary fats & oils
20091 Type of sliced bread eaten : 3 : wholemeal	Dietary fats & oils
20091 Type of sliced bread eaten : 4 : seeded	Dietary fats & oils
20091 Type of sliced bread eaten : 5 : other	Food groups
20092 Type of baguette eaten : 1 : white	Dietary fats & oils
20092 Type of baguette eaten : 2 : mixed	Dietary fats & oils
20092 Type of baguette eaten : 3 : wholemeal	Dietary fats & oils
20093 Type of large bap eaten : 1 : white	Unclustered
20094 Type of bread roll eaten : 1 : white	Dietary fats & oils
20094 Type of bread roll eaten : 2 : mixed	Dietary fats & oils
20094 Type of bread roll eaten : 3 : wholemeal	Dietary fats & oils
20094 Type of bread roll eaten : 4 : seeded	Dietary fats & oils
20095 Size of white wine glass drunk : 1 : small (125ml)	Dietary fats & oils
20095 Size of white wine glass drunk : 2 : medium (175ml)	Dietary fats & oils
20096 Size of red wine glass drunk : 1 : small (125ml)	Dietary fats & oils
20096 Size of red wine glass drunk : 2 : medium (175ml)	Dietary fats & oils
20096 Size of red wine glass drunk : 3 : large (250ml)	Unclustered
20097 Size of rose wine glass drunk : 2 : medium (175ml)	Unclustered
20098 Thickness of butter/margarine spread on sliced bread : 1 : thin	Dietary fats & oils
20098 Thickness of butter/margarine spread on sliced bread : 2 : medium	Dietary fats & oils
20098 Thickness of butter/margarine spread on sliced bread : 3 : thick	Dietary fats & oils
20099 Thickness of butter/margarine spread on baguettes : 1 : thin	Dietary fats & oils
20099 Thickness of butter/margarine spread on baguettes : 2 : medium	Dietary fats & oils
20101 Thickness of butter/margarine spread on bread rolls : 1 : thin	Dietary fats & oils
20101 Thickness of butter/margarine spread on bread rolls : 2 : medium	Dietary fats & oils
20102 Thickness of butter/margarine spread on crackers/crispbreads : 1 : thin	Dietary fats & oils
20102 Thickness of butter/margarine spread on crackers/crispbreads : 2 : medium	Unclustered
20105 Liquid used to make porridge : 78 : Porridge with water	Dietary fats & oils
20105 Liquid used to make porridge : 79 : Porridge with milk	Dietary fats & oils
20106 Type of yogurt eaten : 210 : Low fat yogurt consumers	Dietary fats & oils
20106 Type of yogurt eaten : 211 : Full fat yogurt consumers	Dietary fats & oils
20107 Illnesses of father : 1 : Heart disease	Family history
20107 Illnesses of father : 10 : Alzheimer's disease/dementia	Unclustered
20107 Illnesses of father : 11 : Parkinson's disease	Unclustered
20107 Illnesses of father : 12 : Severe depression	Depression, pain & anxiety
20107 Illnesses of father : 13 : Prostate cancer	Unclustered
20107 Illnesses of father : 2 : Stroke	Family history
20107 Illnesses of father : 3 : Lung cancer	Family history
20107 Illnesses of father : 4 : Bowel cancer	Colorectal (other)
20107 Illnesses of father : 6 : Chronic bronchitis/emphysema	Family history
20107 Illnesses of father : 8 : High blood pressure	Family history
20107 Illnesses of father : 9 : Diabetes	Family history
20108 Ingredients in canned soup : 5 : Vegetables	Unclustered
20109 Ingredients in homemade soup : 5 : Vegetables	Dietary fats & oils
20110 Illnesses of mother : 1 : Heart disease	Family history
20110 Illnesses of mother : 10 : Alzheimer's disease/dementia	Unclustered
20110 Illnesses of mother : 11 : Parkinson's disease	Unclustered
20110 Illnesses of mother : 12 : Severe depression	Depression, pain & anxiety
20110 Illnesses of mother : 2 : Stroke	Family history
20110 Illnesses of mother : 3 : Lung cancer	Family history
20110 Illnesses of mother : 4 : Bowel cancer	Colorectal (other)
20110 Illnesses of mother : 5 : Breast cancer	Cancer & cancer treatment
20110 Illnesses of mother : 6 : Chronic bronchitis/emphysema	Family history
20110 Illnesses of mother : 8 : High blood pressure	Family history
20110 Illnesses of mother : 9 : Diabetes	Family history
20111 Illnesses of siblings : 1 : Heart disease	Family history
20111 Illnesses of siblings : 10 : Alzheimer's disease/dementia	Unclustered
20111 Illnesses of siblings : 11 : Parkinson's disease	Unclustered
20111 Illnesses of siblings : 12 : Severe depression	Depression, pain & anxiety
20111 Illnesses of siblings : 13 : Prostate cancer	Family history
20111 Illnesses of siblings : 2 : Stroke	Family history
20111 Illnesses of siblings : 3 : Lung cancer	Family history
20111 Illnesses of siblings : 4 : Bowel cancer	Colorectal (other)
20111 Illnesses of siblings : 5 : Breast cancer	Family history
20111 Illnesses of siblings : 6 : Chronic bronchitis/emphysema	Family history
20111 Illnesses of siblings : 8 : High blood pressure	Family history
20111 Illnesses of siblings : 9 : Diabetes	Family history
20112 Illnesses of adopted father : 1 : Heart disease	Family history
20113 Illnesses of adopted mother : 8 : High blood pressure	Family history
41214 Carer support indicators : 1 : Yes	Upper GI / Hospital admission flags
41214 Carer support indicators : 2 : No	Upper GI / Hospital admission flags
41214 Carer support indicators : 99 : Not known	Upper GI / Hospital admission flags
41215 Detention categories : 0 : Informal, not formally detained	Upper GI / Hospital admission flags
41215 Detention categories : 1 : Formally detained under Part II, Mental Health Act 1983	Unclustered
41218 History of psychiatric care on admission : 0 : No known previous psychiatric episodes	Psychiatry & injury
41218 History of psychiatric care on admission : 1 : One or more previous psychiatric episodes with this Health Care Provider	Psychiatry & injury
41218 History of psychiatric care on admission : 8 : Not applicable	Upper GI / Hospital admission flags
41218 History of psychiatric care on admission : 9 : Not known	Upper GI / Hospital admission flags
41219 Anaesthetics administered during delivery : 2 : Epidural or caudal anaesthetic	Age, education, income & pregnancy
41219 Anaesthetics administered during delivery : 3 : Spinal anaesthetic	Age, education, income & pregnancy
41219 Anaesthetics administered during delivery : 7 : Other	Age, education, income & pregnancy
41219 Anaesthetics administered during delivery : 8 : Not applicable	Age, education, income & pregnancy
41219 Anaesthetics administered during delivery : 9 : Not known	Age, education, income & pregnancy
41220 Anaesthetics administered post delivery : 7 : Other	Age, education, income & pregnancy
41220 Anaesthetics administered post delivery : 8 : Not applicable	Age, education, income & pregnancy
41220 Anaesthetics administered post delivery : 9 : Not known	Age, education, income & pregnancy
41221 Delivery methods : 0 : Spontaneous vertex	Age, education, income & pregnancy
41221 Delivery methods : 4 : Ventouse, vacuum extraction	Age, education, income & pregnancy
41221 Delivery methods : 7 : Elective caesarean section	Age, education, income & pregnancy
41221 Delivery methods : 8 : Emergency caesarean section	Age, education, income & pregnancy
41221 Delivery methods : 9 : Other than those specified above	Age, education, income & pregnancy
41221 Delivery methods : X : Not known	Age, education, income & pregnancy
41222 Delivery onset methods : 1 : Spontaneous	Age, education, income & pregnancy
41222 Delivery onset methods : 2 : Caesarean section	Age, education, income & pregnancy
41222 Delivery onset methods : 4 : Medical induction	Age, education, income & pregnancy
41222 Delivery onset methods : 9 : Not known	Age, education, income & pregnancy
41223 Delivery places : 2 : NHS hospital: consultant ward	Age, education, income & pregnancy
41223 Delivery places : 4 : NHS hospital: consultant and GP ward	Age, education, income & pregnancy
41223 Delivery places : 9 : Not known	Age, education, income & pregnancy
41224 Intended delivery places : 2 : NHS hospital: consultant ward	Age, education, income & pregnancy
41224 Intended delivery places : 4 : NHS hospital: consultant and GP ward	Age, education, income & pregnancy
41224 Intended delivery places : 9 : Not known	Age, education, income & pregnancy
41225 Resuscitation methods : 1 : Positive pressure nil, drugs nil	Age, education, income & pregnancy
41225 Resuscitation methods : 3 : Positive pressure by mask, drugs nil	Age, education, income & pregnancy
41225 Resuscitation methods : 8 : Stillborn and no method of resuscitation attempted	Age, education, income & pregnancy
41225 Resuscitation methods : 9 : Not known	Age, education, income & pregnancy
41226 Sex of baby : 1 : Male	Age, education, income & pregnancy
41226 Sex of baby : 2 : Female	Age, education, income & pregnancy
41227 Status of baby at birth : 1 : Live	Age, education, income & pregnancy
41227 Status of baby at birth : 9 : Not known	Age, education, income & pregnancy
41228 Statuses of person conducting delivery : 1 : Hospital doctor	Age, education, income & pregnancy
41228 Statuses of person conducting delivery : 3 : Midwife	Age, education, income & pregnancy
41228 Statuses of person conducting delivery : 9 : Not known	Age, education, income & pregnancy
A04.7 Enterocolitis due to Clostridium difficile	Unclustered
A04.8 Other specified bacterial intestinal infections	Unclustered
A08.4 Viral intestinal infection, unspecified	Unclustered
A09.9 Gastroenteritis and colitis of unspecified origin	Upper GI / Hospital admission flags
A41.5 Septicaemia due to other Gram-negative organisms	Lung, kidney & infection
A41.9 Septicaemia, unspecified	Cancer & cancer treatment
B07 Viral warts	Unclustered
B34.9 Viral infection, unspecified	Unclustered
B37.0 Candidal stomatitis	Unclustered
B37.8 Candidiasis of other sites	Unclustered
B95.4 Other streptococcus as the cause of diseases classified to other chapters	Surgical complications & infection
B95.6 Staphylococcus aureus as the cause of diseases classified to other chapters	Surgical complications & infection
B96.1 Klebsiella pneumoniae [K. pneumoniae] as the cause of diseases classified to other chapters	Lung, kidney & infection
B96.2 Escherichia coli [E. coli] as the cause of diseases classified to other chapters	Lung, kidney & infection
B96.5 Pseudomonas (aeruginosa)(mallei)(pseudomallei) as the cause of diseases classified to other chapters	Lung, kidney & infection
B96.8 Other specified bacterial agents as the cause of diseases classified to other chapters	Upper GI / Hospital admission flags
B98.0 Helicobacter pylori [H.pylori] as the cause of diseases classified to other chapters	Upper GI / Hospital admission flags
C15.9 Oesophagus, unspecified	Unclustered
C18.0 Caecum	IBD, colorectal & urinary cancer
C18.7 Sigmoid colon	IBD, colorectal & urinary cancer
C18.9 Colon, unspecified	IBD, colorectal & urinary cancer
C19 Malignant neoplasm of rectosigmoid junction	IBD, colorectal & urinary cancer
C20 Malignant neoplasm of rectum	IBD, colorectal & urinary cancer
C25.9 Pancreas, unspecified	Liver, gallbladder & pancreas
C34.1 Upper lobe, bronchus or lung	Cancer & cancer treatment
C34.3 Lower lobe, bronchus or lung	Cancer & cancer treatment
C34.9 Bronchus or lung, unspecified	Cancer & cancer treatment
C43.5 Malignant melanoma of trunk	Unclustered
C43.7 Malignant melanoma of lower limb, including hip	Cancer & cancer treatment
C44.1 Skin of eyelid, including canthus	Unclustered
C44.2 Skin of ear and external auricular canal	Unclustered
C44.3 Skin of other and unspecified parts of face	Unclustered
C44.4 Skin of scalp and neck	Unclustered
C44.5 Skin of trunk	Unclustered
C44.6 Skin of upper limb, including shoulder	Unclustered
C44.7 Skin of lower limb, including hip	Unclustered
C50.2 Upper-inner quadrant of breast	Cancer & cancer treatment
C50.4 Upper-outer quadrant of breast	Cancer & cancer treatment
C50.9 Breast, unspecified	Cancer & cancer treatment
C54.1 Endometrium	Cancer & cancer treatment
C56 Malignant neoplasm of ovary	Cancer & cancer treatment
C61 Malignant neoplasm of prostate	Cancer & cancer treatment
C64 Malignant neoplasm of kidney, except renal pelvis	IBD, colorectal & urinary cancer
C67.9 Bladder, unspecified	IBD, colorectal & urinary cancer
C77.0 Lymph nodes of head, face and neck	Cancer & cancer treatment
C77.1 Intrathoracic lymph nodes	Cancer & cancer treatment
C77.2 Intra-abdominal lymph nodes	IBD, colorectal & urinary cancer
C77.3 Axillary and upper limb lymph nodes	Cancer & cancer treatment
C77.9 Lymph node, unspecified	Cancer & cancer treatment
C78.0 Secondary malignant neoplasm of lung	Cancer & cancer treatment
C78.2 Secondary malignant neoplasm of pleura	Cancer & cancer treatment
C78.6 Secondary malignant neoplasm of retroperitoneum and peritoneum	Cancer & cancer treatment
C78.7 Secondary malignant neoplasm of liver	Cancer & cancer treatment
C79.3 Secondary malignant neoplasm of brain and cerebral meninges	Cancer & cancer treatment
C79.5 Secondary malignant neoplasm of bone and bone marrow	Cancer & cancer treatment
C79.8 Secondary malignant neoplasm of other specified sites	Cancer & cancer treatment
C79.9 Secondary malignant neoplasm, unspecified site	Cancer & cancer treatment
C83.3 Large cell (diffuse)	Cancer & cancer treatment
C85.9 Non-Hodgkin's lymphoma, unspecified type	Cancer & cancer treatment
C90.0 Multiple myeloma	Cancer & cancer treatment
C91.1 Chronic lymphocytic leukaemia	Sex, biometrics, general & metabolic
C97 Malignant neoplasms of independent (primary) multiple sites	Unclustered
D05.1 Intraductal carcinoma in situ	Cancer & cancer treatment
D05.9 Carcinoma in situ of breast, unspecified	Cancer & cancer treatment
D12.0 Caecum	Colorectal (other)
D12.2 Ascending colon	Colorectal (other)
D12.3 Transverse colon	Colorectal (other)
D12.4 Descending colon	Colorectal (other)
D12.5 Sigmoid colon	Colorectal (other)
D12.6 Colon, unspecified	Colorectal (other)
D12.8 Rectum	Colorectal (other)
D13.1 Stomach	Unclustered
D17.0 Benign lipomatous neoplasm of skin and subcutaneous tissue of head, face and neck	Unclustered
D17.1 Benign lipomatous neoplasm of skin and subcutaneous tissue of trunk	Unclustered
D17.2 Benign lipomatous neoplasm of skin and subcutaneous tissue of limbs	Unclustered
D17.6 Benign lipomatous neoplasm of spermatic cord	Unclustered
D18.0 Haemangioma, any site	Unclustered
D22.3 Melanocytic naevi of other and unspecified parts of face	Unclustered
D22.5 Melanocytic naevi of trunk	Unclustered
D23.1 Skin of eyelid, including canthus	Unclustered
D23.3 Skin of other and unspecified parts of face	Unclustered
D24 Benign neoplasm of breast	Unclustered
D25.0 Submucous leiomyoma of uterus	Women's reproductive health
D25.1 Intramural leiomyoma of uterus	Women's reproductive health
D25.2 Subserosal leiomyoma of uterus	Women's reproductive health
D25.9 Leiomyoma of uterus, unspecified	Women's reproductive health
D27 Benign neoplasm of ovary	Women's reproductive health
D50.8 Other iron deficiency anaemias	Sex, biometrics, general & metabolic
D50.9 Iron deficiency anaemia, unspecified	Sex, biometrics, general & metabolic
D51.0 Vitamin B12 deficiency anaemia due to intrinsic factor deficiency	Unclustered
D61.9 Aplastic anaemia, unspecified	Liver, gallbladder & pancreas
D64.9 Anaemia, unspecified	Sex, biometrics, general & metabolic
D69.6 Thrombocytopenia, unspecified	Liver, gallbladder & pancreas
D70 Agranulocytosis	Cancer & cancer treatment
E03.9 Hypothyroidism, unspecified	Unclustered
E04.1 Non-toxic single thyroid nodule	Unclustered
E04.2 Non-toxic multinodular goitre	Unclustered
E05.9 Thyrotoxicosis, unspecified	Unclustered
E10.9 Without complications	Sex, biometrics, general & metabolic
E11.3 With ophthalmic complications	Sex, biometrics, general & metabolic
E11.4 With neurological complications	Sex, biometrics, general & metabolic
E11.9 Without complications	Sex, biometrics, general & metabolic
E14.9 Without complications	Sex, biometrics, general & metabolic
E16.2 Hypoglycaemia, unspecified	Sex, biometrics, general & metabolic
E21.0 Primary hyperparathyroidism	Lung, kidney & infection
E53.8 Deficiency of other specified B group vitamins	Unclustered
E55.9 Vitamin D deficiency, unspecified	Unclustered
E66.8 Other obesity	Sex, biometrics, general & metabolic
E66.9 Obesity, unspecified	Sex, biometrics, general & metabolic
E78.0 Pure hypercholesterolaemia	Sex, biometrics, general & metabolic
E78.5 Hyperlipidaemia, unspecified	Sex, biometrics, general & metabolic
E83.1 Disorders of iron metabolism	Unclustered
E83.3 Disorders of phosphorus metabolism	Lung, kidney & infection
E83.4 Disorders of magnesium metabolism	Lung, kidney & infection
E83.5 Disorders of calcium metabolism	Lung, kidney & infection
E86 Volume depletion	Lung, kidney & infection
E87.0 Hyperosmolality and hypernatraemia	Dementia & neurodegeneration
E87.1 Hypo-osmolality and hyponatraemia	Lung, kidney & infection
E87.2 Acidosis	Lung, kidney & infection
E87.5 Hyperkalaemia	Lung, kidney & infection
E87.6 Hypokalaemia	Lung, kidney & infection
E87.7 Fluid overload	Lung, kidney & infection
E89.0 Postprocedural hypothyroidism	Unclustered
F00.9 Dementia in Alzheimer's disease, unspecified	Dementia & neurodegeneration
F01.9 Vascular dementia, unspecified	Dementia & neurodegeneration
F03 Unspecified dementia	Dementia & neurodegeneration
F05.9 Delirium, unspecified	Dementia & neurodegeneration
F10.0 Acute intoxication	Psychiatry & injury
F10.1 Harmful use	Psychiatry & injury
F10.2 Dependence syndrome	Psychiatry & injury
F10.3 Withdrawal state	Psychiatry & injury
F17.1 Harmful use	Smoking
F17.2 Dependence syndrome	Smoking
F31.9 Bipolar affective disorder, unspecified	Psychiatry & injury
F32.9 Depressive episode, unspecified	Depression, pain & anxiety
F40.2 Specific (isolated) phobias	Vision / baseline metrics
F41.0 Panic disorder [episodic paroxysmal anxiety]	Vision / baseline metrics
F41.2 Mixed anxiety and depressive disorder	Depression, pain & anxiety
F41.9 Anxiety disorder, unspecified	Depression, pain & anxiety
G20 Parkinson's disease	Dementia & neurodegeneration
G30.9 Alzheimer's disease, unspecified	Dementia & neurodegeneration
G31.9 Degenerative disease of nervous system, unspecified	Dementia & neurodegeneration
G35 Multiple sclerosis	Dementia & neurodegeneration
G40.9 Epilepsy, unspecified	Stroke, clotting & epilepsy
G43.9 Migraine, unspecified	Unclustered
G45.9 Transient cerebral ischaemic attack, unspecified	Stroke, clotting & epilepsy
G47.3 Sleep apnoea	Sleep & breathing
G47.9 Sleep disorder, unspecified	Sleep & breathing
G51.0 Bell's palsy	Unclustered
G55.1 Nerve root and plexus compressions in intervertebral disk disorders	Spine, shoulder & nerve pain
G55.2 Nerve root and plexus compressions in spondylosis	Spine, shoulder & nerve pain
G56.0 Carpal tunnel syndrome	Unclustered
G56.2 Lesion of ulnar nerve	Unclustered
G57.6 Lesion of plantar nerve	Unclustered
G62.9 Polyneuropathy, unspecified	Surgical complications & infection
G63.2 Diabetic polyneuropathy	Sex, biometrics, general & metabolic
G81.9 Hemiplegia, unspecified	Stroke, clotting & epilepsy
G93.3 Postviral fatigue syndrome	Unclustered
G99.2 Myelopathy in diseases classified elsewhere	Spine, shoulder & nerve pain
H00.1 Chalazion	Unclustered
H01.0 Blepharitis	Unclustered
H02.0 Entropion and trichiasis of eyelid	Unclustered
H02.3 Blepharochalasis	Unclustered
H02.4 Ptosis of eyelid	Unclustered
H02.8 Other specified disorders of eyelid	Unclustered
H02.9 Disorder of eyelid, unspecified	Unclustered
H04.1 Other disorders of lachrymal gland	Unclustered
H04.2 Epiphora	Unclustered
H04.5 Stenosis and insufficiency of lachrymal passages	Unclustered
H18.4 Corneal degeneration	Vision / baseline metrics
H25.0 Senile incipient cataract	Vision / baseline metrics
H25.1 Senile nuclear cataract	Vision / baseline metrics
H25.8 Other senile cataract	Vision / baseline metrics
H25.9 Senile cataract, unspecified	Vision / baseline metrics
H26.4 After-cataract	Vision / baseline metrics
H26.8 Other specified cataract	Vision / baseline metrics
H26.9 Cataract, unspecified	Vision / baseline metrics
H33.0 Retinal detachment with retinal break	Vision / baseline metrics
H33.2 Serous retinal detachment	Vision / baseline metrics
H33.3 Retinal breaks without detachment	Vision / baseline metrics
H35.3 Degeneration of macula and posterior pole	Vision / baseline metrics
H35.8 Other specified retinal disorders	Vision / baseline metrics
H36.0 Diabetic retinopathy	Sex, biometrics, general & metabolic
H40.0 Glaucoma suspect	Vision / baseline metrics
H40.1 Primary open-angle glaucoma	Vision / baseline metrics
H40.2 Primary angle-closure glaucoma	Vision / baseline metrics
H40.9 Glaucoma, unspecified	Vision / baseline metrics
H43.8 Other disorders of vitreous body	Vision / baseline metrics
H52.1 Myopia	Vision / baseline metrics
H52.2 Astigmatism	Vision / baseline metrics
H53.0 Amblyopia ex anopsia	Vision / baseline metrics
H53.2 Diplopia	Unclustered
H53.8 Other visual disturbances	Stroke, clotting & epilepsy
H54.9 Unspecified visual impairment (binocular)	Vision / baseline metrics
H72.9 Perforation of tympanic membrane, unspecified	Unclustered
H81.0 Meniere's disease	Unclustered
H83.0 Labyrinthitis	Unclustered
H91.9 Hearing loss, unspecified	Depression, pain & anxiety
H93.1 Tinnitus	Unclustered
I07.1 Tricuspid insufficiency	Heart & circulation
I08.0 Disorders of both mitral and aortic valves	Heart & circulation
I08.1 Disorders of both mitral and tricuspid valves	Heart & circulation
I08.3 Combined disorders of mitral, aortic and tricuspid valves	Heart & circulation
I10 Essential (primary) hypertension	Sex, biometrics, general & metabolic
I12.0 Hypertensive renal disease with renal failure	Lung, kidney & infection
I20.0 Unstable angina	Sex, biometrics, general & metabolic
I20.8 Other forms of angina pectoris	Sex, biometrics, general & metabolic
I20.9 Angina pectoris, unspecified	Sex, biometrics, general & metabolic
I21.0 Acute transmural myocardial infarction of anterior wall	Sex, biometrics, general & metabolic
I21.1 Acute transmural myocardial infarction of inferior wall	Sex, biometrics, general & metabolic
I21.4 Acute subendocardial myocardial infarction	Heart & circulation
I21.9 Acute myocardial infarction, unspecified	Sex, biometrics, general & metabolic
I24.9 Acute ischaemic heart disease, unspecified	Heart & circulation
I25.1 Atherosclerotic heart disease	Sex, biometrics, general & metabolic
I25.2 Old myocardial infarction	Sex, biometrics, general & metabolic
I25.8 Other forms of chronic ischaemic heart disease	Sex, biometrics, general & metabolic
I25.9 Chronic ischaemic heart disease, unspecified	Sex, biometrics, general & metabolic
I26.9 Pulmonary embolism without mention of acute cor pulmonale	Stroke, clotting & epilepsy
I27.2 Other secondary pulmonary hypertension	Heart & circulation
I31.3 Pericardial effusion (noninflammatory)	Heart & circulation
I34.0 Mitral (valve) insufficiency	Heart & circulation
I34.1 Mitral (valve) prolapse	Heart & circulation
I35.0 Aortic (valve) stenosis	Heart & circulation
I35.1 Aortic (valve) insufficiency	Heart & circulation
I42.0 Dilated cardiomyopathy	Heart & circulation
I42.9 Cardiomyopathy, unspecified	Heart & circulation
I44.0 Atrioventricular block, first degree	Heart & circulation
I44.1 Atrioventricular block, second degree	Heart & circulation
I44.2 Atrioventricular block, complete	Heart & circulation
I44.7 Left bundle-branch block, unspecified	Heart & circulation
I45.1 Other and unspecified right bundle-branch block	Heart & circulation
I46.0 Cardiac arrest with successful resuscitation	Heart & circulation
I47.1 Supraventricular tachycardia	Heart & circulation
I47.2 Ventricular tachycardia	Heart & circulation
I48 Atrial fibrillation and flutter	Heart & circulation
I48.0 Paroxysmal atrial fibrillation	Heart & circulation
I48.1 Persistent atrial fibrillation	Heart & circulation
I48.9 Atrial fibrillation and atrial flutter, unspecified	Heart & circulation
I49.3 Ventricular premature depolarisation	Heart & circulation
I49.5 Sick sinus syndrome	Heart & circulation
I49.9 Cardiac arrhythmia, unspecified	Heart & circulation
I50.0 Congestive heart failure	Heart & circulation
I50.1 Left ventricular failure	Heart & circulation
I50.9 Heart failure, unspecified	Heart & circulation
I51.7 Cardiomegaly	Heart & circulation
I51.8 Other ill-defined heart diseases	Heart & circulation
I51.9 Heart disease, unspecified	Heart & circulation
I63.5 Cerebral infarction due to unspecified occlusion or stenosis of cerebral arteries	Stroke, clotting & epilepsy
I63.9 Cerebral infarction, unspecified	Stroke, clotting & epilepsy
I64 Stroke, not specified as haemorrhage or infarction	Stroke, clotting & epilepsy
I65.2 Occlusion and stenosis of carotid artery	Stroke, clotting & epilepsy
I67.8 Other specified cerebrovascular diseases	Dementia & neurodegeneration
I67.9 Cerebrovascular disease, unspecified	Stroke, clotting & epilepsy
I69.4 Sequelae of stroke, not specified as haemorrhage or infarction	Stroke, clotting & epilepsy
I70.20 Atherosclerosis of arteries of extremities (without gangrene)	Heart & circulation
I71.4 Abdominal aortic aneurysm, without mention of rupture	Heart & circulation
I73.0 Raynaud's syndrome	Unclustered
I73.9 Peripheral vascular disease, unspecified	Heart & circulation
I74.3 Embolism and thrombosis of arteries of the lower extremities	Heart & circulation
I77.1 Stricture of artery	Heart & circulation
I80.2 Phlebitis and thrombophlebitis of other deep vessels of lower extremities	Stroke, clotting & epilepsy
I83.1 Varicose veins of lower extremities with inflammation	Unclustered
I83.9 Varicose veins of lower extremities without ulcer or inflammation	Unclustered
I84.1 Internal haemorrhoids with other complications	Unclustered
I84.2 Internal haemorrhoids without complication	Unclustered
I84.5 External haemorrhoids without complication	Unclustered
I84.6 Residual haemorrhoidal skin tags	Unclustered
I84.8 Unspecified haemorrhoids with other complications	Unclustered
I84.9 Unspecified haemorrhoids without complication	Unclustered
I89.0 Lymphoedema, not elsewhere classified	Surgical complications & infection
I95.1 Orthostatic hypotension	Heart & circulation
I95.9 Hypotension, unspecified	Heart & circulation
J02.9 Acute pharyngitis, unspecified	Unclustered
J06.9 Acute upper respiratory infection, unspecified	Unclustered
J18.1 Lobar pneumonia, unspecified	Lung, kidney & infection
J18.9 Pneumonia, unspecified	Lung, kidney & infection
J22 Unspecified acute lower respiratory infection	Lung, kidney & infection
J30.1 Allergic rhinitis due to pollen	Unclustered
J31.0 Chronic rhinitis	Sleep & breathing
J32.9 Chronic sinusitis, unspecified	Sleep & breathing
J33.0 Polyp of nasal cavity	Sleep & breathing
J33.9 Nasal polyp, unspecified	Sleep & breathing
J34.2 Deviated nasal septum	Sleep & breathing
J34.3 Hypertrophy of nasal turbinates	Sleep & breathing
J34.8 Other specified disorders of nose and nasal sinuses	Sleep & breathing
J38.3 Other diseases of vocal cords	Unclustered
J40 Bronchitis, not specified as acute or chronic	Unclustered
J43.9 Emphysema, unspecified	Lung, kidney & infection
J44.0 Chronic obstructive pulmonary disease with acute lower respiratory infection	Lung, kidney & infection
J44.1 Chronic obstructive pulmonary disease with acute exacerbation, unspecified	Lung, kidney & infection
J44.8 Other specified chronic obstructive pulmonary disease	Lung, kidney & infection
J44.9 Chronic obstructive pulmonary disease, unspecified	Lung, kidney & infection
J45.0 Predominantly allergic asthma	Unclustered
J45.9 Asthma, unspecified	Sex, biometrics, general & metabolic
J47 Bronchiectasis	Lung, kidney & infection
J69.0 Pneumonitis due to food and vomit	Dementia & neurodegeneration
J84.1 Other interstitial pulmonary diseases with fibrosis	Unclustered
J90 Pleural effusion, not elsewhere classified	Lung, kidney & infection
J92.0 Pleural plaque with presence of asbestos	Unclustered
J92.9 Pleural plaque without asbestos	Unclustered
J93.9 Pneumothorax, unspecified	Cancer & cancer treatment
J96.9 Respiratory failure, unspecified	Lung, kidney & infection
J96.90 Respiratory failure, unspecified; Type I [hypoxic]	Lung, kidney & infection
J96.91 Respiratory failure unspecified; Type II [hypercapnic]	Lung, kidney & infection
J98.1 Pulmonary collapse	Lung, kidney & infection
J98.4 Other disorders of lung	Cancer & cancer treatment
K01.1 Impacted teeth	Unclustered
K02.9 Dental caries, unspecified	Unclustered
K04.7 Periapical abscess without sinus	Unclustered
K05.3 Chronic periodontitis	Unclustered
K08.3 Retained dental root	Unclustered
K08.8 Other specified disorders of teeth and supporting structures	Unclustered
K13.0 Diseases of lips	Unclustered
K13.7 Other and unspecified lesions of oral mucosa	Unclustered
K14.8 Other diseases of tongue	Unclustered
K20 Oesophagitis	Upper GI / Hospital admission flags
K21.0 Gastro-oesophageal reflux disease with oesophagitis	Upper GI / Hospital admission flags
K21.9 Gastro-oesophageal reflux disease without oesophagitis	Upper GI / Hospital admission flags
K22.1 Ulcer of oesophagus	Upper GI / Hospital admission flags
K22.2 Oesophageal obstruction	Upper GI / Hospital admission flags
K22.7 Barrett's oesophagus	Upper GI / Hospital admission flags
K22.8 Other specified diseases of oesophagus	Upper GI / Hospital admission flags
K25.9 Unspecified as acute or chronic, without haemorrhage or perforation	Upper GI / Hospital admission flags
K26.9 Unspecified as acute or chronic, without haemorrhage or perforation	Upper GI / Hospital admission flags
K29 Gastritis and duodenitis	Upper GI / Hospital admission flags
K29.1 Other acute gastritis	Unclustered
K29.5 Chronic gastritis, unspecified	Upper GI / Hospital admission flags
K29.6 Other gastritis	Upper GI / Hospital admission flags
K29.7 Gastritis, unspecified	Upper GI / Hospital admission flags
K29.8 Duodenitis	Upper GI / Hospital admission flags
K29.9 Gastroduodenitis, unspecified	Unclustered
K30 Dyspepsia	Upper GI / Hospital admission flags
K31.7 Polyp of stomach and duodenum	Upper GI / Hospital admission flags
K31.8 Other specified diseases of stomach and duodenum	Liver, gallbladder & pancreas
K31.9 Disease of stomach and duodenum, unspecified	Unclustered
K35.9 Acute appendicitis, unspecified	Unclustered
K40.2 Bilateral inguinal hernia, without obstruction or gangrene	Unclustered
K40.9 Unilateral or unspecified inguinal hernia, without obstruction or gangrene	Unclustered
K42.9 Umbilical hernia without obstruction or gangrene	Surgical complications & infection
K43.9 Ventral hernia without obstruction or gangrene	Surgical complications & infection
K44.9 Diaphragmatic hernia without obstruction or gangrene	Upper GI / Hospital admission flags
K50.9 Crohn's disease, unspecified	IBD, colorectal & urinary cancer
K51.9 Ulcerative colitis, unspecified	IBD, colorectal & urinary cancer
K52.8 Other specified non-infective gastro-enteritis and colitis	Unclustered
K52.9 Non-infective gastro-enteritis and colitis, unspecified	Upper GI / Hospital admission flags
K55.2 Angiodysplasia of colon	Unclustered
K56.2 Volvulus	Unclustered
K56.5 Intestinal adhesions [bands] with obstruction	IBD, colorectal & urinary cancer
K56.6 Other and unspecified intestinal obstruction	IBD, colorectal & urinary cancer
K56.7 Ileus, unspecified	IBD, colorectal & urinary cancer
K57.3 Diverticular disease of large intestine without perforation or abscess	Colorectal (other)
K57.9 Diverticular disease of intestine, part unspecified, without perforation or abscess	Colorectal (other)
K58.9 Irritable bowel syndrome without diarrhoea	Depression, pain & anxiety
K59.0 Constipation	Upper GI / Hospital admission flags
K60.2 Anal fissure, unspecified	Unclustered
K60.3 Anal fistula	Unclustered
K61.0 Anal abscess	Unclustered
K62.0 Anal polyp	Unclustered
K62.1 Rectal polyp	Colorectal (other)
K62.3 Rectal prolapse	Dementia & neurodegeneration
K62.5 Haemorrhage of anus and rectum	Unclustered
K62.8 Other specified diseases of anus and rectum	IBD, colorectal & urinary cancer
K63.3 Ulcer of intestine	IBD, colorectal & urinary cancer
K63.5 Polyp of colon	Colorectal (other)
K63.8 Other specified diseases of intestine	Unclustered
K63.9 Disease of intestine, unspecified	Unclustered
K64.0 First degree haemorrhoids	Colorectal (other)
K64.1 Second degree haemorrhoids	Colorectal (other)
K64.4 Residual haemorrhoidal skin tags	Colorectal (other)
K64.9 Haemorrhoids, unspecified	Colorectal (other)
K66.0 Peritoneal adhesions	Liver, gallbladder & pancreas
K74.6 Other and unspecified cirrhosis of liver	Liver, gallbladder & pancreas
K76.0 Fatty (change of) liver, not elsewhere classified	Liver, gallbladder & pancreas
K76.6 Portal hypertension	Liver, gallbladder & pancreas
K76.8 Other specified diseases of liver	Urogenital
K76.9 Liver disease, unspecified	Liver, gallbladder & pancreas
K80.0 Calculus of gallbladder with acute cholecystitis	Liver, gallbladder & pancreas
K80.1 Calculus of gallbladder with other cholecystitis	Liver, gallbladder & pancreas
K80.2 Calculus of gallbladder without cholecystitis	Liver, gallbladder & pancreas
K80.5 Calculus of bile duct without cholangitis or cholecystitis	Liver, gallbladder & pancreas
K81.0 Acute cholecystitis	Liver, gallbladder & pancreas
K81.1 Chronic cholecystitis	Liver, gallbladder & pancreas
K81.9 Cholecystitis, unspecified	Liver, gallbladder & pancreas
K82.8 Other specified diseases of gallbladder	Liver, gallbladder & pancreas
K83.0 Cholangitis	Liver, gallbladder & pancreas
K83.1 Obstruction of bile duct	Liver, gallbladder & pancreas
K83.8 Other specified diseases of biliary tract	Liver, gallbladder & pancreas
K85 Acute pancreatitis	Liver, gallbladder & pancreas
K85.9 Acute pancreatitis, unspecified	Liver, gallbladder & pancreas
K86.8 Other specified diseases of pancreas	Liver, gallbladder & pancreas
K90.0 Coeliac disease	Food groups
K91.4 Colostomy and enterostomy malfunction	IBD, colorectal & urinary cancer
K91.8 Other postprocedural disorders of digestive system, not elsewhere classified	IBD, colorectal & urinary cancer
K92.0 Haematemesis	Upper GI / Hospital admission flags
K92.1 Melaena	Upper GI / Hospital admission flags
K92.2 Gastro-intestinal haemorrhage, unspecified	Upper GI / Hospital admission flags
L02.2 Cutaneous abscess, furuncle and carbuncle of trunk	Surgical complications & infection
L02.4 Cutaneous abscess, furuncle and carbuncle of limb	Surgical complications & infection
L03.0 Cellulitis of finger and toe	Surgical complications & infection
L03.1 Cellulitis of other parts of limb	Surgical complications & infection
L03.3 Cellulitis of trunk	Surgical complications & infection
L08.9 Local infection of skin and subcutaneous tissue, unspecified	Surgical complications & infection
L30.9 Dermatitis, unspecified	Unclustered
L40.5 Arthropathic psoriasis	Unclustered
L40.9 Psoriasis, unspecified	Unclustered
L43.9 Lichen planus, unspecified	Unclustered
L53.9 Erythematous condition, unspecified	Unclustered
L57.0 Actinic keratosis	Unclustered
L60.0 Ingrowing nail	Unclustered
L72.0 Epidermal cyst	Unclustered
L72.1 Trichilemmal cyst	Unclustered
L72.9 Follicular cyst of skin and subcutaneous tissue, unspecified	Unclustered
L82 Seborrhoeic keratosis	Unclustered
L89.1 Stage II decubitus ulcer	Dementia & neurodegeneration
L90.5 Scar conditions and fibrosis of skin	Unclustered
L91.8 Other hypertrophic disorders of skin	Unclustered
L97 Ulcer of lower limb, not elsewhere classified	Surgical complications & infection
L98.8 Other specified disorders of skin and subcutaneous tissue	Unclustered
L98.9 Disorder of skin and subcutaneous tissue, unspecified	Unclustered
M06.9 Rheumatoid arthritis, unspecified	Unclustered
M06.90 Rheumatoid arthritis, unspecified (Multiple sites)	Unclustered
M06.99 Rheumatoid arthritis, unspecified (Site unspecified)	Unclustered
M10.9 Gout, unspecified	Sex, biometrics, general & metabolic
M10.99 Gout, unspecified (Site unspecified)	Sex, biometrics, general & metabolic
M13.9 Arthritis, unspecified	Joints / drug allergies
M13.90 Arthritis, unspecified (Multiple sites)	Joints / drug allergies
M13.94 Arthritis, unspecified (Hand)	Unclustered
M13.96 Arthritis, unspecified (Lower leg)	Joints / drug allergies
M13.97 Arthritis, unspecified (Ankle and foot)	Unclustered
M13.99 Arthritis, unspecified (Site unspecified)	Joints / drug allergies
M15.9 Polyarthrosis, unspecified	Joints / drug allergies
M16.0 Primary coxarthrosis, bilateral	Joints / drug allergies
M16.1 Other primary coxarthrosis	Joints / drug allergies
M16.9 Coxarthrosis, unspecified	Joints / drug allergies
M17.0 Primary gonarthrosis, bilateral	Joints / drug allergies
M17.1 Other primary gonarthrosis	Joints / drug allergies
M17.9 Gonarthrosis, unspecified	Joints / drug allergies
M18.9 Arthrosis of first carpometacarpal joint, unspecified	Unclustered
M19.9 Arthrosis, unspecified	Joints / drug allergies
M19.90 Arthrosis, unspecified (Multiple sites)	Joints / drug allergies
M19.91 Arthrosis, unspecified (Shoulder region)	Spine, shoulder & nerve pain
M19.94 Arthrosis, unspecified (Hand)	Unclustered
M19.97 Arthrosis, unspecified (Ankle and foot)	Unclustered
M19.99 Arthrosis, unspecified (Site unspecified)	Joints / drug allergies
M20.1 Hallux valgus (acquired)	Unclustered
M20.2 Hallux rigidus	Unclustered
M20.4 Other hammer toe(s) (acquired)	Unclustered
M20.5 Other deformities of toe(s) (acquired)	Unclustered
M23.2 Derangement of meniscus due to old tear or injury	Joints / drug allergies
M23.20 Derangement of meniscus due to old tear or injury (Multiple sites)	Joints / drug allergies
M23.22 Derangement of meniscus due to old tear or injury (Posterior cruciate ligament or Posterior horn of medial meniscus)	Joints / drug allergies
M23.23 Derangement of meniscus due to old tear or injury (Medial collateral ligament or Other and unspecified medial meniscus)	Joints / drug allergies
M23.26 Derangement of meniscus due to old tear or injury (Other and unspecified lateral meniscus)	Joints / drug allergies
M23.32 Other meniscus derangements (Posterior cruciate ligament or Posterior horn of medial meniscus)	Unclustered
M23.33 Other meniscus derangements (Medial collateral ligament or Other and unspecified medial meniscus)	Joints / drug allergies
M23.4 Loose body in knee	Joints / drug allergies
M23.8 Other internal derangements of knee	Joints / drug allergies
M25.46 Effusion of joint (Lower leg)	Joints / drug allergies
M25.5 Pain in joint	Spine, shoulder & nerve pain
M25.51 Pain in joint (Shoulder region)	Spine, shoulder & nerve pain
M25.55 Pain in joint (Pelvic region and thigh)	Spine, shoulder & nerve pain
M25.56 Pain in joint (Lower leg)	Joints / drug allergies
M25.57 Pain in joint (Ankle and foot)	Unclustered
M25.76 Osteophyte (Lower leg)	Joints / drug allergies
M25.77 Osteophyte (Ankle and foot)	Unclustered
M35.0 Sicca syndrome [Sjogren]	Unclustered
M35.3 Polymyalgia rheumatica	Unclustered
M41.9 Scoliosis, unspecified	Spine, shoulder & nerve pain
M43.16 Spondylolisthesis (Lumbar region)	Spine, shoulder & nerve pain
M46.9 Inflammatory spondylopathy, unspecified	Joints / drug allergies
M47.8 Other spondylosis	Spine, shoulder & nerve pain
M47.80 Other spondylosis (Multiple sites in spine)	Spine, shoulder & nerve pain
M47.82 Other spondylosis (Cervical region)	Spine, shoulder & nerve pain
M47.86 Other spondylosis (Lumbar region)	Spine, shoulder & nerve pain
M47.9 Spondylosis, unspecified	Spine, shoulder & nerve pain
M47.92 Spondylosis, unspecified (Cervical region)	Spine, shoulder & nerve pain
M47.96 Spondylosis, unspecified (Lumbar region)	Spine, shoulder & nerve pain
M47.99 Spondylosis, unspecified (Site unspecified)	Spine, shoulder & nerve pain
M48.0 Spinal stenosis	Spine, shoulder & nerve pain
M48.02 Spinal stenosis (Cervical region)	Spine, shoulder & nerve pain
M48.06 Spinal stenosis (Lumbar region)	Spine, shoulder & nerve pain
M51.1 Lumbar and other intervertebral disk disorders with radiculopathy	Spine, shoulder & nerve pain
M51.2 Other specified intervertebral disk displacement	Spine, shoulder & nerve pain
M51.3 Other specified intervertebral disk degeneration	Spine, shoulder & nerve pain
M54.2 Cervicalgia	Spine, shoulder & nerve pain
M54.22 Cervicalgia (Cervical region)	Spine, shoulder & nerve pain
M54.3 Sciatica	Spine, shoulder & nerve pain
M54.5 Low back pain	Spine, shoulder & nerve pain
M54.56 Low back pain (Lumbar region)	Spine, shoulder & nerve pain
M54.57 Low back pain (Lumbosacral region)	Spine, shoulder & nerve pain
M54.59 Low back pain (Site unspecified)	Spine, shoulder & nerve pain
M54.9 Dorsalgia, unspecified	Spine, shoulder & nerve pain
M54.99 Dorsalgia, unspecified (Site unspecified)	Spine, shoulder & nerve pain
M65.3 Trigger finger	Unclustered
M65.34 Trigger finger-Hand	Unclustered
M65.96 Synovitis and tenosynovitis, unspecified (Lower leg)	Joints / drug allergies
M67.4 Ganglion	Unclustered
M67.8 Other specified disorders of synovium and tendon	Unclustered
M70.6 Trochanteric bursitis	Spine, shoulder & nerve pain
M72.0 Palmar fascial fibromatosis [Dupuytren]	Unclustered
M72.04 Palmar fascial fibromatosis [Dupuytren]-Hand	Unclustered
M75.0 Adhesive capsulitis of shoulder	Spine, shoulder & nerve pain
M75.1 Rotator cuff syndrome	Spine, shoulder & nerve pain
M75.4 Impingement syndrome of shoulder	Spine, shoulder & nerve pain
M75.5 Bursitis of shoulder	Spine, shoulder & nerve pain
M75.8 Other shoulder lesions	Spine, shoulder & nerve pain
M79.6 Pain in limb	Spine, shoulder & nerve pain
M79.65 Pain in limb (Pelvic region and thigh)	Spine, shoulder & nerve pain
M79.66 Pain in limb (Lower leg)	Stroke, clotting & epilepsy
M79.67 Pain in limb (Ankle and foot)	Unclustered
M79.7 Fibromyalgia	Unclustered
M79.8 Other specified soft tissue disorders	Spine, shoulder & nerve pain
M79.86 Other specified soft tissue disorders (Lower leg)	Stroke, clotting & epilepsy
M81.9 Osteoporosis, unspecified	Fractures & bone health
M81.99 Osteoporosis, unspecified (Site unspecified)	Fractures & bone health
M85.8 Other specified disorders of bone density and structure	Fractures & bone health
N03.9 Unspecified	Lung, kidney & infection
N12 Tubulo-interstitial nephritis, not specified as acute or chronic	Lung, kidney & infection
N13.2 Hydronephrosis with renal and ureteral calculous obstruction	Urogenital
N13.3 Other and unspecified hydronephrosis	Urogenital
N17.9 Acute renal failure, unspecified	Lung, kidney & infection
N18.2 Chronic kidney disease, stage 2	Unclustered
N18.3 Chronic kidney disease, stage 3	Lung, kidney & infection
N18.4 Chronic kidney disease, stage 4	Lung, kidney & infection
N18.5 Chronic kidney disease, stage 5	Lung, kidney & infection
N18.9 Chronic renal failure, unspecified	Lung, kidney & infection
N19 Unspecified renal failure	Lung, kidney & infection
N20.0 Calculus of kidney	Urogenital
N20.1 Calculus of ureter	Urogenital
N21.0 Calculus in bladder	Urogenital
N23 Unspecified renal colic	Urogenital
N28.1 Cyst of kidney, acquired	Urogenital
N28.8 Other specified disorders of kidney and ureter	Urogenital
N28.9 Disorder of kidney and ureter, unspecified	Unclustered
N30.2 Other chronic cystitis	IBD, colorectal & urinary cancer
N30.8 Other cystitis	IBD, colorectal & urinary cancer
N30.9 Cystitis, unspecified	IBD, colorectal & urinary cancer
N31.8 Other neuromuscular dysfunction of bladder	Urogenital
N32.0 Bladder-neck obstruction	Urogenital
N32.3 Diverticulum of bladder	Urogenital
N32.8 Other specified disorders of bladder	Urogenital
N32.9 Bladder disorder, unspecified	IBD, colorectal & urinary cancer
N35.9 Urethral stricture, unspecified	Urogenital
N39.0 Urinary tract infection, site not specified	Lung, kidney & infection
N39.3 Stress incontinence	Urogenital
N39.4 Other specified urinary incontinence	Urogenital
N40 Hyperplasia of prostate	Urogenital
N41.1 Chronic prostatitis	Urogenital
N41.9 Inflammatory disease of prostate, unspecified	Urogenital
N42.8 Other specified disorders of prostate	Urogenital
N43.3 Hydrocele, unspecified	Urogenital
N45.9 Orchitis, epididymitis and epididymo-orchitis without abscess	Urogenital
N47 Redundant prepuce, phimosis and paraphimosis	Unclustered
N48.6 Balanitis xerotica obliterans	Unclustered
N50.8 Other specified disorders of male genital organs	Urogenital
N62 Hypertrophy of breast	Unclustered
N63 Unspecified lump in breast	Unclustered
N72 Inflammatory disease of cervix uteri	Women's reproductive health
N73.6 Female pelvic peritoneal adhesions	Women's reproductive health
N80.0 Endometriosis of uterus	Women's reproductive health
N80.1 Endometriosis of ovary	Women's reproductive health
N80.3 Endometriosis of pelvic peritoneum	Women's reproductive health
N80.9 Endometriosis, unspecified	Women's reproductive health
N81.1 Cystocele	Urogenital
N81.2 Incomplete uterovaginal prolapse	Urogenital
N81.3 Complete uterovaginal prolapse	Urogenital
N81.4 Uterovaginal prolapse, unspecified	Urogenital
N81.6 Rectocele	Urogenital
N83.2 Other and unspecified ovarian cysts	Women's reproductive health
N84.0 Polyp of corpus uteri	Women's reproductive health
N84.1 Polyp of cervix uteri	Women's reproductive health
N85.0 Endometrial glandular hyperplasia	Women's reproductive health
N85.2 Hypertrophy of uterus	Women's reproductive health
N85.4 Malposition of uterus	Women's reproductive health
N85.8 Other specified noninflammatory disorders of uterus	Women's reproductive health
N86 Erosion and ectropion of cervix uteri	Women's reproductive health
N88.2 Stricture and stenosis of cervix uteri	Women's reproductive health
N88.8 Other specified noninflammatory disorders of cervix uteri	Women's reproductive health
N89.8 Other specified noninflammatory disorders of vagina	Women's reproductive health
N92.0 Excessive and frequent menstruation with regular cycle	Women's reproductive health
N92.1 Excessive and frequent menstruation with irregular cycle	Women's reproductive health
N92.3 Ovulation bleeding	Women's reproductive health
N92.6 Irregular menstruation, unspecified	Women's reproductive health
N93.0 Postcoital and contact bleeding	Women's reproductive health
N93.8 Other specified abnormal uterine and vaginal bleeding	Women's reproductive health
N93.9 Abnormal uterine and vaginal bleeding, unspecified	Women's reproductive health
N94.1 Dyspareunia	Women's reproductive health
N94.6 Dysmenorrhoea, unspecified	Women's reproductive health
N94.8 Other specified conditions associated with female genital organs and menstrual cycle	Women's reproductive health
N95.0 Postmenopausal bleeding	Women's reproductive health
N95.2 Postmenopausal atrophic vaginitis	Women's reproductive health
N97.9 Female infertility, unspecified	Women's reproductive health
O02.1 Missed abortion	Age, education, income & pregnancy
O03.4 Incomplete, without complication	Age, education, income & pregnancy
O04.9 Complete or unspecified, without complication	Women's reproductive health
O26.8 Other specified pregnancy-related conditions	Age, education, income & pregnancy
O34.2 Maternal care due to uterine scar from previous surgery	Age, education, income & pregnancy
O36.8 Maternal care for other specified foetal problems	Age, education, income & pregnancy
O48 Prolonged pregnancy	Age, education, income & pregnancy
O63.1 Prolonged second stage (of labour)	Age, education, income & pregnancy
O68.0 Labour and delivery complicated by foetal heart rate anomaly	Age, education, income & pregnancy
O68.1 Labour and delivery complicated by meconium in amniotic fluid	Age, education, income & pregnancy
O70.0 First degree perineal laceration during delivery	Age, education, income & pregnancy
O70.1 Second degree perineal laceration during delivery	Age, education, income & pregnancy
O72.1 Other immediate postpartum haemorrhage	Age, education, income & pregnancy
O80.0 Spontaneous vertex delivery	Age, education, income & pregnancy
O99.0 Anaemia complicating pregnancy, childbirth and the puerperium	Age, education, income & pregnancy
R00.0 Tachycardia, unspecified	Lung, kidney & infection
R00.1 Bradycardia, unspecified	Heart & circulation
R00.2 Palpitations	Heart & circulation
R01.1 Cardiac murmur, unspecified	Unclustered
R02 Gangrene, not elsewhere classified	Surgical complications & infection
R03.0 Elevated blood-pressure reading, without diagnosis of hypertension	Urogenital
R03.1 Nonspecific low blood-pressure reading	Unclustered
R04.0 Epistaxis	Sleep & breathing
R04.2 Haemoptysis	Lung, kidney & infection
R05 Cough	Stroke, clotting & epilepsy
R06.0 Dyspnoea	Stroke, clotting & epilepsy
R06.5 Mouth breathing	Sleep & breathing
R06.8 Other and unspecified abnormalities of breathing	Sleep & breathing
R07.2 Precordial pain	Stroke, clotting & epilepsy
R07.3 Other chest pain	Stroke, clotting & epilepsy
R07.4 Chest pain, unspecified	Sex, biometrics, general & metabolic
R10.1 Pain localised to upper abdomen	Upper GI / Hospital admission flags
R10.2 Pelvic and perineal pain	Women's reproductive health
R10.3 Pain localised to other parts of lower abdomen	Upper GI / Hospital admission flags
R10.4 Other and unspecified abdominal pain	Upper GI / Hospital admission flags
R11 Nausea and vomiting	Upper GI / Hospital admission flags
R12 Heartburn	Upper GI / Hospital admission flags
R13 Dysphagia	Upper GI / Hospital admission flags
R14 Flatulence and related conditions	Upper GI / Hospital admission flags
R15 Faecal incontinence	Dementia & neurodegeneration
R17 Unspecified jaundice	Liver, gallbladder & pancreas
R18 Ascites	Liver, gallbladder & pancreas
R19.0 Intra-abdominal and pelvic swelling, mass and lump	Unclustered
R19.4 Change in bowel habit	Upper GI / Hospital admission flags
R19.5 Other fecal abnormalities	Unclustered
R19.8 Other specified symptoms and signs involving the digestive system and abdomen	Unclustered
R20.2 Paraesthesia of skin	Stroke, clotting & epilepsy
R20.8 Other and unspecified disturbances of skin sensation	Stroke, clotting & epilepsy
R21 Rash and other nonspecific skin eruption	Unclustered
R26.3 Immobility	Dementia & neurodegeneration
R26.8 Other and unspecified abnormalities of gait and mobility	Dementia & neurodegeneration
R29.6 Tendency to fall, not elsewhere classified	Dementia & neurodegeneration
R29.8 Other and unspecified symptoms and signs involving the nervous and musculoskeletal systems	Stroke, clotting & epilepsy
R30.0 Dysuria	Urogenital
R31 Unspecified haematuria	Urogenital
R32 Unspecified urinary incontinence	Dementia & neurodegeneration
R33 Retention of urine	Urogenital
R35 Polyuria	Urogenital
R39.1 Other difficulties with micturition	Urogenital
R39.8 Other and unspecified symptoms and signs involving the urinary system	Urogenital
R41.0 Disorientation, unspecified	Dementia & neurodegeneration
R41.3 Other amnesia	Psychiatry & injury
R41.8 Other and unspecified symptoms and signs involving cognitive functions and awareness	Dementia & neurodegeneration
R42 Dizziness and giddiness	Stroke, clotting & epilepsy
R45.8 Other symptoms and signs involving emotional state	Psychiatry & injury
R47.0 Dysphasia and aphasia	Stroke, clotting & epilepsy
R47.8 Other and unspecified speech disturbances	Stroke, clotting & epilepsy
R49.0 Dysphonia	Unclustered
R50.9 Fever, unspecified	Cancer & cancer treatment
R51 Headache	Stroke, clotting & epilepsy
R52.1 Chronic intractable pain	Spine, shoulder & nerve pain
R53 Malaise and fatigue	Stroke, clotting & epilepsy
R54 Senility	Dementia & neurodegeneration
R55 Syncope and collapse	Heart & circulation
R56.8 Other and unspecified convulsions	Stroke, clotting & epilepsy
R59.0 Localised enlarged lymph nodes	Cancer & cancer treatment
R60.0 Localised oedema	Lung, kidney & infection
R60.9 Oedema, unspecified	Lung, kidney & infection
R61.9 Hyperhidrosis, unspecified	Stroke, clotting & epilepsy
R63.0 Anorexia	Upper GI / Hospital admission flags
R63.4 Abnormal weight loss	Upper GI / Hospital admission flags
R63.8 Other symptoms and signs concerning food and fluid intake	Unclustered
R69 Unknown and unspecified causes of morbidity	Upper GI / Hospital admission flags
R73.0 Abnormal glucose tolerance test	Unclustered
R79.8 Other specified abnormal findings of blood chemistry	Urogenital
R87.6 Abnormal cytological findings	Women's reproductive health
R91 Abnormal findings on diagnostic imaging of lung	Cancer & cancer treatment
R93.3 Abnormal findings on diagnostic imaging of other parts of digestive tract	Unclustered
R94.3 Abnormal results of cardiovascular function studies	Unclustered
R94.5 Abnormal results of liver function studies	Liver, gallbladder & pancreas
S00.0 Superficial injury of scalp	Psychiatry & injury
S00.8 Superficial injury of other parts of head	Psychiatry & injury
S00.9 Superficial injury of head, part unspecified	Psychiatry & injury
S01.0 Open wound of scalp	Psychiatry & injury
S01.8 Open wound of other parts of head	Psychiatry & injury
S09.9 Unspecified injury of head	Psychiatry & injury
S22.40 Multiple fractures of ribs (closed)	Fractures & bone health
S32.00 Fracture of lumbar vertebra (closed)	Fractures & bone health
S32.50 Fracture of pubis (closed)	Fractures & bone health
S42.00 Fracture of clavicle (closed)	Fractures & bone health
S42.20 Fracture of upper end of humerus (closed)	Fractures & bone health
S52.00 Fracture of upper end of ulna (closed)	Fractures & bone health
S52.50 Fracture of lower end of radius (closed)	Fractures & bone health
S52.60 Fracture of lower end of both ulna and radius (closed)	Fractures & bone health
S61.0 Open wound of finger(s) without damage to nail	Fractures & bone health
S62.60 Fracture of other finger (closed)	Fractures & bone health
S72.00 Fracture of neck of femur (closed)	Fractures & bone health
S82.60 Fracture of lateral malleolus (closed)	Fractures & bone health
S82.80 Fractures of other parts of lower leg (closed)	Fractures & bone health
T39.1 4-Aminophenol derivatives	Psychiatry & injury
T51.0 Ethanol	Psychiatry & injury
T81.0 Haemorrhage and haematoma complicating a procedure, not elsewhere classified	Surgical complications & infection
T81.2 Accidental puncture and laceration during a procedure, not elsewhere classified	Surgical complications & infection
T81.3 Disruption of operation wound, not elsewhere classified	Surgical complications & infection
T81.4 Infection following a procedure, not elsewhere classified	Surgical complications & infection
T81.8 Other complications of procedures, not elsewhere classified	Surgical complications & infection
T82.7 Infection and inflammatory reaction due to other cardiac and vascular devices, implants and grafts	Cancer & cancer treatment
T82.8 Other complications of cardiac and vascular prosthetic devices, implants and grafts	Heart & circulation
T83.0 Mechanical complication of urinary (indwelling) catheter	Urogenital
T84.0 Mechanical complication of internal joint prosthesis	Joints / drug allergies
T84.1 Mechanical complication of internal fixation device of bones of limb	Fractures & bone health
T84.8 Other complications of internal orthopaedic prosthetic devices, implants and grafts	Joints / drug allergies
W01.0 Home	Fractures & bone health
W01.4 Street and highway	Fractures & bone health
W01.8 Other specified place	Fractures & bone health
W01.9 Unspecified place	Fractures & bone health
W10.0 Home	Fractures & bone health
W10.9 Unspecified place	Fractures & bone health
W11.0 Home	Fractures & bone health
W18.0 Home	Psychiatry & injury
W19.0 Home	Psychiatry & injury
W19.9 Unspecified place	Psychiatry & injury
X59.9 Unspecified place	Fractures & bone health
X60.9 Unspecified place	Psychiatry & injury
X61.0 Home	Psychiatry & injury
X61.9 Unspecified place	Psychiatry & injury
Y43.3 Other antineoplastic drugs	Cancer & cancer treatment
Y45.0 Opioids and related analgesics	Unclustered
Y60.0 During surgical operation	Surgical complications & infection
Y83.1 Surgical operation with implant of artificial internal device	Joints / drug allergies
Y83.2 Surgical operation with anastomosis, bypass or graft	Heart & circulation
Y83.4 Other reconstructive surgery	Surgical complications & infection
Y83.6 Removal of other organ (partial) (total)	Surgical complications & infection
Y83.8 Other surgical procedures	Surgical complications & infection
Y84.2 Radiological procedure and radiotherapy	Cancer & cancer treatment
Y84.6 Urinary catheterisation	Urogenital
Y84.8 Other medical procedures	Cancer & cancer treatment
Y86 Sequelae of other accidents	Unclustered
Y95 Nosocomial condition	Lung, kidney & infection
Z01.8 Other specified special examinations	Sleep & breathing
Z02.8 Other examinations for administrative purposes	Unclustered
Z03.1 Observation for suspected malignant neoplasm	Unclustered
Z03.4 Observation for suspected myocardial infarction	Stroke, clotting & epilepsy
Z03.5 Observation for other suspected cardiovascular diseases	Unclustered
Z03.8 Observation for other suspected diseases and conditions	Urogenital
Z04.8 Examination and observation for other specified reasons	Sleep & breathing
Z08.0 Follow-up examination after surgery for malignant neoplasm	IBD, colorectal & urinary cancer
Z08.7 Follow-up examination after combined treatment for malignant neoplasm	IBD, colorectal & urinary cancer
Z08.9 Follow-up examination after unspecified treatment for malignant neoplasm	IBD, colorectal & urinary cancer
Z09.0 Follow-up examination after surgery for other conditions	Colorectal (other)
Z09.2 Follow-up examination after chemotherapy for other conditions	Upper GI / Hospital admission flags
Z09.8 Follow-up examination after other treatment for other conditions	Colorectal (other)
Z09.9 Follow-up examination after unspecified treatment for other conditions	Colorectal (other)
Z12.1 Special screening examination for neoplasm of intestinal tract	Colorectal (other)
Z13.0 Special screening examination for diseases of the blood and blood-forming organs and certain disorders involving the immune mechanism	Vision / baseline metrics
Z13.6 Special screening examination for cardiovascular disorders	Unclustered
Z13.8 Special screening examination for other specified diseases and disorders	Unclustered
Z13.9 Special screening examination, unspecified	Demography, lifestyle & environment
Z22.3 Carrier of other specified bacterial diseases	Surgical complications & infection
Z30.1 Insertion of (intra-uterine) contraceptive device	Women's reproductive health
Z30.2 Sterilisation	Age, education, income & pregnancy
Z30.5 Surveillance of (intra-uterine) contraceptive device	Women's reproductive health
Z37.0 Single live birth	Age, education, income & pregnancy
Z42.1 Follow-up care involving plastic surgery of breast	Cancer & cancer treatment
Z43.2 Attention to ileostomy	IBD, colorectal & urinary cancer
Z45.0 Adjustment and management of cardiac pacemaker	Heart & circulation
Z45.2 Adjustment and management of vascular access device	Cancer & cancer treatment
Z45.8 Adjustment and management of other implanted devices	Liver, gallbladder & pancreas
Z46.6 Fitting and adjustment of urinary device	Urogenital
Z47.0 Follow-up care involving removal of fracture plate and other internal fixation device	Fractures & bone health
Z48.8 Other specified surgical follow-up care	Unclustered
Z50.0 Cardiac rehabilitation	Heart & circulation
Z50.1 Other physical therapy	Dementia & neurodegeneration
Z50.5 Speech therapy	Dementia & neurodegeneration
Z50.7 Occupational therapy and vocational rehabilitation, not elsewhere classified	Dementia & neurodegeneration
Z50.8 Care involving use of rehabilitation procedures	Dementia & neurodegeneration
Z50.9 Care involving use of rehabilitation procedure, unspecified	Stroke, clotting & epilepsy
Z51.0 Radiotherapy session	Cancer & cancer treatment
Z51.1 Chemotherapy session for neoplasm	Cancer & cancer treatment
Z51.2 Other chemotherapy	Spine, shoulder & nerve pain
Z51.3 Blood transfusion without reported diagnosis	Cancer & cancer treatment
Z51.4 Preparatory care for treatment, not elsewhere classified	Cancer & cancer treatment
Z51.5 Palliative care	Cancer & cancer treatment
Z51.8 Other specified medical care	Unclustered
Z53.0 Procedure not carried out because of contraindication	Urogenital
Z53.2 Procedure not carried out because of patient's decision for other and unspecified reasons	Unclustered
Z53.8 Procedure not carried out for other reasons	Urogenital
Z53.9 Procedure not carried out, unspecified reason	Unclustered
Z60.2 Living alone	Psychiatry & injury
Z71.3 Dietary counselling and surveillance	Unclustered
Z72.0 Tobacco use	Smoking
Z72.1 Alcohol use	Demography, lifestyle & environment
Z73.9 Problem related to life-management difficulty, unspecified	Dementia & neurodegeneration
Z75.1 Person awaiting admission to adequate facility elsewhere	Dementia & neurodegeneration
Z80.0 Family history of malignant neoplasm of digestive organs	Colorectal (other)
Z80.3 Family history of malignant neoplasm of breast	Cancer & cancer treatment
Z80.4 Family history of malignant neoplasm of genital organs	Cancer & cancer treatment
Z82.3 Family history of stroke	Unclustered
Z82.4 Family history of ischaemic heart disease and other diseases of the circulatory system	Sex, biometrics, general & metabolic
Z83.5 Family history of eye and ear disorders	Vision / baseline metrics
Z83.7 Family history of diseases of the digestive system	Colorectal (other)
Z85.0 Personal history of malignant neoplasm of digestive organs	IBD, colorectal & urinary cancer
Z85.1 Personal history of malignant neoplasm of trachea, bronchus and lung	Cancer & cancer treatment
Z85.3 Personal history of malignant neoplasm of breast	Cancer & cancer treatment
Z85.4 Personal history of malignant neoplasm of genital organs	Cancer & cancer treatment
Z85.5 Personal history of malignant neoplasm of urinary tract	IBD, colorectal & urinary cancer
Z85.7 Personal history of other malignant neoplasms of lymphoid, haematopoietic and related tissues	Cancer & cancer treatment
Z85.8 Personal history of malignant neoplasms of other organs and systems	Unclustered
Z86.0 Personal history of other neoplasms	Colorectal (other)
Z86.1 Personal history of infectious and parasitic diseases	Unclustered
Z86.4 Personal history of psychoactive substance abuse	Smoking
Z86.5 Personal history of other mental and behavioural disorders	Psychiatry & injury
Z86.6 Personal history of diseases of the nervous system and sense organs	Stroke, clotting & epilepsy
Z86.7 Personal history of diseases of the circulatory system	Stroke, clotting & epilepsy
Z87.0 Personal history of diseases of the respiratory system	Lung, kidney & infection
Z87.1 Personal history of diseases of the digestive system	Colorectal (other)
Z87.2 Personal history of diseases of the skin and subcutaneous tissue	Urogenital
Z87.3 Personal history of diseases of the musculoskeletal system and connective tissue	Spine, shoulder & nerve pain
Z87.4 Personal history of diseases of the genito-urinary system	Urogenital
Z87.8 Personal history of other specified conditions	Psychiatry & injury
Z88.0 Personal history of allergy to penicillin	Joints / drug allergies
Z88.1 Personal history of allergy to other antibiotic agents	Joints / drug allergies
Z88.2 Personal history of allergy to sulphonamides	Joints / drug allergies
Z88.5 Personal history of allergy to narcotic agent	Joints / drug allergies
Z88.6 Personal history of allergy to analgesic agent	Joints / drug allergies
Z88.8 Personal history of allergy to other drugs, medicaments and biological substances	Joints / drug allergies
Z90.1 Acquired absence of breast(s)	Cancer & cancer treatment
Z90.2 Acquired absence of lung [part of]	Cancer & cancer treatment
Z90.4 Acquired absence of other parts of digestive tract	IBD, colorectal & urinary cancer
Z90.5 Acquired absence of kidney	IBD, colorectal & urinary cancer
Z90.7 Acquired absence of genital organ(s)	Cancer & cancer treatment
Z91.0 Personal history of allergy, other than to drugs and biological substances	Joints / drug allergies
Z91.1 Personal history of noncompliance with medical treatment and regimen	Psychiatry & injury
Z91.5 Personal history of self-harm	Psychiatry & injury
Z91.6 Personal history of other physical trauma	Psychiatry & injury
Z92.1 Personal history of long-term (current) use of anticoagulants	Heart & circulation
Z92.2 Personal history of long-term (current) use of other medicaments	Sex, biometrics, general & metabolic
Z92.3 Personal history of irradiation	Cancer & cancer treatment
Z92.4 Personal history of major surgery, not elsewhere classified	Spine, shoulder & nerve pain
Z92.6 Personal history of chemotherapy for neoplastic disease	Cancer & cancer treatment
Z93.1 Gastrostomy status	Cancer & cancer treatment
Z93.2 Ileostomy status	IBD, colorectal & urinary cancer
Z93.3 Colostomy status	IBD, colorectal & urinary cancer
Z93.6 Other artificial openings of urinary tract status	Urogenital
Z95.0 Presence of cardiac pacemaker	Heart & circulation
Z95.1 Presence of aortocoronary bypass graft	Sex, biometrics, general & metabolic
Z95.2 Presence of prosthetic heart valve	Heart & circulation
Z95.4 Presence of other heart-valve replacement	Heart & circulation
Z95.5 Presence of coronary angioplasty implant and graft	Sex, biometrics, general & metabolic
Z95.8 Presence of other cardiac and vascular implants and grafts	Heart & circulation
Z96.0 Presence of urogenital implants	Urogenital
Z96.1 Presence of intraocular lens	Vision / baseline metrics
Z96.6 Presence of orthopaedic joint implants	Joints / drug allergies
Z96.8 Presence of other specified functional implants	Liver, gallbladder & pancreas
Z97.4 Presence of external hearing-aid	Depression, pain & anxiety
Z98.0 Intestinal bypass and anastomosis status	IBD, colorectal & urinary cancer
Z98.1 Arthrodesis status	Spine, shoulder & nerve pain
Z98.8 Other specified postsurgical states	Liver, gallbladder & pancreas
Z99.1 Dependence on respirator	Sleep & breathing
Z99.3 Dependence on wheelchair	Dementia & neurodegeneration
Z99.8 Dependence on other enabling machines and devices	Sleep & breathing
