# Supplementary material for: Identifying direct risk factors in UK Biobank via simultaneous Bayesian-frequentist model-averaged hypothesis testing using Doublethink
Source: Proc Natl Acad Sci U S A. 2026 Jan 2;123(1):e2514138122. doi: 10.1073/pnas.2514138122 (PMC12773712; doi:10.1073/pnas.2514138122)
Supplement: Supplementary file 4 — Dataset S03 (TXT) [file pnas.2514138122.sd03.txt]

list(synonyms = list(`vitamin d` = c("25(oh)d", "25(oh)d concentration", 
"circulating vitamin d", "serum vitamin d", "vitamin d deficiency", 
"vitamin d insufficiency", "vitamin d supplement", "vitamin d supplements"
), hba1c = c("a1c", "glucated haemoglobin", "glycated haemoglobin", 
"hyperglycaemia", "serum glucose", "undiagnosed diabetes"), abo = "abo locus", 
    `acei use` = c("acei", "acei/arb use"), obesity = "adiposity", 
    `hiv/aids` = c("aids", "hiv"), `alcohol related disease` = "alcoholic liver disease", 
    `alcohol use` = c("alcohol", "alcohol status"), `antithrombotic use` = c("anticoagulant drugs", 
    "anticoagulants", "antiplatelet drugs", "antithrombotic"), 
    `number of comorbidities` = c("any comorbidities (9)", "chronic condition", 
    "comorbidities", "comorbidity status", "limiting illness/disability", 
    "long-term conditions", "long-term conditions (43)", "major chronic conditions", 
    "morbidity", "multimorbidity index", "multiple long-term conditions", 
    "number of cancer and non-cancer illnesses", "number of cancer and noncancer illnesses", 
    "number of chronic conditions", "number of comorbidities (43 groups)", 
    "number of illnesses", "number of non-cancer illnesses", 
    "number of reported illnesses", "other comorbidities", "other serious medical condition"
    ), apoa1 = c("apoa-1", "apob/apoa1", "apolipoprotein a"), 
    apob = c("apob/apoa1", "apolipoprotein b"), `arb use` = c("arb", 
    "acei/arb use"), `beta-blockers` = "beta2 adrenoceptor agonist use", 
    `biological age` = "phenotypic age", `blood pressure drugs` = "bp medication", 
    `body fat` = c("body fat mass", "body fat percentage", "body fat proportion", 
    "body fat-free mas", "fat free mass", "trunk fat mass", "whole body fat mass", 
    "whole body fat-free mass", "whole body water mass"), bronchitis = "bronchitis/emphysema", 
    emphysema = "bronchitis/emphysema", cancer = "cancer type", 
    `cardiac arrest` = c("heart attack", "myocardinal infarction"
    ), `cardiometabolic health` = c("cardiometabolic characteristics", 
    "cardiometabolic long-term conditions"), `cardiorespiratory fitness` = "cardiorespiratory fitness (vo2 max)", 
    `calcium channel blockers` = c("ccb", "ccbs"), `chromosome length variability` = "leukocyte telomere length", 
    `kidney disease` = c("chronic nephritis", "ckd stages 3-5", 
    "kidney failure", "renal disease", "renal failure", "renal function", 
    "reneal failure"), `insulin-like growth factor 1` = "circulating insulin-like growth factor 1", 
    `number of medications` = c("cnt_tx", "number of drugs", 
    "number of treatments/medications", "number of treatments/medications taken", 
    "other classes of medication"), `deep vein thrombosis` = "venous thromboembolism", 
    dementia = "dementia/delerium", delerium = "dementia/delerium", 
    depression = "major depressive disorder", deprivation = c("deprivation indices (6)", 
    "multiple deprivation index", "social disadvantage", "townsend deprivation index"
    ), diet = "diet (coffee, vegetables, processed meat, breasfed)", 
    `dietary score` = "health diet score", dyslipidaemia = "dyslipidemia", 
    `educational attainment` = "education", `employment status` = c("in work", 
    "occupation status"), `occupation type` = c("occupational group", 
    "standard occupational classification", "social grade"), 
    `eosinophil count` = "eosinophils", `falls/fragility fractures` = c("falls/fragile fractures", 
    "fracture from a fall"), `household income` = c("family income", 
    "income"), `fish oil use` = c("docosahexaenoic acid", "oily fish"
    ), `frailty index` = c("frailty", "frailty index (weight loss, exhaustion, physical activity, walking speed, grip strength)"
    ), `inflammatory diseases of the central nervous system` = c("g00-g90", 
    "cns inflammation"), `systemic atrophies primarily affecting the central nervous system` = "g10-g14", 
    `extrapyramidal and movement disorders` = "g20-g26", `other degenerative diseases of the nervous system` = "g30-g32", 
    `demyelinating diseases of the central nervous system` = "g35-g37", 
    `episodic and paroxysmal disorders` = "g40-g47", `nerve, nerve root and plexus disorders` = "g50-g59", 
    `polyneuropathies and other disorders of the peripheral nervous system` = "g60-g65", 
    `diseases of myoneural junction and muscle` = "g70-g73", 
    `cerebral palsy and other paralytic syndromes` = "g80-g83", 
    `other disorders of the nervous system` = "g89-g99", `geographic region` = "assessment centre region", 
    `glucocorticoid use` = "glucocorticoids", `glucose-lowering drugs` = "biguanides", 
    `grip strength` = "handgrip strength", cholesterol = c("hdl cholesterol", 
    "hdl-cholesterol", "ldl cholesterol", "ldl-cholesterol"), 
    `health rating` = c("health status", "heath rating"), `healthcare worker` = c("health worker status", 
    "healthworkers"), `heart disease` = c("coronary artery disease", 
    "coronary heart disease", "heart failure", "heart problems", 
    "ischemic heart disease", "pulmonary heart disease"), `number in household` = c("household size", 
    "number of individuals in household"), housing = c("house ownership", 
    "house type", "housing ownership", "housing type"), hypertension = "htn", 
    diabetes = "poorly-controlled diabetes", `hypertension drugs` = "hypertension medication", 
    `immune disease` = c("immune disorders", "immunocompromised", 
    "immunodeficiency"), `immunosuppressant use` = c("immunosuppressants", 
    "immunosuppression"), `inflammatory disease` = "inflammation", 
    `lipid disorders` = "hyperlipidaemia", `mental health disorders` = c("mental health", 
    "mental health questionnaire"), `metabolic disease` = c("metabolic health (waist circumference, dyslipidemia, hypertension, diabetes, inflammation)", 
    "metabolic obesity"), `physical activity` = c("activity during waking hours", 
    "daytime activity", "moderate-to-vigorous physical activity", 
    "sedentary behaviour"), `monocyte count` = "monocytes", `neurological disease` = c("neurodegenerative disease", 
    "neurological conditions", "neurological disorder", "neurological disorders (epilepsy, parkinson's, demenia)"
    ), `neuroticism score` = "neuroticism", `neutrophil count` = "neutrophils", 
    `nitrogen oxide pollution` = c("nitrogen dioxide", "nitrogen dioxide pollution", 
    "nitrogen oxides"), `other dietary supplements` = c("other dietary supplementation", 
    "vitamin supplementation"), `pollution (particulate matter)` = c("particulate matter", 
    "fine particulate matter"), `periodontal disease` = "periodontal disease (painful gums, bleeding gums, loose teeth)", 
    `peripheral vascular disease` = "peripheral artery disease", 
    `proton pump inhibitor use` = "ppis", `proximity to major road` = "close to major road", 
    `prs (hba1c)` = "prs (fasting serum glucose)", `prs (vitamin d)` = "prs (circulating vitamin d)", 
    `prs (covid-19)` = "prs (hospitalization/mortality)", `psychiatric disorder` = c("psychiatric care", 
    "psychiatric consultation", "psychiatric treatment"), `psychotic disorder` = c("bipolar disorder", 
    "mania", "psychotic disorders", "schizophrenia/psychosis"
    ), psychotropics = "psychotropics (10 antidepressants, 5 mood stabilizers, diazepam, temazepam, olanzapine)", 
    `red cell distribution width` = c("mean corpuscular volume", 
    "rdw"), `repeated falls` = "multiple falls", `respiratory disease` = c("chronic lung disease", 
    "lung disease", "pulmonary disease", "pulmonary heart disease", 
    "respiratory conditions"), `resting heart rate` = "pulse rate", 
    `health rating` = c("overall health", "self-reported health", 
    "self-reported health rating"), `shift work` = c("day shift work", 
    "irregular night shift work", "irregular shift work", "permanent night shift work", 
    "permanent shift work", "night shift"), lupus = "sle", `sleep disorder` = c("sleep apnoea", 
    "sleeplessness", "insomnia", "snoring"), `sleep duration` = "habitual sleep duration", 
    smoking = "smoking heaviness", `statin use` = c("statin", 
    "statins"), `steroid use` = "steroid", `substance abuse` = c("substance abuse disorder", 
    "substance misue", "substance misuse"), `sunshine exposure` = "ultraviolet b radiation", 
    `time since recruitment` = "time since enrollment", triglycerides = "serum triglyceride", 
    `waist-to-hip ratio` = c("waist-to-hip circumference", "whr"
    ), `white cell count` = "white cell counts", urea = "blood urea"), 
    groups = list(pollution = c("area-level urbanicity", "air pollution", 
    "nitrogen oxide pollution", "greenspace percentage", "pollution (particulate matter)", 
    "proximity to major road", "soot"), dementia = c("alzeimer's", 
    "delerium", "parkinson's"), `physical activity` = c("accelerometer activity patterns", 
    "amount of movement during sleep/rest", "movement during sleep/rest", 
    "resting heart rate", "tv viewing time", "snps (physical activity)", 
    "computer screen time"), `cardiovascular disease` = c("angina", 
    "arterial stiffness", "atrial fibrillation", "heart disease", 
    "beta-blockers", "cardiac arrest", "cardiac arrhythmia", 
    "cardiometabolic health", "cardiorespiratory fitness", "cardiovascular magnetic resonance phenotypes", 
    "cardiovascular medications", "cerebrovascular disease", 
    "circulatory disease", "deep vein thrombosis", "diuretics", 
    "heart disease", "ischaemic heart disease", "ischemic stroke", 
    "peripheral vascular disease", "pulmonary embolism", "statin use", 
    "stroke", "thyroid hormones", "ventricular arrhythmia", "white cell count", 
    "prs (white cell count)", "triglycerides", "apolipoproteins", 
    "apoa1", "apob", "antithrombotic use", "calcium channel blockers"
    ), depression = "antidepressants", allergy = c("allergic rhinitis", 
    "antihistamine use", "corticosteroid nasal spray use", "hay fever medication", 
    "hay fever or eczema", "basophils", "prs (basophils)", "eosinophil count"
    ), arthritis = c("glucosamine use", "gout", "gout medication", 
    "osteoarthritis", "rheumatoid arthritis", "rheumatoid factor", 
    "urate", "prs (urate)"), `geographic region` = c("assessment centre", 
    "country of residence", "covid-19 laboratory", "home location", 
    "imaging centre", "verbal-numeric reasoning"), alcohol = c("alcohol use", 
    "alcohol related disease", "snps (alcohol)"), asthma = c("asthma medication", 
    "early-onset asthma"), `mental health` = c("anxiety", "irritability", 
    "loneliness", "mental health disorders", "miserableness", 
    "neuroticism score", "psychological distress", "risk-taking behaviour", 
    "stress-related disorder", "substance abuse"), `psychiatric disorders` = c("psychiatric disorder", 
    "any psychiatric disorder", "diazepam", "epilepsy", "anticonvulsant use", 
    "psychotic disorder", "psychotropics", "sertraline", "prs (psychiatric disorders)"
    ), `immune disease` = c("autoimmune disease", "clonal haematopoiesis", 
    "glucocorticoid use", "immune markers", "immunosuppressant use", 
    "lupus"), diet = c("average ultra-processed food consumption", 
    "cooked vegetables", "dietary inflammation index", "dietary score", 
    "dried fruit", "energy intake", "fatty acids", "fish oil use", 
    "folic acid use", "fresh fruit", "grain fibre", "non-oily fish", 
    "gluten-free diet", "polyunsaturated fatty acids", "raw vegetables", 
    "snps (fish oil derived fatty acids)", "salad/raw vegetables", 
    "iron supplements", "other dietary supplements"), infection = c("20 serological markers", 
    "abo", "exposure to diseases/infections", "hiv/aids", "serology panel", 
    "uti", "lymphocyte count", "lymphocyte percentage", "lymphocytes", 
    "monocyte count", "neutrophil count", "prs (lymphocytes)", 
    "prs (neutrophil count)"), age = "time since recruitment", 
        aging = c("biological age", "chromosome length variability", 
        "cognitive function", "dynamic organism state indicator", 
        "facial aging", "falls/fragility fractures", "fractures", 
        "frailty index", "osteoporosis", "reaction time", "repeated falls", 
        "walking pace", "snps (leukocyte telomere length)"), 
        `periodontal disease` = c("bleeding gums", "loose teeth", 
        "painful gums"), cancer = c("blood cancer", "cancer drugs", 
        "lung cancer", "methotrexate use"), hypertension = c("acei/arb use", 
        "acei use", "arb use", "blood pressure", "blood pressure drugs", 
        "cholesterol", "cholesterol-lowering drugs", "hypertension drugs", 
        "hypertension medications", "ras inhibitor", "prs (blood pressure)", 
        "prs (cholesterol)"), obesity = c("bmi", "body fat", 
        "height", "hip circumference", "hypercholesterolaemia", 
        "muscle mass", "waist circumference", "waist-to-height ratio", 
        "waist-to-hip ratio", "weight", "prs (bmi)", "prs (obesity)", 
        "prs (waist circumference)", "snps (abdominal adiposity)", 
        "snps (bmi)", "snps (body fat percentage)", "snps (peripheral fat mass)", 
        "snps (adiponectin)"), `lung disease` = c("breathing problems at work", 
        "bronchiectasis", "bronchitis", "copd", "cystic fibrosis", 
        "emphysema", "forced expiratory volume", "lung cancer", 
        "lung function", "pneumonia", "pulmonary embolism", "respiratory disease", 
        "wheezing"), smoking = c("snps (smoking heaviness)", 
        "snps (smoking)", "workplace smoking"), lifestyle = c("cannabis", 
        "frequency of leisure activities", "frequency of social visits", 
        "leisure/social activities", "lifestyle score", "social isolation"
        ), `gastrointestinal disease` = c("celiac disease/gluten sensitivity", 
        "peptic ulcer", "proton pump inhibitor use"), `neurological disease` = c("cerebrovascular disease", 
        "cognitive disorders", "hemiplagia", "multple sclerosis", 
        "neuropathic pain", "parkinson's", "stroke", "cerebral palsy and other paralytic syndromes", 
        "demyelinating diseases of the central nervous system", 
        "diseases of myoneural junction and muscle", "episodic and paroxysmal disorders", 
        "extrapyramidal and movement disorders", "inflammatory diseases of the central nervous system", 
        "nerve, nerve root and plexus disorders", "other degenerative diseases of the nervous system", 
        "other disorders of the nervous system", "polyneuropathies and other disorders of the peripheral nervous system", 
        "systemic atrophies primarily affecting the central nervous system"
        ), `general comorbidity` = c("charlson comorbidity index", 
        "clinically extreme vulnerability", "disability", "long-standing illness, disability or infirmity", 
        "long-term medical condition", "longstanding disease", 
        "longstanding illness", "number of hospital admissions", 
        "number of medications", "transplant", "number of comorbidities", 
        "aspirin", "chronic pain", "health rating", "grip strength", 
        "low-dose aspirin", "nsaids", "self-reported health", 
        "self-reported health rating", "overall health", "care home residency", 
        "blood biomarkers", "blood count", "calcium", "sodium", 
        "total protein"), `sleep disturbance` = c("chronotype", 
        "daytime napping", "daytime sleepiness", "excessive daytime sleepiness", 
        "shift work", "sleep disorder", "sleep duration", "timing of sleep/rest", 
        "prs (insomnia)", "snps (chronotype)", "snps (daytime napping)", 
        "snps (daytime sleepiness)", "snps (habitual sleep duration)", 
        "snps (insomnia)"), ethnicity = "country of birth", socioeconomic = c("deprivation", 
        "household income", "housing", "intergenerational household", 
        "number in household", "number of children"), diabetes = c("diabetes drugs", 
        "glucose", "glucose-lowering drugs", "hba1c", "insulin", 
        "snps (insulin-like growth factor 1)", "snps (insulin)", 
        "snps (glucose)", "snps (glycated haemoglobin)", "prs (hba1c)", 
        "insulin-like growth factor 1"), vaccination = c("diphtheria vaccination", 
        "polio vaccination", "tetanus vaccination", "vaccine type"
        ), employment = c("employment status", "healthcare worker", 
        "job tenure", "manual work", "occupation", "occupation type", 
        "occupational physical proximity", "outdoors work", "remote working", 
        "workplace diesel", "workplace dusty"), `covid-19 related` = c("frequency of covid-19 testing", 
        "prs (covid-19)", "swab location"), other = c("genotyping array", 
        "level-4 atc drugs", "principal components", "imaging-derived phenotypes"
        ), `kidney disease` = c("glomerular filtration rate", 
        "creatinine", "prs(creatinine)", "cystatin c", "prs (cystatin c)", 
        "microalbumin", "prs (microalbumin)", "phosphate", "potassium", 
        "prs (potassium)", "uacr", "prs (uacr)", "urea", "prs (urea)"
        ), `inflammatory disease` = c("steroid use", "c reactive protein", 
        "glycoprotein acetyls", "inflammatory diseases of the central nervous system"
        ), `lipid disorders` = c("dyslipidaemia", "lipid lowering drugs", 
        "lipid-lowering drugs", "lipidaemia", "lipids", "lipoprotein", 
        "lipoprotein a"), `liver disease` = c("liver failure", 
        "liver fibroinflammation", "mri liver fat", "metabolic disease", 
        "non-alcoholic fatty liver disease", "alanine aminotransferase", 
        "albumin", "alkaline phosphatase", "amino acids", "aspartate aminotransferase", 
        "bilirubin", "gamma glutamyltransferase", "lactate"), 
        `vitamin d` = c("month of blood draw", "prs (vitamin d)", 
        "snps (vitamin d)", "sunshine exposure"), `sex hormones` = c("sex hormone binding globulin", 
        "testosterone", "testosterone-5-alpha reductase inhibitors", 
        "exogenous oestrogen", "oestrogens"), `haematological disease` = c("sick cell disease", 
        "red cell count", "red cell distribution width")))
