# Supplementary material for: Identifying direct risk factors in UK Biobank via simultaneous Bayesian-frequentist model-averaged hypothesis testing using Doublethink
Source: Proc Natl Acad Sci U S A. 2026 Jan 2;123(1):e2514138122. doi: 10.1073/pnas.2514138122 (PMC12773712; doi:10.1073/pnas.2514138122)
Supplement: Supplementary file 5 — Dataset S04 (XLSX) [file pnas.2514138122.sd04.xlsx]

## Sheet: Results
Variable:	34 Year of birth (years)	Minimum squared correlation coefficient:	0.05
RESULTS
	Variable	Squared correlation coefficient
	21003 Age when attended assessment centre (years)	0.987
	21022 Age at recruitment (years)	0.987
	6142 Current employment status : 2 : Retired	0.436
	6142 Current employment status : 1 : In paid employment or self-employed	0.277
	1835 Mother still alive : 0 : No	0.252
	1835 Mother still alive : 1 : Yes	0.252
	680 Own or rent accommodation lived in : 1 : Own outright (by you or someone in your household)	0.245
	1797 Father still alive : 1 : Yes	0.235
	1797 Father still alive : 0 : No	0.225
	680 Own or rent accommodation lived in : 2 : Own with a mortgage	0.202
	6141 How are people in household related to participant : 2 : Son and/or daughter (include step-children)	0.188
	699 Length of time at current address (years)	0.172
	6143 Transport type for commuting to job workplace : 1 : Car/motor vehicle	0.16
	2207 Wears glasses or contact lenses : 0 : No	0.127
	2207 Wears glasses or contact lenses : 1 : Yes	0.126
	2345 Ever had bowel cancer screening : 1 : Yes	0.125
	2345 Ever had bowel cancer screening : 0 : No	0.119
	709 Number in household (people)	0.109
	4080 Systolic blood pressure, automated reading (mmHg)	0.101
	3063 Forced expiratory volume in 1-second (FEV1) (litres)	0.093
	6138 Qualifications : 4 : CSEs or equivalent	0.09
	30720 Cystatin C (mg/L)	0.089
	I10 Essential (primary) hypertension	0.082
	Z37.0 Single live birth	0.078
	6149 Mouth/teeth dental problems : 6 : Dentures	0.068
	137 Number of treatments/medications taken	0.062
	30670 Urea (mmol/L)	0.061
	41227 Status of baby at birth : 1 : Live	0.06
	3062 Forced vital capacity (FVC) (litres)	0.059
	30770 IGF-1 (nmol/L)	0.059
	135 Number of self-reported non-cancer illnesses	0.05
	41226 Sex of baby : 2 : Female	0.05

## Sheet: Matrix
	34 Year of birth (years)	46 Hand grip strength (left) (Kg)	47 Hand grip strength (right) (Kg)	68 Number of blood samples taken	74 Fasting time (hours)	96 Time since interview start at which blood pressure screen(s) shown (seconds)	102 Pulse rate, automated reading (bpm)	129 Place of birth in UK - north co-ordinate (metre-grid)	130 Place of birth in UK - east co-ordinate (metre-grid)	134 Number of self-reported cancers	135 Number of self-reported non-cancer illnesses	136 Number of operations, self-reported	137 Number of treatments/medications taken	699 Length of time at current address (years)	709 Number in household (people)	864 Number of days/week walked 10+ minutes (days/week)	884 Number of days/week of moderate physical activity 10+ minutes (days/week)	904 Number of days/week of vigorous physical activity 10+ minutes (days/week)	1050 Time spend outdoors in summer (hours/day)	1070 Time spent watching television (TV) (hours/day)	1160 Sleep duration (hours/day)	1269 Exposure to tobacco smoke at home (hours/week)	1289 Cooked vegetable intake (tablespoons/day)	1299 Salad / raw vegetable intake (tablespoons/day)	1309 Fresh fruit intake (pieces/day)	1319 Dried fruit intake (pieces/day)	1438 Bread intake (slices/week)	1458 Cereal intake (bowls/week)	1488 Tea intake (cups/day)	1498 Coffee intake (cups/day)	1528 Water intake (glasses/day)	1873 Number of full brothers	1883 Number of full sisters	2139 Age first had sexual intercourse (years)	2277 Frequency of solarium/sunlamp use (times/year)	3061 Acceptability of each blow result	3064 Peak expiratory flow (PEF) (litres/min)	3137 Number of measurements made	4079 Diastolic blood pressure, automated reading (mmHg)	4080 Systolic blood pressure, automated reading (mmHg)	20074 Home location at assessment - east co-ordinate (1km resolution) (metre-grid)	20075 Home location at assessment - north co-ordinate (1km resolution) (metre-grid)	21003 Age when attended assessment centre (years)	21022 Age at recruitment (years)	22702 Home location - east co-ordinate (1km resolution) (metre-grid)	22704 Home location - north co-ordinate (1km resolution) (metre-grid)	24009 Traffic intensity on the nearest road (vehicles/day)	24011 Traffic intensity on the nearest major road (vehicles/day)	24013 Total traffic load on major roads (vehicles/day)
34 Year of birth (years)	1	0.032	0.032	0.001	0	0	0.001	0.001	0	0.012	0.05	0.037	0.062	0.172	0.109	0.004	0.006	0.003	0.017	0.028	0.003	0	0.005	0	0.005	0.007	0.001	0.014	0.002	0	0.015	0.001	0.001	0.029	0.004	0	0.045	0	0.002	0.101	0.001	0.003	0.987	0.987	0.001	0.003	0	0	0
46 Hand grip strength (left) (Kg)	0.032	1	0.81	0.001	0	0.004	0.009	0	0	0.005	0.019	0.033	0.028	0.009	0.013	0.001	0	0.016	0.009	0.006	0	0	0	0.003	0.006	0.003	0.045	0	0	0.004	0.005	0	0.001	0.002	0	0.002	0.259	0	0.02	0.006	0.001	0	0.034	0.034	0.001	0	0	0	0
47 Hand grip strength (right) (Kg)	0.032	0.81	1	0.001	0	0.003	0.008	0	0	0.005	0.018	0.032	0.028	0.009	0.012	0.001	0	0.014	0.008	0.006	0	0	0	0.003	0.007	0.003	0.044	0	0	0.005	0.004	0.001	0.001	0.001	0	0.001	0.261	0	0.021	0.006	0.001	0	0.034	0.034	0.001	0	0	0	0
68 Number of blood samples taken	0.001	0.001	0.001	1	0.001	0.035	0.001	0.014	0.005	0	0.002	0	0.001	0.001	0	0	0	0	0	0	0	0	0	0	0	0	0	0	0	0	0	0.001	0	0	0	0	0	0	0	0	0.048	0.041	0.001	0.001	0.044	0.04	0	0	0
74 Fasting time (hours)	0	0	0	0.001	1	0.001	0.001	0	0	0	0	0	0	0	0	0	0	0	0.001	0.002	0.001	0	0	0	0	0	0	0.009	0.001	0	0	0.002	0.002	0	0	0	0	0	0.006	0.002	0.002	0	0	0	0.002	0	0	0	0
96 Time since interview start at which blood pressure screen(s) shown (seconds)	0	0.004	0.003	0.035	0.001	1	0	0.001	0	0	0.002	0	0	0.001	0	0	0	0	0.001	0.004	0.001	0	0	0	0	0	0	0	0	0	0.001	0	0	0	0	0	0.001	0	0	0.004	0.001	0	0.004	0.004	0.001	0	0	0.001	0
102 Pulse rate, automated reading (bpm)	0.001	0.009	0.008	0.001	0.001	0	1	0.001	0	0.001	0.007	0.001	0.008	0.001	0.002	0.001	0.005	0.016	0	0.008	0	0	0	0	0	0.001	0	0.004	0.001	0	0	0	0	0	0	0.001	0.009	0	0.074	0.013	0	0	0.001	0.001	0	0	0	0	0
129 Place of birth in UK - north co-ordinate (metre-grid)	0.001	0	0	0.014	0	0.001	0.001	1	0.119	0	0.001	0	0.004	0.001	0.001	0.001	0	0	0.002	0.007	0	0	0	0	0	0.001	0	0	0	0	0	0.002	0.002	0	0.002	0	0.001	0	0	0.001	0.016	0.362	0.001	0.001	0.017	0.365	0	0.001	0
130 Place of birth in UK - east co-ordinate (metre-grid)	0	0	0	0.005	0	0	0	0.119	1	0	0.001	0	0.001	0.001	0	0	0	0	0.001	0.002	0	0	0	0	0	0	0	0	0	0	0	0.001	0.001	0	0	0	0.001	0	0	0.001	0.17	0.021	0	0	0.171	0.023	0	0	0
134 Number of self-reported cancers	0.012	0.005	0.005	0	0	0	0.001	0	0	1	0.001	0.038	0.004	0.002	0.003	0	0	0	0	0	0	0	0	0	0	0	0	0	0	0	0	0	0	0	0	0	0.003	0	0	0.001	0	0	0.013	0.013	0	0	0	0	0
135 Number of self-reported non-cancer illnesses	0.05	0.019	0.018	0.002	0	0.002	0.007	0.001	0.001	0.001	1	0.13	0.357	0.008	0.013	0.001	0.001	0.006	0.001	0.025	0	0	0.001	0	0.001	0	0	0	0.001	0	0	0	0	0	0	0	0.011	0.001	0.002	0.01	0.002	0.001	0.053	0.053	0.002	0.001	0	0	0
136 Number of operations, self-reported	0.037	0.033	0.032	0	0	0	0.001	0	0	0.038	0.13	1	0.07	0.003	0.006	0	0	0.002	0	0.004	0	0	0.001	0	0.001	0.001	0.003	0.001	0	0	0.001	0	0	0	0	0	0.012	0.001	0.001	0	0.003	0	0.036	0.036	0.003	0	0	0	0
137 Number of treatments/medications taken	0.062	0.028	0.028	0.001	0	0	0.008	0.004	0.001	0.004	0.357	0.07	1	0.011	0.014	0.001	0.001	0.007	0.001	0.036	0	0.001	0.001	0	0.003	0	0	0.001	0.001	0	0.002	0.001	0.001	0	0	0	0.017	0.001	0	0.006	0.002	0.007	0.06	0.06	0.002	0.007	0	0	0
699 Length of time at current address (years)	0.172	0.009	0.009	0.001	0	0.001	0.001	0.001	0.001	0.002	0.008	0.003	0.011	1	0.012	0.001	0.003	0	0.006	0.009	0.001	0	0.001	0	0.001	0.001	0.002	0.006	0.001	0	0.006	0.002	0.002	0.009	0.001	0	0.011	0	0.001	0.029	0.001	0.003	0.174	0.174	0.002	0.004	0.001	0	0.001
709 Number in household (people)	0.109	0.013	0.012	0	0	0	0.002	0.001	0	0.003	0.013	0.006	0.014	0.012	1	0.001	0	0	0.003	0.013	0	0	0	0	0.001	0	0	0.002	0	0	0.001	0.002	0.001	0.002	0	0	0.011	0	0	0.011	0	0.002	0.11	0.11	0	0.002	0	0	0
864 Number of days/week walked 10+ minutes (days/week)	0.004	0.001	0.001	0	0	0	0.001	0.001	0	0	0.001	0	0.001	0.001	0.001	1	0.131	0.05	0.022	0.002	0	0	0.004	0.005	0.006	0.002	0.001	0.001	0	0	0.005	0	0	0	0	0	0.001	0	0	0.001	0.001	0	0.004	0.004	0.001	0	0	0	0
884 Number of days/week of moderate physical activity 10+ minutes (days/week)	0.006	0	0	0	0	0	0.005	0	0	0	0.001	0	0.001	0.003	0	0.131	1	0.227	0.039	0.002	0	0	0.007	0.007	0.007	0.005	0.002	0.001	0.001	0	0.003	0.001	0.001	0.001	0	0	0	0	0.001	0.001	0	0	0.006	0.006	0	0	0	0	0
904 Number of days/week of vigorous physical activity 10+ minutes (days/week)	0.003	0.016	0.014	0	0	0	0.016	0	0	0	0.006	0.002	0.007	0	0	0.05	0.227	1	0.023	0.007	0	0	0.006	0.009	0.013	0.005	0.001	0.001	0	0	0.012	0.001	0.001	0.002	0.001	0	0.007	0	0	0	0	0	0.003	0.003	0	0	0	0	0
1050 Time spend outdoors in summer (hours/day)	0.017	0.009	0.008	0	0.001	0.001	0	0.002	0.001	0	0.001	0	0.001	0.006	0.003	0.022	0.039	0.023	1	0.012	0.001	0	0.005	0.001	0.001	0	0.005	0	0.002	0	0	0.003	0.003	0.006	0	0	0	0	0.002	0.009	0.001	0.003	0.017	0.017	0.001	0.003	0	0	0
1070 Time spent watching television (TV) (hours/day)	0.028	0.006	0.006	0	0.002	0.004	0.008	0.007	0.002	0	0.025	0.004	0.036	0.009	0.013	0.002	0.002	0.007	0.012	1	0.001	0.001	0	0.002	0.002	0.003	0.001	0	0.002	0	0.005	0.003	0.002	0.004	0	0	0.007	0	0.005	0.01	0.004	0.013	0.028	0.028	0.004	0.012	0	0	0
1160 Sleep duration (hours/day)	0.003	0	0	0	0.001	0.001	0	0	0	0	0	0	0	0.001	0	0	0	0	0.001	0.001	1	0	0	0	0	0	0	0.002	0	0.001	0.001	0.001	0.001	0.001	0	0	0	0	0	0	0	0	0.003	0.003	0	0	0	0	0
1269 Exposure to tobacco smoke at home (hours/week)	0	0	0	0	0	0	0	0	0	0	0	0	0.001	0	0	0	0	0	0	0.001	0	1	0	0	0	0	0	0	0	0	0	0	0	0.001	0	0	0	0	0	0	0	0	0	0	0	0	0	0	0
1289 Cooked vegetable intake (tablespoons/day)	0.005	0	0	0	0	0	0	0	0	0	0.001	0.001	0.001	0.001	0	0.004	0.007	0.006	0.005	0	0	0	1	0.123	0.028	0.013	0	0	0	0	0.01	0.001	0.001	0	0	0	0	0	0	0.001	0.001	0.001	0.005	0.005	0.001	0.001	0	0	0
1299 Salad / raw vegetable intake (tablespoons/day)	0	0.003	0.003	0	0	0	0	0	0	0	0	0	0	0	0	0.005	0.007	0.009	0.001	0.002	0	0	0.123	1	0.055	0.019	0.006	0	0	0	0.024	0	0	0.001	0	0	0.001	0	0	0	0.002	0.002	0	0	0.002	0.002	0	0	0
1309 Fresh fruit intake (pieces/day)	0.005	0.006	0.007	0	0	0	0	0	0	0	0.001	0.001	0.003	0.001	0.001	0.006	0.007	0.013	0.001	0.002	0	0	0.028	0.055	1	0.039	0.006	0.009	0	0	0.03	0	0	0	0	0	0.002	0	0.001	0	0	0	0.005	0.005	0	0	0	0	0
1319 Dried fruit intake (pieces/day)	0.007	0.003	0.003	0	0	0	0.001	0.001	0	0	0	0.001	0	0.001	0	0.002	0.005	0.005	0	0.003	0	0	0.013	0.019	0.039	1	0.002	0.01	0	0.001	0.009	0	0	0.002	0	0	0.001	0	0.001	0	0.001	0.002	0.007	0.007	0.001	0.002	0	0	0
1438 Bread intake (slices/week)	0.001	0.045	0.044	0	0	0	0	0	0	0	0	0.003	0	0.002	0	0.001	0.002	0.001	0.005	0.001	0	0	0	0.006	0.006	0.002	1	0	0.011	0.001	0.006	0	0	0.002	0	0	0.018	0.001	0.001	0.004	0.004	0.004	0.001	0.001	0.004	0.004	0	0	0
1458 Cereal intake (bowls/week)	0.014	0	0	0	0.009	0	0.004	0	0	0	0	0.001	0.001	0.006	0.002	0.001	0.001	0.001	0	0	0.002	0	0	0	0.009	0.01	0	1	0.002	0.002	0	0.003	0.003	0.008	0	0	0	0	0.004	0	0.003	0.002	0.013	0.013	0.003	0.002	0	0	0.001
1488 Tea intake (cups/day)	0.002	0	0	0	0.001	0	0.001	0	0	0	0.001	0	0.001	0.001	0	0	0.001	0	0.002	0.002	0	0	0	0	0	0	0.011	0.002	1	0.057	0.013	0.001	0.001	0	0	0	0	0	0	0	0.002	0.001	0.002	0.002	0.003	0.001	0	0	0
1498 Coffee intake (cups/day)	0	0.004	0.005	0	0	0	0	0	0	0	0	0	0	0	0	0	0	0	0	0	0.001	0	0	0	0	0.001	0.001	0.002	0.057	1	0.009	0.002	0.002	0	0	0	0.002	0	0	0	0.001	0.001	0	0	0.001	0.001	0	0	0
1528 Water intake (glasses/day)	0.015	0.005	0.004	0	0	0.001	0	0	0	0	0	0.001	0.002	0.006	0.001	0.005	0.003	0.012	0	0.005	0.001	0	0.01	0.024	0.03	0.009	0.006	0	0.013	0.009	1	0.002	0.002	0.001	0	0	0.001	0	0	0.002	0.006	0.006	0.015	0.015	0.006	0.006	0	0	0.001
1873 Number of full brothers	0.001	0	0.001	0.001	0.002	0	0	0.002	0.001	0	0	0	0.001	0.002	0.002	0	0.001	0.001	0.003	0.003	0.001	0	0.001	0	0	0	0	0.003	0.001	0.002	0.002	1	0.074	0.002	0	0	0.002	0	0	0	0	0	0.001	0.001	0	0	0	0	0.001
1883 Number of full sisters	0.001	0.001	0.001	0	0.002	0	0	0.002	0.001	0	0	0	0.001	0.002	0.001	0	0.001	0.001	0.003	0.002	0.001	0	0.001	0	0	0	0	0.003	0.001	0.002	0.002	0.074	1	0.002	0	0	0.002	0	0	0	0	0	0.001	0.001	0	0	0	0	0.001
2139 Age first had sexual intercourse (years)	0.029	0.002	0.001	0	0	0	0	0	0	0	0	0	0	0.009	0.002	0	0.001	0.002	0.006	0.004	0.001	0.001	0	0.001	0	0.002	0.002	0.008	0	0	0.001	0.002	0.002	1	0.003	0	0	0.001	0	0.002	0.001	0.001	0.029	0.029	0.001	0.001	0	0	0
2277 Frequency of solarium/sunlamp use (times/year)	0.004	0	0	0	0	0	0	0.002	0	0	0	0	0	0.001	0	0	0	0.001	0	0	0	0	0	0	0	0	0	0	0	0	0	0	0	0.003	1	0	0	0	0	0.001	0.001	0.004	0.005	0.005	0.001	0.004	0	0	0
3061 Acceptability of each blow result	0	0.002	0.001	0	0	0	0.001	0	0	0	0	0	0	0	0	0	0	0	0	0	0	0	0	0	0	0	0	0	0	0	0	0	0	0	0	1	0.005	0.001	0	0	0	0	0	0	0	0	0	0	0
3064 Peak expiratory flow (PEF) (litres/min)	0.045	0.259	0.261	0	0	0.001	0.009	0.001	0.001	0.003	0.011	0.012	0.017	0.011	0.011	0.001	0	0.007	0	0.007	0	0	0	0.001	0.002	0.001	0.018	0	0	0.002	0.001	0.002	0.002	0	0	0.005	1	0	0.005	0	0	0.001	0.045	0.045	0	0.001	0	0	0
3137 Number of measurements made	0	0	0	0	0	0	0	0	0	0	0.001	0.001	0.001	0	0	0	0	0	0	0	0	0	0	0	0	0	0.001	0	0	0	0	0	0	0.001	0	0.001	0	1	0	0	0	0.001	0	0	0	0.001	0	0	0
4079 Diastolic blood pressure, automated reading (mmHg)	0.002	0.02	0.021	0	0.006	0	0.074	0	0	0	0.002	0.001	0	0.001	0	0	0.001	0	0.002	0.005	0	0	0	0	0.001	0.001	0.001	0.004	0	0	0	0	0	0	0	0	0.005	0	1	0.451	0.001	0.001	0.002	0.002	0.001	0.001	0	0	0
4080 Systolic blood pressure, automated reading (mmHg)	0.101	0.006	0.006	0	0.002	0.004	0.013	0.001	0.001	0.001	0.01	0	0.006	0.029	0.011	0.001	0.001	0	0.009	0.01	0	0	0.001	0	0	0	0.004	0	0	0	0.002	0	0	0.002	0.001	0	0	0	0.451	1	0.003	0.002	0.103	0.103	0.003	0.002	0	0	0
20074 Home location at assessment - east co-ordinate (1km resolution) (metre-grid)	0.001	0.001	0.001	0.048	0.002	0.001	0	0.016	0.17	0	0.002	0.003	0.002	0.001	0	0.001	0	0	0.001	0.004	0	0	0.001	0.002	0	0.001	0.004	0.003	0.002	0.001	0.006	0	0	0.001	0.001	0	0	0	0.001	0.003	1	0.111	0	0	0.899	0.104	0.001	0	0.003
20075 Home location at assessment - north co-ordinate (1km resolution) (metre-grid)	0.003	0	0	0.041	0	0	0	0.362	0.021	0	0.001	0	0.007	0.003	0.002	0	0	0	0.003	0.013	0	0	0.001	0.002	0	0.002	0.004	0.002	0.001	0.001	0.006	0	0	0.001	0.004	0	0.001	0.001	0.001	0.002	0.111	1	0.001	0.001	0.104	0.943	0	0.005	0.001
21003 Age when attended assessment centre (years)	0.987	0.034	0.034	0.001	0	0.004	0.001	0.001	0	0.013	0.053	0.036	0.06	0.174	0.11	0.004	0.006	0.003	0.017	0.028	0.003	0	0.005	0	0.005	0.007	0.001	0.013	0.002	0	0.015	0.001	0.001	0.029	0.005	0	0.045	0	0.002	0.103	0	0.001	1	1	0	0.001	0	0	0
21022 Age at recruitment (years)	0.987	0.034	0.034	0.001	0	0.004	0.001	0.001	0	0.013	0.053	0.036	0.06	0.174	0.11	0.004	0.006	0.003	0.017	0.028	0.003	0	0.005	0	0.005	0.007	0.001	0.013	0.002	0	0.015	0.001	0.001	0.029	0.005	0	0.045	0	0.002	0.103	0	0.001	1	1	0	0.001	0	0	0
22702 Home location - east co-ordinate (1km resolution) (metre-grid)	0.001	0.001	0.001	0.044	0.002	0.001	0	0.017	0.171	0	0.002	0.003	0.002	0.002	0	0.001	0	0	0.001	0.004	0	0	0.001	0.002	0	0.001	0.004	0.003	0.003	0.001	0.006	0	0	0.001	0.001	0	0	0	0.001	0.003	0.899	0.104	0	0	1	0.113	0.001	0	0.003
22704 Home location - north co-ordinate (1km resolution) (metre-grid)	0.003	0	0	0.04	0	0	0	0.365	0.023	0	0.001	0	0.007	0.004	0.002	0	0	0	0.003	0.012	0	0	0.001	0.002	0	0.002	0.004	0.002	0.001	0.001	0.006	0	0	0.001	0.004	0	0.001	0.001	0.001	0.002	0.104	0.943	0.001	0.001	0.113	1	0	0.004	0.001
24009 Traffic intensity on the nearest road (vehicles/day)	0	0	0	0	0	0	0	0	0	0	0	0	0	0.001	0	0	0	0	0	0	0	0	0	0	0	0	0	0	0	0	0	0	0	0	0	0	0	0	0	0	0.001	0	0	0	0.001	0	1	0.001	0.247
24011 Traffic intensity on the nearest major road (vehicles/day)	0	0	0	0	0	0.001	0	0.001	0	0	0	0	0	0	0	0	0	0	0	0	0	0	0	0	0	0	0	0	0	0	0	0	0	0	0	0	0	0	0	0	0	0.005	0	0	0	0.004	0.001	1	0.001
24013 Total traffic load on major roads (vehicles/day)	0	0	0	0	0	0	0	0	0	0	0	0	0	0.001	0	0	0	0	0	0	0	0	0	0	0	0	0	0.001	0	0	0.001	0.001	0.001	0	0	0	0	0	0	0	0.003	0.001	0	0	0.003	0.001	0.247	0.001	1
31 Sex : 0 : Female	0	0.51	0.503	0	0.001	0.001	0.007	0	0	0.005	0.001	0.031	0.003	0	0.002	0.001	0	0.01	0.02	0	0.001	0	0	0.008	0.01	0.004	0.091	0	0	0.005	0.01	0	0	0.001	0.001	0.001	0.251	0.003	0.024	0.019	0	0	0	0	0	0	0	0	0
31 Sex : 1 : Male	0	0.51	0.503	0	0.001	0.001	0.007	0	0	0.005	0.001	0.031	0.003	0	0.002	0.001	0	0.01	0.02	0	0.001	0	0	0.008	0.01	0.004	0.091	0	0	0.005	0.01	0	0	0.001	0.001	0.001	0.251	0.003	0.024	0.019	0	0	0	0	0	0	0	0	0
52 Month of birth : 12 : December	0	0	0	0	0	0	0	0	0	0	0	0	0	0	0	0	0	0	0	0	0	0	0	0	0	0	0	0	0	0	0	0	0	0	0	0	0	0	0	0	0	0	0	0	0	0	0	0	0
52 Month of birth : 11 : November	0	0	0	0	0	0	0	0	0	0	0	0	0	0	0	0	0	0	0	0	0	0	0	0	0	0	0	0	0	0	0	0	0	0	0	0	0	0	0	0	0	0	0	0	0	0	0	0	0
52 Month of birth : 1 : January	0	0	0	0	0	0	0	0	0	0	0	0	0	0	0	0	0	0	0	0	0	0	0	0	0	0	0	0	0	0	0	0	0	0	0	0	0	0	0	0	0	0	0	0	0	0	0	0	0
52 Month of birth : 3 : March	0	0	0	0	0	0	0	0	0	0	0	0	0	0	0	0	0	0	0	0	0	0	0	0	0	0	0	0	0	0	0	0	0	0	0	0	0	0	0	0	0	0	0	0	0	0	0	0	0
52 Month of birth : 7 : July	0	0	0	0	0	0	0	0	0	0	0	0	0	0	0	0	0	0	0	0	0	0	0	0	0	0	0	0	0	0	0	0	0	0	0	0	0	0	0	0	0	0	0	0	0	0	0	0	0
52 Month of birth : 10 : October	0	0	0	0	0	0	0	0	0	0	0	0	0	0	0	0	0	0	0	0	0	0	0	0	0	0	0	0	0	0	0	0	0	0	0	0	0	0	0	0	0	0	0	0	0	0	0	0	0
52 Month of birth : 6 : June	0	0	0	0	0	0	0	0	0	0	0	0	0	0	0	0	0	0	0	0	0	0	0	0	0	0	0	0	0	0	0	0	0	0	0	0	0	0	0	0	0	0	0	0	0	0	0	0	0
52 Month of birth : 4 : April	0	0	0	0	0	0	0	0	0	0	0	0	0	0	0	0	0	0	0	0	0	0	0	0	0	0	0	0	0	0	0	0	0	0	0	0	0	0	0	0	0	0	0	0	0	0	0	0	0
52 Month of birth : 8 : August	0	0	0	0	0	0	0	0	0	0	0	0	0	0	0	0	0	0	0	0	0	0	0	0	0	0	0	0	0	0	0	0	0	0	0	0	0	0	0	0	0	0	0	0	0	0	0	0	0
52 Month of birth : 2 : February	0	0	0	0	0	0	0	0	0	0	0	0	0	0	0	0	0	0	0	0	0	0	0	0	0	0	0	0	0	0	0	0	0	0	0	0	0	0	0	0	0	0	0	0	0	0	0	0	0
52 Month of birth : 5 : May	0	0	0	0	0	0	0	0	0	0	0	0	0	0	0	0	0	0	0	0	0	0	0	0	0	0	0	0	0	0	0	0	0	0	0	0	0	0	0	0	0	0	0	0	0	0	0	0	0
52 Month of birth : 9 : September	0	0	0	0	0	0	0	0	0	0	0	0	0	0	0	0	0	0	0	0	0	0	0	0	0	0	0	0	0	0	0	0	0	0	0	0	0	0	0	0	0	0	0	0	0	0	0	0	0
54 UK Biobank assessment centre : 11010 : Leeds	0	0	0	0.024	0	0	0	0.02	0	0	0.002	0	0	0	0	0	0	0	0	0	0	0	0	0	0	0	0	0	0	0	0	0	0	0	0	0.002	0	0.002	0	0	0	0.069	0	0	0	0.066	0	0.001	0
54 UK Biobank assessment centre : 11020 : Croydon	0.001	0	0	0.121	0.002	0.008	0	0.027	0.032	0	0	0	0	0	0	0	0	0	0	0.001	0	0	0	0	0	0	0.001	0.001	0	0.001	0.001	0.001	0.001	0	0	0.001	0	0	0	0.001	0.22	0.1	0	0	0.203	0.096	0	0	0.001
54 UK Biobank assessment centre : 11012 : Barts	0.001	0	0	0.007	0.001	0.008	0	0.005	0.006	0	0.001	0.001	0.001	0.002	0	0.001	0	0	0.001	0.002	0	0	0	0.001	0	0	0.001	0.002	0.001	0.001	0.004	0	0.001	0	0	0.001	0	0	0.001	0.003	0.094	0.036	0.001	0.001	0.088	0.035	0.001	0	0.008
54 UK Biobank assessment centre : 11011 : Bristol	0.001	0	0	0.028	0.001	0.001	0	0.079	0.014	0	0	0.002	0.001	0.001	0	0	0	0	0	0.002	0	0	0	0	0	0	0	0	0	0	0	0.001	0.001	0	0	0	0	0	0.001	0.001	0.166	0.157	0.001	0.001	0.146	0.151	0	0.001	0.001
54 UK Biobank assessment centre : 11018 : Hounslow	0.001	0.003	0.003	0.058	0	0.012	0.001	0.019	0.018	0	0	0.001	0.002	0	0.001	0	0	0	0.001	0.002	0	0	0.001	0.002	0	0.001	0.002	0.002	0.001	0.001	0.005	0	0	0.001	0	0.001	0	0	0.001	0	0.162	0.095	0	0	0.15	0.092	0.001	0.005	0.002
54 UK Biobank assessment centre : 11014 : Sheffield	0	0	0	0.091	0	0.01	0.001	0.003	0.002	0	0.005	0	0	0.001	0	0	0	0	0	0	0	0	0	0	0	0	0	0	0	0	0.001	0	0	0	0	0.002	0.001	0	0	0.001	0.002	0.015	0.001	0.001	0.002	0.014	0	0.002	0.001
54 UK Biobank assessment centre : 11007 : Reading	0	0	0	0.016	0.002	0.01	0	0.032	0.015	0	0.005	0	0.002	0.001	0	0.002	0.001	0	0.001	0.001	0	0	0	0	0	0	0	0	0	0	0	0.001	0.001	0.001	0	0.001	0.003	0	0.001	0.001	0.051	0.105	0	0	0.047	0.1	0	0.002	0.001
54 UK Biobank assessment centre : 11006 : Stoke	0	0	0	0.011	0	0.001	0.001	0	0.007	0	0	0	0	0	0	0	0	0	0.001	0	0	0	0	0	0	0	0.002	0	0	0	0	0	0	0	0	0.005	0	0	0	0	0.026	0.001	0	0	0.024	0.001	0	0.002	0
54 UK Biobank assessment centre : 11017 : Middlesborough	0	0	0	0.014	0.001	0.02	0	0.048	0.002	0	0	0	0	0	0	0	0	0	0.001	0.001	0	0	0	0	0	0	0	0	0	0	0.001	0	0	0	0	0	0	0	0.001	0.002	0.004	0.108	0	0	0.003	0.102	0	0.003	0
54 UK Biobank assessment centre : 11001 : Manchester	0	0.003	0.004	0.008	0	0.013	0	0.001	0.004	0	0.002	0.001	0.001	0	0	0	0	0	0	0	0	0	0	0	0	0	0	0	0	0	0	0	0	0	0	0	0	0	0	0	0.021	0.008	0.001	0.001	0.02	0.007	0	0.001	0
54 UK Biobank assessment centre : 11002 : Oxford	0.001	0.001	0	0.008	0	0.02	0	0.01	0.003	0	0	0	0	0.001	0	0	0	0	0	0.003	0	0	0	0	0	0	0	0	0	0	0	0	0	0.001	0	0	0	0	0	0	0.005	0.029	0	0	0.004	0.028	0	0.001	0.001
54 UK Biobank assessment centre : 11008 : Bury	0.001	0.001	0.001	0.015	0	0.002	0	0.008	0.016	0	0.002	0.004	0.003	0.001	0	0	0	0	0	0.001	0	0	0	0	0	0	0.001	0	0	0	0	0	0	0	0	0.002	0	0	0	0	0.051	0.024	0	0	0.049	0.024	0	0	0
54 UK Biobank assessment centre : 11021 : Birmingham	0.001	0.001	0.001	0.112	0	0.011	0	0.006	0.001	0	0	0.001	0	0	0	0	0	0	0	0.001	0	0	0	0	0	0	0	0	0	0	0	0.001	0.001	0	0	0.006	0	0	0	0	0.01	0.007	0	0	0.009	0.006	0	0.001	0
54 UK Biobank assessment centre : 11016 : Liverpool	0	0.001	0	0.017	0.001	0.002	0	0.006	0.074	0	0.002	0.001	0	0.002	0	0	0	0	0.001	0.002	0	0	0	0	0	0	0	0	0.001	0	0.001	0.001	0.001	0	0	0.002	0	0.001	0.001	0	0.199	0.018	0.001	0.001	0.186	0.017	0	0	0
54 UK Biobank assessment centre : 11009 : Newcastle	0.001	0	0	0.024	0.001	0	0.001	0.142	0	0	0	0	0.002	0	0	0	0	0.001	0	0.003	0	0	0	0.001	0	0	0	0	0	0	0	0	0	0	0.001	0.001	0.002	0.002	0	0	0	0.289	0	0	0	0.28	0	0	0
54 UK Biobank assessment centre : 10003 : Stockport (pilot)	0	0	0	0.003	0.007	0.064	0	0	0.001	0	0.003	0.001	0	0	0	0	0	0	0	0	0	0	0	0	0	0	0	0	0	0	0	0	0	0	0	0	0	0	0	0	0.005	0.002	0	0	0.005	0.002	0	0.005	0
54 UK Biobank assessment centre : 11013 : Nottingham	0	0	0	0.019	0	0.004	0	0	0.007	0	0	0	0	0	0	0	0	0	0	0	0	0	0	0	0	0	0	0	0	0	0	0	0	0	0	0.022	0	0	0	0	0.015	0.001	0	0	0.014	0.001	0	0.001	0
55 Month of attending assessment centre : 6 : June	0	0.001	0	0.002	0	0	0	0	0	0	0	0	0	0	0	0	0	0	0.001	0	0	0	0	0.002	0	0	0	0	0	0	0.001	0	0	0	0	0	0	0	0.001	0.001	0.001	0	0	0	0.001	0	0	0	0
55 Month of attending assessment centre : 5 : May	0	0	0	0.003	0.001	0	0	0	0	0	0	0	0	0	0	0	0	0	0	0	0	0	0	0	0	0	0	0	0	0	0	0	0	0	0	0	0	0	0	0	0.001	0	0	0	0	0	0	0	0
55 Month of attending assessment centre : 3 : March	0	0	0	0.003	0	0	0	0	0	0	0	0	0	0	0	0	0	0	0	0.001	0	0	0	0.001	0	0	0	0	0	0	0	0	0	0	0	0	0	0	0	0	0	0.001	0	0	0	0	0	0	0
55 Month of attending assessment centre : 10 : October	0	0	0	0	0.001	0	0	0	0	0	0	0	0	0	0	0	0	0	0	0	0	0	0	0	0	0	0	0	0	0	0	0	0	0	0	0	0	0	0	0	0	0.002	0	0	0	0.002	0	0.001	0
55 Month of attending assessment centre : 7 : July	0	0	0	0.006	0	0	0	0	0	0	0	0	0	0	0	0	0	0	0.001	0	0	0	0	0.002	0	0	0	0	0	0	0.001	0	0	0	0	0	0	0	0	0.001	0.001	0	0	0	0.001	0	0	0	0
55 Month of attending assessment centre : 8 : August	0	0	0	0.016	0	0	0	0	0	0	0	0	0	0	0	0	0	0	0.001	0	0	0	0	0.001	0	0	0	0	0	0	0.001	0	0	0	0	0	0	0	0	0.001	0	0	0	0	0	0	0	0	0
55 Month of attending assessment centre : 9 : September	0	0	0	0.005	0	0	0	0	0	0	0	0	0	0	0	0	0	0	0	0	0	0	0	0	0	0	0	0	0	0	0	0	0	0	0	0	0	0	0	0	0.001	0	0	0	0	0	0	0	0
55 Month of attending assessment centre : 11 : November	0	0	0	0.001	0.001	0	0	0	0	0	0	0	0	0	0	0	0	0	0	0	0	0	0	0.001	0	0	0	0	0	0	0	0	0	0	0	0	0	0	0	0	0	0	0	0	0	0	0	0.001	0
55 Month of attending assessment centre : 12 : December	0	0.001	0.001	0	0	0	0	0	0	0	0	0	0	0	0	0	0	0	0.001	0	0	0	0	0.001	0	0	0	0	0	0	0	0	0	0	0	0	0	0	0	0.001	0	0	0	0	0	0	0	0	0
55 Month of attending assessment centre : 4 : April	0	0	0	0	0	0.001	0	0	0	0	0	0	0	0	0	0	0	0	0	0	0	0	0	0	0	0	0	0	0	0	0	0	0	0	0	0	0	0	0	0	0	0	0	0	0	0	0	0.001	0
55 Month of attending assessment centre : 2 : February	0	0	0	0.001	0	0	0	0	0	0	0	0	0	0	0	0	0	0	0	0.001	0	0	0	0.001	0	0	0	0	0	0	0.001	0	0	0	0	0	0	0	0	0	0	0.001	0	0	0	0.001	0	0	0
55 Month of attending assessment centre : 1 : January	0	0.001	0	0	0	0	0	0	0	0	0	0	0	0	0	0	0	0	0.001	0	0	0	0	0.001	0	0	0	0	0	0	0.001	0	0	0	0	0	0	0	0.001	0.001	0	0	0	0	0	0	0	0	0
120 Birth weight known : 1 : Yes - pounds and ounces	0.027	0.001	0.001	0	0.001	0.001	0	0	0	0	0.001	0.001	0.001	0.003	0.001	0	0	0	0.003	0.002	0	0	0	0	0	0	0.002	0.001	0	0	0	0.008	0.006	0.002	0	0	0	0.001	0	0.003	0	0	0.027	0.027	0	0	0	0	0
120 Birth weight known : 9 : No	0.032	0.001	0.001	0	0.001	0.001	0	0	0	0	0.002	0	0.002	0.005	0.002	0	0	0	0.003	0.003	0	0	0	0	0	0	0.002	0	0	0	0.001	0.008	0.006	0.002	0	0	0	0.001	0	0.004	0	0	0.032	0.032	0	0	0	0	0
120 Birth weight known : 2 : Yes - Kilograms	0.005	0	0	0.001	0	0	0	0	0	0	0	0	0.001	0.003	0.001	0	0	0	0	0.002	0	0	0.002	0.005	0.001	0.001	0	0.002	0.001	0	0.003	0	0	0	0	0	0	0	0	0.001	0.005	0.004	0.004	0.004	0.005	0.004	0	0	0
670 Type of accommodation lived in : 1 : A house or bungalow	0.003	0.001	0.001	0.002	0.004	0	0.001	0.002	0.002	0	0.001	0	0.001	0.028	0.024	0.002	0	0	0	0.002	0.001	0	0	0.001	0	0	0	0.005	0.001	0	0.006	0.004	0.004	0	0	0	0.001	0.001	0	0.001	0.037	0.019	0.002	0.002	0.036	0.019	0.006	0	0.015
670 Type of accommodation lived in : 2 : A flat, maisonette or apartment	0.004	0.001	0.001	0.002	0.003	0	0.001	0.002	0.002	0	0.001	0.001	0.001	0.026	0.028	0.002	0	0	0	0.001	0.001	0	0	0.001	0	0	0	0.005	0.001	0	0.006	0.004	0.004	0	0	0	0.001	0	0	0.001	0.038	0.018	0.003	0.003	0.036	0.018	0.006	0	0.015
670 Type of accommodation lived in : 4 : Sheltered accommodation	0.001	0	0	0	0	0	0	0	0	0	0.001	0	0.002	0.002	0	0	0	0	0	0.001	0	0	0	0	0	0	0	0	0	0	0	0	0	0	0	0	0	0	0	0	0	0	0.001	0.001	0	0	0	0	0
680 Own or rent accommodation lived in : 1 : Own outright (by you or someone in your household)	0.245	0.01	0.009	0	0.002	0.003	0	0	0	0.004	0.005	0.008	0.006	0.142	0.034	0.002	0.004	0	0.003	0.002	0.006	0.001	0.002	0	0.002	0.004	0	0.013	0	0	0.008	0.008	0.008	0.021	0.003	0	0.01	0	0	0.025	0.001	0.001	0.247	0.247	0.001	0.001	0	0	0.001
680 Own or rent accommodation lived in : 2 : Own with a mortgage	0.202	0.016	0.016	0	0	0.003	0.001	0	0	0.003	0.016	0.007	0.018	0.076	0.049	0.005	0.005	0	0.008	0.014	0.002	0	0.002	0	0.002	0.003	0.001	0.004	0.001	0	0.003	0	0	0.013	0.002	0	0.02	0	0	0.02	0	0	0.205	0.205	0	0	0	0	0
680 Own or rent accommodation lived in : 4 : Rent - from private landlord or letting agency	0.01	0	0	0	0.001	0	0	0	0	0	0	0	0	0.018	0	0	0	0	0	0	0	0	0	0	0	0	0	0.002	0	0	0.002	0.002	0.002	0	0	0	0	0	0	0.001	0.002	0.002	0.009	0.009	0.002	0.002	0.001	0	0.002
680 Own or rent accommodation lived in : 3 : Rent - from local authority, local council, housing association	0.002	0.003	0.003	0	0.005	0	0.003	0	0	0	0.01	0	0.012	0.008	0.005	0.001	0	0	0.003	0.019	0.002	0.002	0	0	0	0	0.001	0.005	0.001	0	0.001	0.013	0.013	0.004	0	0	0.005	0	0	0	0.002	0	0.002	0.002	0.002	0	0	0	0.001
680 Own or rent accommodation lived in : 6 : Live in accommodation rent free	0	0	0	0	0	0	0	0	0	0	0	0	0	0.003	0	0	0	0	0	0	0	0	0	0	0	0	0	0	0	0	0	0	0	0	0	0	0	0	0	0	0	0	0	0	0	0	0	0	0
680 Own or rent accommodation lived in : 5 : Pay part rent and part mortgage (shared ownership)	0.001	0	0	0	0	0	0	0	0	0	0	0	0	0.001	0	0	0	0	0	0	0	0	0	0	0	0	0	0	0	0	0	0	0	0	0	0	0	0	0	0	0	0	0.001	0.001	0	0	0	0	0
728 Number of vehicles in household : 3 : Two	0.003	0.008	0.008	0	0.002	0	0.002	0	0	0	0.005	0	0.005	0	0.019	0.004	0.001	0	0	0.005	0	0	0	0	0	0	0.001	0.001	0	0	0.001	0.003	0.003	0	0	0	0.007	0.001	0	0	0.003	0	0.003	0.003	0.003	0	0	0	0.002
728 Number of vehicles in household : 1 : None	0	0.007	0.007	0	0.004	0	0.003	0	0	0	0.005	0	0.005	0.001	0.022	0.008	0.001	0	0	0.008	0.001	0	0	0	0	0	0.002	0.004	0	0	0.003	0.007	0.007	0	0	0	0.009	0.001	0	0	0.009	0.001	0	0	0.009	0.001	0.001	0	0.005
728 Number of vehicles in household : 2 : One	0.014	0.006	0.006	0	0	0	0.001	0.001	0	0	0.003	0	0.004	0.002	0.053	0.001	0	0	0	0.003	0	0	0	0	0.001	0	0.001	0	0	0	0	0	0	0.002	0	0	0.005	0	0	0.001	0	0.001	0.014	0.014	0	0.001	0	0	0
728 Number of vehicles in household : 4 : Three	0.005	0.003	0.003	0	0	0	0	0.001	0	0	0.002	0	0.002	0	0.041	0.001	0	0	0	0.002	0	0	0	0	0	0	0	0	0	0	0	0	0	0.002	0	0	0.002	0	0	0	0.001	0.001	0.005	0.005	0.001	0	0	0	0
728 Number of vehicles in household : 5 : Four or more	0.003	0.002	0.002	0	0	0	0	0	0	0	0.001	0	0.001	0	0.031	0	0	0	0	0.001	0	0	0	0	0	0	0	0	0	0	0	0	0	0.001	0	0	0.001	0	0	0	0	0	0.003	0.003	0	0	0	0	0
738 Average total household income before tax : 5 : Greater than 100,000	0.013	0.005	0.006	0.001	0	0	0.001	0.002	0.001	0	0.004	0	0.005	0.008	0.017	0	0.001	0.001	0.009	0.012	0	0	0	0	0	0	0.002	0	0.001	0	0.001	0.001	0.001	0	0	0	0.009	0	0.001	0.004	0.01	0.01	0.013	0.013	0.009	0.009	0	0	0
738 Average total household income before tax : 2 : 18,000 to 30,999	0.01	0	0	0	0	0	0	0	0	0	0	0	0.001	0.005	0.009	0.001	0.001	0	0.003	0.001	0	0	0	0	0	0	0.001	0	0	0	0.001	0	0	0.001	0	0	0.001	0	0	0.002	0.001	0.002	0.01	0.01	0.001	0.002	0	0	0
738 Average total household income before tax : 4 : 52,000 to 100,000	0.042	0.015	0.017	0	0.001	0.001	0.003	0.003	0.001	0.001	0.01	0.002	0.014	0.015	0.031	0.004	0.006	0	0.016	0.022	0	0	0	0	0	0	0.001	0	0.001	0	0.001	0.002	0.002	0	0	0	0.02	0	0	0.006	0.003	0.006	0.041	0.041	0.003	0.006	0	0	0
738 Average total household income before tax : 3 : 31,000 to 51,999	0.012	0.005	0.006	0	0.001	0	0	0	0	0	0.004	0.001	0.005	0.002	0.002	0	0.001	0	0.002	0.005	0	0	0	0	0	0	0	0	0	0	0	0.001	0.001	0	0	0	0.005	0	0	0.001	0	0	0.012	0.012	0	0	0	0	0
738 Average total household income before tax : 1 : Less than 18,000	0.03	0.013	0.013	0	0.001	0.003	0.003	0.003	0.001	0.001	0.02	0.002	0.023	0.004	0.039	0.002	0.002	0	0.012	0.033	0	0	0	0	0	0	0.003	0	0.002	0	0.001	0.005	0.004	0	0	0	0.017	0	0	0.003	0.002	0.008	0.03	0.03	0.002	0.007	0	0	0
924 Usual walking pace : 3 : Brisk pace	0.014	0.012	0.013	0	0.001	0.001	0.007	0.001	0.001	0	0.022	0.004	0.029	0.003	0.001	0.009	0.006	0.022	0.001	0.026	0.001	0.001	0	0.001	0.002	0.002	0	0.002	0	0	0.002	0.003	0.002	0	0	0	0.013	0	0.004	0.005	0	0.001	0.014	0.014	0	0.001	0	0	0
924 Usual walking pace : 2 : Steady average pace	0.007	0.001	0.002	0	0	0	0.001	0	0	0	0	0	0	0.002	0	0	0	0.006	0.001	0.004	0	0	0.001	0.001	0.002	0.002	0	0	0	0	0.003	0	0	0	0	0	0.003	0	0.002	0.003	0	0	0.006	0.006	0	0	0	0	0
924 Usual walking pace : 1 : Slow pace	0.005	0.015	0.015	0	0.001	0.001	0.007	0.001	0	0.001	0.055	0.012	0.076	0	0.001	0.016	0.01	0.015	0	0.025	0	0.001	0	0	0	0	0	0.002	0	0	0	0.004	0.003	0.001	0	0	0.008	0	0	0.001	0	0.001	0.005	0.005	0	0.001	0	0	0
943 Frequency of stair climbing in last 4 weeks : 1 : 1-5 times a day	0.001	0	0	0	0	0	0.001	0	0	0	0.002	0	0.001	0.002	0.002	0.005	0.006	0.002	0.001	0.002	0	0	0.001	0.001	0.001	0.001	0	0.003	0.001	0	0	0.002	0.002	0	0	0	0	0	0	0	0.001	0.001	0.001	0.001	0.001	0.001	0	0	0.001
943 Frequency of stair climbing in last 4 weeks : 3 : 11-15 times a day	0	0	0	0	0	0	0.001	0	0	0	0.001	0	0.001	0.001	0.001	0.001	0.001	0.001	0	0.002	0	0	0	0	0	0	0	0.001	0	0	0	0.001	0.001	0	0	0	0	0	0	0	0	0	0	0	0	0	0	0	0
943 Frequency of stair climbing in last 4 weeks : 2 : 6-10 times a day	0	0.001	0.001	0	0	0	0	0	0	0	0.001	0	0.001	0.002	0.001	0.001	0.001	0	0.001	0	0	0	0.001	0.001	0	0	0	0	0	0	0.001	0	0	0	0	0	0.001	0	0	0	0.001	0	0	0	0.001	0	0	0	0
943 Frequency of stair climbing in last 4 weeks : 5 : More than 20 times a day	0.001	0	0	0	0	0	0	0	0	0	0.001	0	0.001	0	0.003	0.005	0.008	0.004	0.001	0.001	0	0	0.002	0.003	0.002	0.002	0	0	0.001	0	0.002	0	0	0	0	0	0	0	0	0	0	0	0.001	0.001	0	0	0	0	0
943 Frequency of stair climbing in last 4 weeks : 0 : None	0.011	0.002	0.002	0	0	0.001	0.001	0.001	0	0	0.007	0.001	0.008	0.011	0.015	0	0	0.001	0.002	0.007	0	0	0	0	0	0	0	0	0	0	0	0	0	0	0	0	0.002	0	0	0.001	0	0.002	0.011	0.011	0	0.002	0	0	0
943 Frequency of stair climbing in last 4 weeks : 4 : 16-20 times a day	0	0	0	0	0	0	0	0	0	0	0.001	0	0.001	0	0.001	0.002	0.003	0.001	0	0.002	0	0	0.001	0.001	0	0.001	0	0	0.001	0	0	0	0.001	0	0	0	0	0	0	0	0	0	0	0	0	0	0	0	0
1031 Frequency of friend/family visits : 4 : About once a month	0.003	0.003	0.003	0	0	0	0	0.002	0.001	0	0.001	0.001	0.001	0.003	0.003	0.002	0.002	0	0.002	0.001	0	0	0	0	0	0	0	0	0	0	0	0	0	0.001	0	0	0.003	0	0	0	0.003	0.006	0.003	0.003	0.003	0.006	0	0	0
1031 Frequency of friend/family visits : 2 : 2-4 times a week	0.007	0.004	0.003	0	0	0.001	0	0.001	0	0	0.001	0.002	0.001	0.004	0.004	0.001	0.001	0	0.001	0.001	0.001	0	0	0	0	0	0	0.001	0	0	0	0	0.001	0	0	0	0.002	0	0	0	0.002	0.003	0.007	0.007	0.002	0.003	0	0	0
1031 Frequency of friend/family visits : 3 : About once a week	0.004	0.002	0.002	0	0	0	0.001	0.001	0	0	0.002	0.001	0.002	0.001	0.002	0.001	0.001	0	0.002	0.001	0	0	0	0	0	0	0	0	0	0	0	0	0	0	0	0	0.002	0	0	0	0.001	0.001	0.004	0.004	0.001	0.001	0	0	0
1031 Frequency of friend/family visits : 1 : Almost daily	0.006	0.006	0.006	0	0	0.002	0.001	0.003	0.001	0	0.003	0.002	0.004	0.003	0.003	0.004	0.005	0	0.006	0.001	0	0	0	0	0	0	0	0	0.001	0	0	0	0	0.001	0	0	0.005	0	0	0.001	0.002	0.007	0.006	0.006	0.002	0.007	0	0	0
1031 Frequency of friend/family visits : 5 : Once every few months	0.002	0.001	0.001	0	0	0	0	0.001	0	0	0	0.001	0	0.002	0.001	0.001	0.001	0	0	0	0	0	0	0	0	0	0	0	0	0	0	0	0	0.001	0	0	0.001	0	0	0	0.001	0.002	0.002	0.002	0.001	0.002	0	0	0
1031 Frequency of friend/family visits : 7 : No friends/family outside household	0	0	0	0	0	0	0	0	0	0	0	0	0	0	0	0	0	0	0	0.001	0	0	0	0	0	0	0	0	0	0	0	0	0	0	0	0	0	0	0	0	0	0	0	0	0	0	0	0	0
1031 Frequency of friend/family visits : 6 : Never or almost never	0	0.001	0	0	0.001	0	0	0	0	0	0	0	0	0	0	0	0	0	0	0.001	0	0	0	0	0	0	0.001	0.001	0	0	0	0	0	0	0	0	0	0	0	0	0	0	0	0	0	0	0	0	0
1100 Drive faster than motorway speed limit : 2 : Sometimes	0.001	0.016	0.016	0	0.001	0	0.002	0	0	0	0.003	0	0.003	0.002	0.001	0.001	0	0.001	0	0.003	0	0	0	0	0	0	0	0	0	0	0	0.001	0.002	0.001	0	0	0.011	0	0	0	0	0	0.001	0.001	0	0	0	0	0
1100 Drive faster than motorway speed limit : 1 : Never/rarely	0.013	0.033	0.034	0	0	0.001	0.003	0.002	0	0	0.004	0.001	0.005	0.007	0.003	0.003	0.002	0	0	0.002	0.001	0	0.001	0	0.002	0.001	0	0	0.001	0.002	0	0.001	0.001	0.004	0	0	0.024	0	0	0.001	0	0.003	0.013	0.013	0	0.003	0	0	0
1100 Drive faster than motorway speed limit : 5 : Do not drive on the motorway	0.001	0.019	0.019	0	0	0	0.002	0	0	0	0.003	0	0.003	0.002	0.002	0.002	0	0.002	0	0.004	0	0	0	0	0	0	0	0	0	0	0	0	0.001	0	0	0	0.014	0	0	0	0.001	0	0.001	0.001	0.001	0	0	0	0
1100 Drive faster than motorway speed limit : 3 : Often	0.009	0.025	0.025	0	0	0.001	0.003	0.001	0	0	0.002	0.001	0.003	0.005	0.003	0.003	0.002	0	0.001	0.003	0	0	0	0	0.001	0.001	0	0	0	0.001	0	0.001	0.001	0.002	0	0	0.02	0	0	0.001	0	0.001	0.01	0.01	0	0.001	0	0	0
1100 Drive faster than motorway speed limit : 4 : Most of the time	0.012	0.02	0.02	0	0	0	0.001	0	0	0	0.001	0.001	0.002	0.005	0.002	0.003	0.001	0	0.001	0.001	0	0	0	0	0.001	0.001	0	0	0	0.001	0	0	0	0.002	0	0	0.016	0	0	0.001	0	0.001	0.012	0.012	0	0.001	0	0	0
1110 Length of mobile phone use : 3 : Five to eight years	0.001	0.002	0.002	0	0	0	0	0	0	0	0	0	0	0	0	0	0	0	0	0	0	0	0	0	0	0	0	0	0	0	0	0	0	0	0	0	0.001	0	0	0.001	0.001	0.001	0.001	0.001	0.001	0.001	0	0	0
1110 Length of mobile phone use : 0 : Never used mobile phone at least once per week	0.04	0.001	0.001	0.001	0	0	0.001	0	0	0	0.001	0	0.001	0.017	0.008	0	0	0.001	0	0.001	0.002	0	0	0	0	0.001	0.003	0.002	0	0	0.002	0.001	0	0.014	0.001	0	0.003	0	0	0.006	0.001	0	0.037	0.037	0.001	0	0	0	0
1110 Length of mobile phone use : 2 : Two to four years	0.002	0.007	0.008	0.003	0	0.001	0	0.001	0.001	0	0	0	0	0.003	0	0.001	0.001	0	0	0.001	0	0	0	0	0	0	0	0	0	0	0	0.001	0.001	0	0	0	0.006	0	0	0	0.003	0.004	0.001	0.001	0.003	0.004	0	0	0
1110 Length of mobile phone use : 4 : More than eight years	0.03	0.026	0.026	0.008	0	0.001	0.001	0.002	0.001	0	0	0	0.001	0.02	0.002	0.002	0.001	0	0	0.003	0.001	0	0	0	0.001	0.001	0.001	0.003	0.001	0.001	0.002	0	0.001	0.008	0.001	0	0.022	0	0	0.002	0.007	0.007	0.025	0.025	0.007	0.007	0	0	0
1110 Length of mobile phone use : 1 : One year or less	0.002	0.001	0.001	0	0	0	0	0	0	0	0	0	0	0.001	0	0	0	0	0	0	0	0	0	0	0	0	0	0	0	0	0	0.001	0.001	0	0	0	0.002	0	0	0	0	0	0.001	0.001	0	0	0	0	0
1170 Getting up in morning : 2 : Not very easy	0.017	0.003	0.003	0	0	0	0	0	0	0	0.003	0	0.003	0.004	0.001	0.005	0.004	0.003	0.005	0	0	0	0.001	0	0.001	0	0	0.001	0	0	0	0	0	0	0	0	0.001	0	0.001	0.006	0	0	0.017	0.017	0	0	0	0	0
1170 Getting up in morning : 3 : Fairly easy	0.003	0	0	0	0.001	0	0	0	0	0	0.002	0.001	0.003	0	0.001	0	0	0	0.003	0.001	0.001	0	0.001	0	0	0	0	0	0	0	0	0.001	0	0	0	0	0	0	0	0.001	0	0	0.003	0.003	0	0	0	0	0
1170 Getting up in morning : 4 : Very easy	0.034	0.005	0.005	0	0	0.001	0	0	0	0	0	0	0.001	0.007	0.003	0.008	0.007	0.005	0.014	0.001	0.001	0	0.004	0.001	0.002	0	0	0	0	0	0	0	0	0	0	0	0	0	0.002	0.011	0	0.001	0.035	0.035	0	0.001	0	0	0
1170 Getting up in morning : 1 : Not at all easy	0.005	0.005	0.005	0	0	0	0.002	0	0	0	0.01	0.001	0.01	0.002	0	0.004	0.002	0.002	0.001	0.001	0	0	0	0	0	0	0	0.001	0	0	0	0	0	0.001	0	0	0.001	0	0	0.003	0	0	0.005	0.005	0	0	0	0	0
1180 Morning/evening person (chronotype) : 3 : More an 'evening' than a 'morning' person	0.003	0	0	0	0	0	0	0	0	0	0	0	0	0	0	0.002	0.001	0.001	0.001	0	0.001	0	0	0	0.002	0	0	0	0	0	0	0	0	0	0	0	0	0	0	0	0	0	0.003	0.003	0	0	0	0	0
1180 Morning/evening person (chronotype) : 4 : Definitely an 'evening' person	0.003	0	0	0	0	0	0.001	0	0	0	0.001	0	0	0.001	0	0.003	0.002	0.001	0.002	0	0	0	0	0	0.001	0	0	0.002	0	0.001	0	0	0	0	0	0	0	0	0	0.001	0.001	0.001	0.003	0.003	0.001	0.001	0	0	0
1180 Morning/evening person (chronotype) : 2 : More a 'morning' than 'evening' person	0.001	0	0	0	0.001	0	0	0	0	0	0	0	0	0	0	0	0	0	0	0.001	0	0	0	0	0	0	0	0.001	0	0	0	0.001	0	0	0	0	0	0	0	0	0	0	0.001	0.001	0	0	0	0	0
1180 Morning/evening person (chronotype) : 1 : Definitely a 'morning' person	0.004	0.001	0.002	0	0	0.001	0	0	0	0	0	0	0	0	0	0.004	0.004	0.004	0.003	0	0.001	0	0.002	0.001	0.004	0	0	0	0	0.001	0.001	0.002	0.002	0	0	0	0.002	0	0	0.001	0	0	0.004	0.004	0	0	0	0	0
1190 Nap during day : 1 : Never/rarely	0.018	0	0	0	0	0	0.002	0	0	0	0.014	0.001	0.019	0.004	0.003	0	0	0	0.002	0.018	0.009	0	0	0	0	0	0.004	0	0.001	0	0	0.001	0.001	0	0	0	0	0	0.001	0.003	0	0	0.018	0.018	0	0	0	0	0
1190 Nap during day : 2 : Sometimes	0.011	0	0	0	0	0	0.001	0	0	0	0.007	0.001	0.009	0.003	0.002	0	0	0	0.002	0.01	0.002	0	0	0	0	0	0.002	0	0	0	0	0	0	0	0	0	0	0	0.001	0.002	0	0	0.011	0.011	0	0	0	0	0
1190 Nap during day : 3 : Usually	0.006	0	0	0	0	0	0	0	0	0	0.007	0	0.01	0.001	0.001	0	0	0	0	0.007	0.012	0	0	0	0	0	0.003	0	0	0	0	0	0	0	0	0	0	0	0	0.001	0	0	0.006	0.006	0	0	0	0	0
1200 Sleeplessness / insomnia : 3 : Usually	0.006	0.014	0.013	0	0	0	0.001	0	0	0.001	0.022	0.012	0.023	0.001	0.003	0	0	0.003	0	0.007	0.064	0	0	0	0	0	0	0	0	0	0	0	0.001	0.001	0	0	0.005	0	0	0	0	0.001	0.006	0.006	0	0.001	0	0	0
1200 Sleeplessness / insomnia : 1 : Never/rarely	0.008	0.024	0.024	0	0	0	0.001	0.001	0	0.001	0.012	0.008	0.014	0.001	0.005	0	0	0.002	0	0.006	0.015	0	0	0	0	0	0.001	0	0	0	0	0	0.001	0	0	0	0.012	0	0	0	0	0.001	0.008	0.008	0	0.001	0	0	0
1200 Sleeplessness / insomnia : 2 : Sometimes	0	0.001	0.001	0	0	0	0	0	0	0	0.002	0	0.001	0	0	0	0	0	0	0	0.015	0	0	0	0	0	0	0	0	0	0	0	0	0	0	0	0.001	0	0	0	0	0	0	0	0	0	0	0	0
1210 Snoring : 1 : Yes	0	0.021	0.021	0	0	0	0	0	0	0	0.002	0	0.001	0	0.003	0.003	0.002	0.001	0.001	0.003	0.001	0	0	0.001	0.003	0.001	0.004	0.001	0	0.002	0.002	0	0	0.001	0	0	0.01	0	0.01	0.005	0	0.001	0	0	0	0.001	0	0	0
1210 Snoring : 2 : No	0.001	0.011	0.011	0	0	0	0.001	0	0	0	0.004	0	0.002	0	0	0.003	0.002	0.001	0.001	0.004	0	0	0	0	0.002	0.001	0.004	0.001	0	0.002	0.001	0	0	0	0	0	0.004	0	0.01	0.005	0	0	0.001	0.001	0	0	0	0	0
1220 Daytime dozing / sleeping : 0 : Never/rarely	0.011	0.002	0.002	0	0.001	0	0	0	0	0	0.011	0.001	0.014	0.002	0	0	0	0	0.001	0.01	0.001	0	0	0	0	0	0.001	0	0	0	0	0.003	0.002	0.002	0	0	0.002	0	0	0	0	0	0.012	0.012	0	0	0	0	0
1220 Daytime dozing / sleeping : 1 : Sometimes	0.011	0.001	0.001	0	0	0	0	0	0	0	0.006	0.001	0.008	0.002	0	0	0	0	0.001	0.006	0.001	0	0	0	0	0	0.001	0	0	0	0	0.001	0.001	0.002	0	0	0.001	0	0	0	0	0	0.012	0.012	0	0	0	0	0
1220 Daytime dozing / sleeping : 2 : Often	0.001	0.001	0.001	0	0	0	0	0	0	0	0.006	0.001	0.006	0	0	0	0	0	0	0.003	0	0	0	0	0	0	0	0	0	0	0	0.001	0.001	0	0	0	0	0	0	0	0	0	0.001	0.001	0	0	0	0	0
1239 Current tobacco smoking : 0 : No	0.008	0.002	0.001	0	0.003	0	0.003	0	0	0	0	0	0	0.004	0.001	0	0	0	0.004	0.005	0.001	0	0.001	0	0.01	0.003	0.002	0.019	0.002	0.015	0.001	0.003	0.002	0.015	0.001	0	0.001	0	0	0.003	0	0	0.009	0.009	0	0	0	0	0.001
1239 Current tobacco smoking : 1 : Yes, on most or all days	0.005	0.001	0	0	0.003	0	0.005	0	0	0	0	0	0	0.003	0.001	0	0	0.001	0.004	0.007	0.001	0	0.001	0.001	0.011	0.003	0.002	0.019	0.002	0.017	0.001	0.002	0.002	0.013	0.001	0	0.002	0	0	0.002	0	0	0.006	0.006	0	0	0	0	0
1239 Current tobacco smoking : 2 : Only occasionally	0.003	0.002	0.002	0	0	0	0	0	0	0	0	0	0	0.002	0	0	0	0	0	0	0	0.001	0	0	0	0	0	0.002	0	0	0	0	0	0.002	0	0	0.001	0	0	0.001	0	0	0.003	0.003	0	0	0	0	0
1249 Past tobacco smoking : 3 : Just tried once or twice	0.002	0	0	0	0.001	0	0.001	0.001	0	0	0.001	0	0.003	0	0.001	0.001	0	0	0.003	0.004	0	0	0	0	0	0	0	0.002	0	0	0	0.001	0.001	0.003	0	0	0.001	0	0	0.001	0	0.001	0.002	0.002	0	0.001	0	0	0
1249 Past tobacco smoking : 1 : Smoked on most or all days	0.017	0.003	0.003	0	0	0	0	0	0	0	0.007	0.002	0.01	0	0.003	0	0	0	0.002	0.004	0	0.001	0.001	0	0	0	0.002	0.001	0	0.002	0.001	0	0	0.012	0	0.001	0.001	0.001	0	0.003	0	0	0.017	0.017	0	0	0	0	0
1249 Past tobacco smoking : 4 : I have never smoked	0.003	0.006	0.005	0	0	0	0	0.001	0	0	0.002	0.001	0.002	0	0.002	0	0	0	0.002	0.002	0	0	0	0	0.002	0.001	0.002	0.004	0	0.008	0.001	0	0	0.02	0	0.001	0.002	0.001	0	0	0	0.001	0.003	0.003	0	0.001	0	0	0
1249 Past tobacco smoking : 2 : Smoked occasionally	0	0	0	0	0	0	0.001	0	0	0	0	0	0	0	0	0	0	0.001	0	0.001	0	0	0	0.001	0	0	0	0	0	0	0	0	0	0.001	0	0	0	0	0	0	0	0.001	0	0	0	0.001	0	0	0
1259 Smoking/smokers in household : 0 : No	0.007	0	0	0	0.004	0.004	0.003	0	0	0	0	0	0	0.002	0.007	0	0	0.001	0.002	0.005	0.001	0.047	0.001	0	0.005	0.003	0	0.014	0.001	0.007	0	0.003	0.003	0.015	0.001	0	0.002	0	0	0.002	0	0	0.008	0.008	0	0	0	0.001	0
1259 Smoking/smokers in household : 1 : Yes, one household member smokes	0.001	0	0	0	0	0	0	0	0	0	0	0	0	0	0.011	0	0	0	0	0	0	0.068	0	0	0	0	0	0.001	0	0	0	0.001	0.001	0.003	0	0	0	0	0	0	0	0	0.001	0.001	0	0	0	0	0
1259 Smoking/smokers in household : 2 : Yes, more than one household member smokes	0.001	0	0	0	0	0	0	0	0	0	0	0	0	0	0.014	0	0	0	0	0	0	0.007	0	0	0	0	0	0	0	0	0	0	0	0.001	0	0	0	0	0	0	0	0	0.001	0.001	0	0	0	0	0
1329 Oily fish intake : 2 : Once a week	0.005	0	0	0	0	0	0	0	0	0	0	0	0	0.001	0	0.001	0	0	0	0.001	0	0	0	0	0.001	0.001	0.001	0.001	0	0	0	0.001	0	0	0	0	0	0	0	0.001	0	0	0.005	0.005	0	0	0	0	0
1329 Oily fish intake : 1 : Less than once a week	0.007	0.002	0.002	0	0	0	0	0	0	0	0.001	0.001	0.001	0.001	0.003	0.005	0.005	0.005	0.002	0	0	0	0.006	0.007	0.009	0.005	0	0	0	0.001	0.005	0	0	0	0	0	0.002	0	0	0.001	0	0	0.007	0.007	0	0	0	0	0
1329 Oily fish intake : 3 : 2-4 times a week	0.01	0.001	0.001	0	0	0	0	0	0	0	0.001	0.001	0.002	0.001	0.005	0.004	0.005	0.005	0.002	0.001	0	0	0.008	0.012	0.013	0.007	0	0.001	0	0.001	0.008	0	0	0	0	0	0.001	0	0	0.001	0	0	0.01	0.01	0	0	0	0	0
1329 Oily fish intake : 0 : Never	0.011	0	0	0	0.001	0	0.001	0.001	0	0	0	0.001	0	0.001	0.001	0	0	0	0	0.003	0.001	0	0.001	0.001	0.002	0.002	0.001	0.002	0	0	0	0.002	0.001	0.001	0	0	0	0	0	0.001	0	0.001	0.011	0.011	0	0.001	0	0	0
1329 Oily fish intake : 4 : 5-6 times a week	0	0	0	0	0	0	0	0	0	0	0	0	0	0	0	0	0	0.001	0	0	0	0	0.001	0.002	0.001	0.001	0	0	0	0	0.001	0	0	0	0	0	0	0	0	0	0	0	0	0	0	0	0	0	0
1329 Oily fish intake : 5 : Once or more daily	0	0	0	0	0	0	0	0	0	0	0	0	0	0	0	0	0	0	0	0	0	0	0	0.001	0	0	0	0	0	0	0	0	0	0	0	0	0	0	0	0	0	0	0	0	0	0	0	0	0
1339 Non-oily fish intake : 3 : 2-4 times a week	0	0	0	0	0	0	0	0.001	0	0	0	0	0	0	0	0.002	0.002	0.002	0.001	0	0	0	0.003	0.008	0.005	0.001	0	0	0	0	0.005	0	0	0	0	0	0	0	0	0	0	0.001	0	0	0	0.001	0	0	0
1339 Non-oily fish intake : 1 : Less than once a week	0.003	0.001	0.001	0	0	0	0	0.001	0	0	0	0	0.001	0.001	0	0.003	0.003	0.002	0.001	0	0	0	0.004	0.004	0.004	0.002	0	0.001	0	0	0.003	0	0	0	0	0	0.001	0	0	0.001	0	0.001	0.003	0.003	0	0.001	0	0	0
1339 Non-oily fish intake : 2 : Once a week	0.005	0	0	0	0	0	0	0	0	0	0	0	0	0.002	0	0	0	0	0	0	0.001	0	0	0	0	0	0	0.001	0	0	0	0.001	0.001	0	0	0	0	0	0	0.001	0	0	0.005	0.005	0	0	0	0	0
1339 Non-oily fish intake : 4 : 5-6 times a week	0	0	0	0	0	0	0	0	0	0	0	0	0	0	0	0	0	0	0	0	0	0	0	0.001	0	0	0	0	0	0	0.001	0	0	0	0	0	0	0	0	0	0	0	0	0	0	0	0	0	0
1339 Non-oily fish intake : 0 : Never	0.004	0.001	0.001	0	0	0	0	0	0	0	0	0.001	0	0.001	0	0	0	0	0	0	0	0	0.001	0	0	0	0	0.001	0	0	0.001	0.001	0.001	0	0	0	0	0	0	0.001	0	0.001	0.004	0.004	0	0.001	0	0	0
1349 Processed meat intake : 3 : 2-4 times a week	0	0.021	0.021	0	0	0	0	0	0	0	0	0.001	0	0	0.002	0.001	0	0	0.001	0.004	0	0	0.002	0.004	0.009	0.004	0.023	0.003	0.001	0.001	0.005	0	0	0	0	0	0.009	0	0.003	0.002	0.001	0.001	0	0	0.001	0.001	0	0	0
1349 Processed meat intake : 5 : Once or more daily	0	0.001	0.001	0	0	0	0	0	0	0	0	0	0	0	0	0	0	0	0	0	0	0	0	0	0	0	0.003	0.001	0	0	0	0	0	0	0	0	0	0	0	0	0	0	0	0	0	0	0	0	0
1349 Processed meat intake : 2 : Once a week	0	0	0	0	0	0	0	0	0	0	0	0	0	0	0	0	0	0	0	0	0	0	0.001	0.001	0.001	0.001	0	0	0	0	0.001	0	0	0	0	0	0	0	0	0	0	0	0	0	0	0	0	0	0
1349 Processed meat intake : 1 : Less than once a week	0.001	0.015	0.014	0	0	0	0	0	0	0	0	0.002	0	0	0.003	0	0	0	0	0.002	0	0	0	0.002	0.005	0.002	0.021	0.003	0.001	0	0.003	0	0	0	0	0	0.006	0	0.001	0.001	0.001	0	0.001	0.001	0.001	0	0	0	0
1349 Processed meat intake : 0 : Never	0.001	0.009	0.01	0	0	0	0	0	0	0	0	0	0	0.001	0	0.001	0.001	0.002	0.001	0.004	0	0	0.008	0.01	0.011	0.008	0.004	0	0.001	0.002	0.008	0.001	0.001	0	0	0	0.004	0	0.003	0.004	0.002	0.001	0.001	0.001	0.001	0.001	0	0	0
1349 Processed meat intake : 4 : 5-6 times a week	0.001	0.005	0.005	0	0	0	0	0	0	0	0	0	0	0	0	0	0	0	0	0.001	0	0	0	0.001	0.001	0.001	0.011	0.001	0	0.001	0.001	0	0	0	0	0	0.002	0	0	0	0	0	0.001	0.001	0	0	0	0	0
1359 Poultry intake : 3 : 2-4 times a week	0.006	0.001	0.001	0	0	0	0	0.001	0	0	0	0	0	0.001	0.006	0	0	0	0	0	0	0	0	0	0	0	0.001	0	0	0	0.001	0	0	0.002	0	0	0.001	0	0	0	0	0.001	0.006	0.006	0	0.001	0	0	0
1359 Poultry intake : 2 : Once a week	0.007	0	0	0	0	0	0	0	0	0	0	0	0	0.003	0.001	0	0	0	0	0	0	0	0.002	0.002	0.001	0	0	0	0	0	0.003	0	0	0	0	0	0	0	0	0.001	0	0	0.007	0.007	0	0	0	0	0
1359 Poultry intake : 4 : 5-6 times a week	0.003	0	0	0	0	0	0	0	0	0	0	0	0	0.001	0.001	0	0	0	0	0	0	0	0	0.001	0	0	0	0	0	0	0.001	0	0	0	0	0	0	0	0	0	0	0	0.003	0.003	0	0	0	0	0
1359 Poultry intake : 0 : Never	0.003	0.002	0.002	0	0	0	0	0.001	0	0	0	0	0	0.001	0	0	0	0.001	0.001	0.003	0	0	0.005	0.004	0.002	0.004	0	0	0	0.001	0.002	0	0	0	0	0	0.001	0	0.001	0.002	0.001	0.001	0.003	0.003	0.001	0.001	0	0	0
1359 Poultry intake : 1 : Less than once a week	0.004	0	0	0	0	0	0	0.001	0	0	0	0	0	0.001	0.007	0	0	0	0	0	0	0	0.001	0	0	0	0.001	0	0	0	0	0	0	0.001	0	0	0	0	0	0	0	0	0.003	0.003	0	0	0	0	0
1359 Poultry intake : 5 : Once or more daily	0	0	0	0	0	0	0	0	0	0	0	0	0	0	0	0	0	0	0	0	0	0	0	0	0	0	0	0	0	0	0.001	0.001	0.001	0	0	0	0	0	0	0	0	0	0	0	0	0	0	0	0
1369 Beef intake : 2 : Once a week	0.001	0.002	0.002	0	0	0	0	0.001	0	0	0	0	0	0.001	0	0	0	0	0.001	0.001	0	0	0	0.002	0.002	0.002	0	0	0	0.001	0.002	0	0	0.001	0	0	0	0	0.001	0.001	0.001	0.002	0.001	0.001	0.001	0.002	0	0	0
1369 Beef intake : 1 : Less than once a week	0	0	0	0	0	0	0	0.002	0.001	0	0	0	0	0	0.002	0	0	0	0	0	0	0	0.002	0	0	0	0	0.001	0	0	0	0.001	0.001	0	0	0	0	0	0	0	0	0.001	0	0	0	0.001	0	0	0
1369 Beef intake : 3 : 2-4 times a week	0	0.001	0.001	0	0	0	0	0.003	0.001	0	0	0	0	0	0	0	0	0	0.001	0.002	0	0	0	0.001	0.001	0	0.001	0	0	0	0	0	0	0	0	0	0	0	0.001	0.001	0	0.001	0	0	0	0.001	0	0	0
1369 Beef intake : 0 : Never	0.003	0.007	0.008	0	0	0	0	0.001	0	0	0	0	0	0.002	0	0.001	0.001	0.001	0.001	0.003	0	0	0.003	0.006	0.005	0.006	0.001	0	0	0.003	0.007	0.002	0.002	0	0	0	0.004	0	0.002	0.003	0.001	0.002	0.003	0.003	0.002	0.002	0	0	0
1379 Lamb/mutton intake : 1 : Less than once a week	0	0.001	0.001	0	0	0	0.001	0	0	0	0.001	0	0.001	0	0	0.001	0.001	0.001	0.001	0.001	0	0	0.003	0.001	0	0	0	0.002	0	0	0.001	0.001	0.001	0	0	0	0.002	0	0	0	0	0	0	0	0	0	0	0	0
1379 Lamb/mutton intake : 2 : Once a week	0.007	0	0	0	0	0	0	0.001	0	0	0.001	0	0	0.001	0	0	0	0	0.001	0.001	0	0	0.001	0	0	0	0	0.001	0	0	0	0	0	0	0	0	0	0	0.001	0.001	0	0.002	0.007	0.007	0	0.002	0	0	0
1379 Lamb/mutton intake : 0 : Never	0.006	0.004	0.004	0	0	0	0	0.003	0	0	0	0	0	0.001	0	0.001	0	0.001	0	0	0	0	0	0.002	0.002	0.001	0	0	0	0.001	0.002	0	0	0	0	0	0.002	0	0.001	0.002	0	0.004	0.006	0.006	0	0.004	0	0	0
1379 Lamb/mutton intake : 3 : 2-4 times a week	0	0	0	0	0.001	0	0	0	0	0	0	0	0	0	0.001	0	0	0	0.001	0	0	0	0.001	0	0	0	0	0.002	0	0	0.001	0.002	0.002	0	0	0	0	0	0	0	0.001	0.001	0	0	0.001	0.001	0	0	0
1389 Pork intake : 1 : Less than once a week	0	0.001	0.001	0	0	0	0.001	0	0	0	0.001	0	0.001	0	0	0	0.001	0.001	0.001	0.001	0	0	0.004	0.001	0	0	0	0.002	0	0	0.001	0.002	0.003	0	0	0	0.002	0	0	0	0	0	0	0	0	0	0	0	0
1389 Pork intake : 2 : Once a week	0.004	0.001	0.001	0	0	0	0	0	0	0	0	0	0.001	0.002	0	0	0	0	0.002	0.002	0	0	0.001	0.001	0.001	0.001	0.001	0	0	0.001	0.002	0	0	0	0	0	0	0	0.001	0.002	0	0	0.004	0.004	0	0	0	0	0
1389 Pork intake : 0 : Never	0.005	0.007	0.007	0	0	0	0	0	0	0	0	0	0	0.003	0	0	0	0.001	0.001	0.001	0	0	0.001	0.005	0.004	0.003	0.001	0	0	0.004	0.007	0.004	0.004	0	0	0	0.004	0	0.002	0.004	0.001	0	0.005	0.005	0.001	0	0	0	0
1389 Pork intake : 3 : 2-4 times a week	0	0.001	0.001	0	0	0	0	0	0	0	0	0	0	0	0	0	0	0	0.001	0.001	0	0	0.001	0	0	0	0.001	0.001	0	0	0	0	0	0	0	0	0	0	0	0	0	0	0	0	0	0	0	0	0
1408 Cheese intake : 0 : Never	0	0	0	0	0	0	0	0.001	0	0	0.001	0	0.001	0	0	0	0	0	0	0.001	0	0	0	0	0.001	0	0	0	0	0.001	0	0.001	0.001	0	0	0	0.001	0	0	0	0	0.001	0	0	0	0	0	0	0
1408 Cheese intake : 5 : Once or more daily	0	0	0	0	0	0	0	0.002	0.001	0	0	0	0.001	0	0	0	0	0	0	0.002	0	0	0	0	0	0	0.004	0	0	0.001	0	0	0	0.001	0	0	0	0	0	0	0.001	0.002	0	0	0.001	0.002	0	0	0
1408 Cheese intake : 3 : 2-4 times a week	0	0.003	0.004	0	0	0	0	0.001	0	0	0.001	0	0.002	0	0.001	0	0	0	0	0.001	0	0	0.001	0	0.002	0	0.003	0	0	0.001	0.002	0.002	0.002	0	0	0	0.003	0	0	0	0	0	0	0	0	0	0	0	0
1408 Cheese intake : 2 : Once a week	0	0	0	0	0	0	0	0.002	0.001	0	0	0	0	0	0	0	0	0	0	0.001	0	0	0	0	0	0	0.003	0	0	0	0	0.001	0.001	0.001	0	0	0	0	0	0	0.001	0.002	0	0	0.001	0.002	0	0	0
1408 Cheese intake : 4 : 5-6 times a week	0.001	0.001	0.001	0	0	0	0	0.003	0.001	0	0.001	0	0.002	0	0.001	0	0	0	0.001	0.004	0	0	0	0	0	0	0.006	0	0	0.001	0	0.002	0.002	0.001	0	0	0.001	0	0	0.001	0.001	0.003	0.001	0.001	0.001	0.003	0	0	0
1408 Cheese intake : 1 : Less than once a week	0	0.004	0.004	0	0	0	0	0.002	0.001	0	0.001	0	0.002	0	0.002	0	0	0	0	0.002	0	0	0.001	0	0.002	0	0.009	0	0	0.001	0.002	0.002	0.003	0	0	0	0.003	0	0	0	0	0.001	0	0	0	0.001	0	0	0
1418 Milk type used : 2 : Semi-skimmed	0	0.004	0.004	0	0	0	0	0	0	0	0.001	0.001	0.001	0	0.001	0	0	0	0	0	0	0	0.003	0.003	0.005	0.002	0.002	0.001	0	0	0.005	0	0	0	0	0	0.002	0	0	0	0	0.001	0	0	0	0.001	0	0	0
1418 Milk type used : 5 : Other type of milk	0	0	0	0	0	0	0	0	0	0	0	0	0	0	0	0	0	0	0	0	0	0	0	0	0	0	0	0	0	0	0.001	0	0	0	0	0	0	0	0	0	0	0	0	0	0	0	0	0	0
1418 Milk type used : 6 : Never/rarely have milk	0	0	0	0	0.001	0	0	0	0	0	0	0	0	0	0.001	0	0	0	0	0	0	0	0.001	0.002	0	0	0	0.025	0.007	0	0.004	0	0	0	0	0	0	0	0	0	0.001	0.001	0	0	0.001	0.001	0	0	0
1418 Milk type used : 3 : Skimmed	0.003	0.005	0.005	0	0	0	0	0	0	0	0.002	0.003	0.003	0.001	0.001	0	0	0	0.001	0	0	0	0.001	0.002	0.007	0.001	0.002	0.002	0.001	0	0.001	0.001	0	0	0	0	0.001	0	0	0	0.001	0	0.003	0.003	0.001	0	0	0	0
1418 Milk type used : 1 : Full cream	0.001	0.003	0.002	0	0.001	0	0.001	0	0	0	0.001	0.002	0.001	0	0.001	0	0	0	0.001	0	0	0	0	0.001	0.004	0	0.002	0.003	0	0	0	0.002	0.001	0	0	0	0	0	0	0	0	0	0.001	0.001	0	0	0	0	0
1418 Milk type used : 4 : Soya	0	0.002	0.002	0	0	0	0	0.001	0	0	0	0	0	0	0.001	0	0	0.001	0	0.001	0	0	0.002	0.002	0.003	0.005	0.003	0.003	0	0.003	0.005	0	0	0	0	0	0.001	0	0.001	0.001	0.001	0.001	0	0	0.001	0.001	0	0	0
1428 Spread type : 0 : Never/rarely use spread	0	0.002	0.002	0	0	0	0.001	0	0	0	0	0	0	0	0	0	0	0.001	0	0.002	0	0	0.006	0.011	0.015	0.004	0.014	0	0.002	0	0.007	0	0	0	0	0	0.001	0	0.001	0.001	0.001	0	0	0	0.001	0	0	0	0
1428 Spread type : 3 : Other type of spread/margarine	0.001	0.001	0.001	0	0.001	0.002	0	0	0	0	0.002	0	0.002	0.002	0	0	0	0	0	0.004	0	0	0.001	0.002	0	0.001	0.014	0.005	0	0	0.003	0	0	0.001	0	0	0.001	0	0	0.002	0.002	0.001	0.002	0.002	0.002	0.001	0	0	0
1428 Spread type : 1 : Butter/spreadable butter	0.001	0	0	0	0	0	0.001	0	0	0	0.001	0	0.002	0.001	0	0	0	0	0	0.001	0	0	0.001	0	0.004	0	0.002	0.007	0	0	0	0	0	0.002	0	0	0	0	0	0.001	0.001	0	0.001	0.001	0.001	0	0	0	0
1428 Spread type : 2 : Flora Pro-Active/Benecol	0.001	0	0	0.001	0	0.004	0	0.001	0	0	0	0	0	0	0	0	0	0	0	0	0	0	0	0	0	0	0	0	0	0	0	0	0	0	0	0	0	0	0	0	0	0.001	0	0	0	0.001	0	0	0
1448 Bread type : 3 : Wholemeal or wholegrain	0.002	0.002	0.002	0	0.003	0	0.003	0.001	0.001	0	0.001	0.001	0.001	0	0.003	0.001	0	0.001	0.003	0.01	0	0.001	0.003	0.004	0.012	0.009	0	0.011	0	0	0.004	0.005	0.004	0.003	0	0	0	0	0.002	0	0.001	0.002	0.003	0.003	0.001	0.002	0	0	0
1448 Bread type : 2 : Brown	0	0	0	0	0	0	0	0.001	0	0	0	0.001	0	0	0.001	0	0	0	0	0	0	0	0	0	0	0	0	0	0	0	0	0.003	0.002	0	0	0	0	0	0	0	0	0	0	0	0	0	0	0	0
1448 Bread type : 1 : White	0.002	0.007	0.007	0	0.001	0.001	0.003	0.001	0.001	0	0.001	0.001	0	0	0.003	0.001	0.001	0.002	0.003	0.014	0	0.001	0.005	0.011	0.022	0.014	0.009	0.011	0.001	0.001	0.012	0.002	0.002	0.004	0	0	0.001	0	0.003	0.001	0.003	0.003	0.002	0.002	0.003	0.003	0	0	0
1448 Bread type : 4 : Other type of bread	0	0.002	0.002	0	0	0	0	0	0	0	0.001	0.001	0	0	0	0	0	0	0	0	0	0	0	0	0	0	0	0	0	0	0	0	0	0	0	0	0.001	0	0	0	0.001	0.001	0	0	0	0.001	0	0	0
1478 Salt added to food : 4 : Always	0	0	0	0	0.002	0	0	0.001	0	0	0	0	0	0	0	0	0	0	0.001	0.006	0	0.001	0	0	0.002	0.001	0	0.008	0	0	0	0.003	0.003	0.002	0.001	0	0	0	0	0	0	0	0	0	0	0	0	0	0
1478 Salt added to food : 2 : Sometimes	0	0	0	0	0	0	0	0	0	0	0	0	0	0	0	0	0	0	0	0	0	0	0	0	0.001	0	0	0.001	0	0	0	0.001	0	0.001	0	0	0	0	0	0	0	0	0	0	0	0	0	0	0
1478 Salt added to food : 1 : Never/rarely	0	0	0	0	0.001	0	0	0.001	0.001	0	0	0	0	0.001	0	0.001	0	0	0.001	0.004	0	0	0	0	0.005	0.002	0	0.011	0	0.001	0.001	0.003	0.003	0.003	0.001	0	0	0	0	0.001	0	0	0	0	0	0	0	0	0
1478 Salt added to food : 3 : Usually	0	0	0	0	0	0	0	0	0	0	0	0	0	0	0	0	0	0	0	0.001	0	0	0	0	0.002	0.001	0	0.004	0	0.001	0.001	0	0	0.001	0	0	0	0	0	0	0	0	0	0	0	0	0	0	0
1518 Hot drink temperature : 2 : Hot	0.003	0.001	0.001	0	0	0	0	0	0	0	0	0	0	0.001	0	0	0	0	0	0	0	0	0	0	0	0	0	0.001	0	0	0.002	0	0	0	0	0	0	0	0	0.001	0	0	0.003	0.003	0	0	0	0	0
1518 Hot drink temperature : 3 : Warm	0	0	0	0	0	0	0.001	0	0	0	0.001	0	0.001	0	0	0	0	0	0	0	0	0	0	0	0	0	0	0	0.003	0	0.002	0	0	0	0	0	0	0	0.001	0	0	0	0	0	0	0	0	0	0
1518 Hot drink temperature : 1 : Very hot	0.001	0.001	0.001	0	0	0	0.001	0	0	0	0	0	0	0	0	0	0	0	0	0	0	0	0	0	0	0	0	0.001	0.005	0	0	0.001	0.001	0.001	0	0	0	0	0.002	0.003	0	0	0.001	0.001	0	0	0	0	0
1538 Major dietary changes in the last 5 years : 0 : No	0	0.004	0.004	0	0	0	0	0	0	0.001	0.028	0.007	0.03	0	0.001	0	0	0	0	0.003	0	0	0.002	0.004	0.007	0	0.005	0	0	0	0.007	0.001	0.001	0.001	0	0	0.001	0	0	0	0	0	0	0	0	0	0	0	0
1538 Major dietary changes in the last 5 years : 2 : Yes, because of other reasons	0.002	0.001	0.001	0	0	0	0	0	0	0.001	0	0	0	0.001	0	0	0	0.001	0	0	0	0	0.001	0.004	0.005	0	0.007	0	0	0	0.004	0	0	0.001	0	0	0	0	0	0.001	0	0	0.002	0.002	0	0	0	0	0
1538 Major dietary changes in the last 5 years : 1 : Yes, because of illness	0.004	0.003	0.003	0	0	0	0.002	0	0	0.006	0.073	0.013	0.089	0.001	0.002	0	0	0.001	0.001	0.008	0	0	0.001	0	0.001	0	0	0	0	0.001	0.002	0.002	0.001	0	0	0	0.002	0	0	0	0	0	0.004	0.004	0	0	0	0	0
1548 Variation in diet : 1 : Never/rarely	0	0.004	0.004	0	0	0	0.001	0	0	0	0.003	0.002	0.003	0	0	0	0	0	0	0.001	0	0	0	0	0	0	0.004	0.001	0	0	0.002	0.001	0.001	0.001	0	0	0.003	0	0	0	0	0	0	0	0	0	0	0	0
1548 Variation in diet : 2 : Sometimes	0	0.003	0.003	0	0	0.001	0	0	0	0	0.001	0.001	0.001	0	0	0	0	0	0	0	0	0	0	0	0	0	0.002	0	0	0	0.001	0	0	0.001	0	0	0.002	0	0	0	0	0	0	0	0	0	0	0	0
1548 Variation in diet : 3 : Often	0	0	0	0	0	0	0.001	0	0	0	0.002	0.001	0.001	0	0	0	0	0	0.001	0	0	0	0.001	0	0	0	0	0.002	0	0	0	0	0	0.001	0	0	0	0	0.001	0	0	0	0	0	0	0	0	0	0
1558 Alcohol intake frequency. : 1 : Daily or almost daily	0.007	0.01	0.01	0	0	0	0	0.001	0.001	0	0.001	0	0.001	0	0.001	0	0	0	0	0.002	0	0	0	0	0.007	0	0	0.007	0.003	0.002	0.002	0.003	0.003	0	0	0	0.004	0	0.003	0.005	0.002	0.003	0.007	0.007	0.002	0.003	0	0	0
1558 Alcohol intake frequency. : 5 : Special occasions only	0	0.015	0.015	0	0	0	0.002	0	0	0	0.005	0.002	0.006	0	0	0	0	0.001	0	0.003	0	0	0	0	0.002	0	0	0.001	0.001	0.001	0	0.003	0.003	0	0	0	0.01	0	0.001	0	0	0	0	0	0	0	0	0	0
1558 Alcohol intake frequency. : 3 : Once or twice a week	0.002	0	0	0	0	0	0	0.001	0	0	0.001	0	0.001	0	0	0	0	0	0	0	0	0	0	0	0	0	0	0.002	0	0	0	0	0	0	0	0	0	0	0	0.001	0.002	0.003	0.002	0.002	0.002	0.003	0	0	0
1558 Alcohol intake frequency. : 2 : Three or four times a week	0	0.006	0.006	0	0	0	0.003	0	0	0	0.004	0.001	0.004	0	0	0	0	0	0	0.002	0	0	0	0	0	0	0	0	0	0.001	0	0.002	0.002	0	0	0	0.005	0	0	0	0	0	0	0	0	0	0	0	0
1558 Alcohol intake frequency. : 4 : One to three times a month	0.002	0.002	0.001	0	0	0	0	0	0	0	0	0	0	0	0	0	0	0	0	0	0	0	0	0	0	0	0	0.002	0	0	0	0	0	0	0	0	0	0	0.001	0.001	0	0	0.002	0.002	0	0	0	0	0
1558 Alcohol intake frequency. : 6 : Never	0	0.01	0.01	0	0.001	0	0.003	0	0	0	0.007	0	0.009	0	0.001	0	0	0	0	0.001	0	0	0.001	0	0.003	0.001	0	0	0	0.003	0.004	0.008	0.007	0.002	0	0	0.008	0	0.001	0	0.001	0	0	0	0.001	0	0	0	0
1628 Alcohol intake versus 10 years previously : 2 : About the same	0.006	0	0	0	0.001	0	0	0.001	0	0	0.004	0	0.005	0.003	0	0	0	0	0.002	0.004	0	0	0	0	0	0	0	0.001	0	0	0.002	0.004	0.004	0.006	0	0	0	0	0	0.001	0	0.001	0.005	0.005	0	0.001	0	0	0
1628 Alcohol intake versus 10 years previously : 3 : Less nowadays	0.003	0.004	0.004	0	0	0	0	0.001	0	0	0.002	0	0.002	0.002	0	0	0	0.001	0.004	0.005	0	0	0	0	0	0	0.001	0	0.001	0	0.001	0.001	0.001	0.01	0	0	0.002	0	0	0	0.001	0.003	0.003	0.003	0.001	0.002	0	0	0
1628 Alcohol intake versus 10 years previously : 1 : More nowadays	0.001	0	0	0	0	0	0	0	0	0	0.002	0	0.002	0	0	0.001	0.001	0.001	0.002	0.002	0	0	0	0	0.003	0	0.002	0.002	0	0.002	0.001	0.001	0	0	0	0	0	0	0	0	0	0	0.001	0.001	0	0	0	0	0
1647 Country of birth (UK/elsewhere) : 1 : England	0.003	0.002	0.002	0.004	0.002	0	0	0.018	0.049	0	0	0.002	0	0.008	0.006	0	0	0	0.001	0.003	0	0	0.004	0.006	0.003	0.004	0.004	0.008	0.003	0.004	0.019	0.03	0.028	0.003	0	0	0.003	0	0	0.001	0.03	0.032	0.002	0.002	0.029	0.031	0.001	0	0.002
1647 Country of birth (UK/elsewhere) : 3 : Scotland	0	0	0	0	0	0	0	0.154	0.089	0	0	0	0	0	0	0	0	0	0	0	0	0	0	0	0	0	0	0	0	0	0	0	0	0	0	0	0	0	0	0	0.001	0	0	0	0	0	0	0	0
1647 Country of birth (UK/elsewhere) : 6 : Elsewhere	0.008	0.001	0.002	0.007	0.003	0.001	0	0	0	0	0	0.003	0	0.01	0.01	0	0	0	0.001	0.003	0.001	0	0.008	0.012	0.004	0.006	0.005	0.012	0.005	0.005	0.026	0.031	0.028	0.002	0	0	0.004	0	0	0.002	0.038	0.03	0.007	0.007	0.038	0.03	0.001	0	0.002
1647 Country of birth (UK/elsewhere) : 5 : Republic of Ireland	0.001	0	0.001	0	0	0.001	0	0	0	0	0	0	0	0	0	0	0	0	0	0	0	0	0	0	0	0	0	0	0	0	0	0.011	0.011	0	0	0	0	0	0	0	0.001	0.002	0.001	0.001	0.001	0.002	0	0	0
1647 Country of birth (UK/elsewhere) : 2 : Wales	0	0	0	0	0	0.001	0	0.009	0.061	0	0	0	0	0	0	0	0	0	0	0	0	0	0	0	0	0	0	0	0	0	0	0	0	0	0	0	0	0	0	0	0.001	0.003	0	0	0.001	0.003	0	0	0
1647 Country of birth (UK/elsewhere) : 4 : Northern Ireland	0	0	0	0	0	0	0	0	0	0	0	0	0	0	0	0	0	0	0	0	0	0	0	0	0	0	0	0	0	0	0	0.001	0.001	0	0	0	0	0	0	0	0	0	0	0	0	0	0	0	0
1677 Breastfed as a baby : 1 : Yes	0.001	0	0	0.001	0	0	0	0.005	0.003	0	0	0	0	0	0.001	0	0	0	0	0.003	0	0	0.001	0.001	0.002	0.002	0.001	0	0	0	0.002	0.003	0.004	0	0	0	0	0	0	0	0.003	0.007	0.001	0.001	0.003	0.007	0	0	0
1677 Breastfed as a baby : 0 : No	0.038	0.001	0.001	0	0	0	0	0.002	0.001	0	0.001	0	0.001	0.005	0.003	0	0	0	0.001	0	0	0	0	0	0	0.001	0	0	0	0	0	0.002	0.002	0.002	0.001	0	0	0	0	0.005	0.001	0.003	0.039	0.039	0.001	0.003	0	0	0
1687 Comparative body size at age 10 : 2 : Plumper	0.001	0.001	0.001	0	0	0	0	0	0	0	0.001	0	0.001	0	0	0	0.001	0	0	0	0	0	0	0	0.001	0	0.001	0	0	0.002	0	0.001	0.001	0	0	0	0	0	0.001	0	0	0	0.001	0.001	0	0	0	0	0
1687 Comparative body size at age 10 : 3 : About average	0.001	0.001	0.001	0	0	0	0.001	0	0	0	0.003	0	0.002	0	0	0	0.001	0	0	0.001	0	0	0	0	0	0	0	0.001	0	0	0	0	0.001	0	0	0	0	0	0	0	0	0	0.001	0.001	0	0	0	0	0
1687 Comparative body size at age 10 : 1 : Thinner	0	0	0	0	0	0	0	0	0	0	0.001	0	0	0	0	0	0	0	0	0	0	0	0	0	0.001	0	0	0	0	0.002	0	0.001	0.003	0	0	0	0	0	0	0	0	0	0	0	0	0	0	0	0
1697 Comparative height size at age 10 : 1 : Shorter	0	0.006	0.007	0	0	0	0	0	0	0	0.001	0	0	0	0	0	0	0	0	0	0	0	0	0	0	0	0	0	0	0	0	0.001	0.002	0	0	0	0.005	0.001	0	0	0	0	0	0	0	0	0	0	0
1697 Comparative height size at age 10 : 2 : Taller	0	0.006	0.006	0	0	0	0	0	0	0	0	0.001	0	0	0	0	0	0	0.001	0.001	0	0	0	0	0.001	0.001	0	0	0	0	0.001	0.003	0.003	0	0	0	0.007	0.001	0	0.001	0	0	0	0	0	0	0	0	0
1697 Comparative height size at age 10 : 3 : About average	0	0	0	0	0	0	0	0	0	0	0.001	0.001	0	0	0	0	0	0	0	0	0	0	0	0	0	0	0	0	0	0	0	0	0	0	0	0	0	0	0	0	0	0	0	0	0	0	0	0	0
1707 Handedness (chirality/laterality) : 1 : Right-handed	0	0.004	0	0	0	0	0	0	0	0	0	0	0	0	0	0	0	0	0	0	0	0	0	0	0	0	0	0	0	0	0	0	0	0	0	0	0	0	0	0	0	0	0	0	0	0	0	0	0
1707 Handedness (chirality/laterality) : 2 : Left-handed	0	0.004	0	0	0	0	0	0	0	0	0	0	0	0	0	0	0	0	0	0	0	0	0	0	0	0	0	0	0	0	0	0	0	0	0	0	0	0	0	0	0	0	0	0	0	0	0	0	0
1707 Handedness (chirality/laterality) : 3 : Use both right and left hands equally	0	0	0	0	0	0	0	0	0	0	0.001	0	0	0	0	0	0	0	0	0	0	0	0.001	0	0	0	0	0	0	0	0	0	0	0	0	0	0	0	0	0	0	0	0	0	0	0	0	0	0
1717 Skin colour : 1 : Very fair	0	0.003	0.002	0	0	0	0	0	0	0.001	0.001	0	0	0	0	0	0	0	0.002	0	0	0	0	0	0	0	0	0	0	0	0	0	0	0	0	0	0.001	0	0	0	0	0	0	0	0	0	0	0	0
1717 Skin colour : 2 : Fair	0.007	0.001	0.001	0.001	0.001	0	0	0	0	0	0	0	0	0.003	0.002	0	0	0.001	0	0	0	0	0.001	0.001	0	0	0.002	0.003	0	0.001	0.004	0.007	0.007	0	0	0	0.001	0	0	0.001	0.002	0.002	0.007	0.007	0.002	0.002	0	0	0
1717 Skin colour : 3 : Light olive	0.001	0	0	0	0	0	0	0.001	0	0	0	0	0	0.001	0.001	0	0	0.001	0.001	0	0	0	0	0.001	0	0	0	0	0	0	0	0	0	0.002	0	0	0	0	0	0.001	0	0	0.001	0.001	0	0	0	0	0
1717 Skin colour : 4 : Dark olive	0	0	0	0	0	0	0	0	0	0	0	0	0	0	0	0	0	0	0.002	0	0	0	0	0	0	0	0	0	0	0	0	0.001	0.001	0	0	0	0	0	0	0	0	0	0	0	0	0	0	0	0
1717 Skin colour : 5 : Brown	0.006	0	0	0.004	0.003	0.001	0	0	0	0.001	0	0.004	0	0.003	0.007	0	0	0.001	0	0	0.001	0	0.001	0.001	0.001	0.001	0.003	0.005	0.002	0.005	0.009	0.025	0.023	0.001	0	0	0.002	0	0	0	0.011	0.007	0.005	0.005	0.011	0.007	0	0	0.001
1717 Skin colour : 6 : Black	0.002	0	0	0.002	0.003	0	0	0	0	0	0	0.001	0	0.002	0.001	0	0	0	0	0	0.001	0	0	0	0.001	0	0.001	0.002	0.001	0.002	0.003	0.01	0.011	0	0	0	0.001	0	0	0	0.005	0.003	0.002	0.002	0.005	0.003	0	0	0.001
1727 Ease of skin tanning : 4 : Never tan, only burn	0	0.007	0.006	0	0	0.001	0.001	0.001	0	0	0.002	0.001	0.002	0	0.001	0	0.002	0.003	0.004	0.001	0	0	0	0.001	0	0	0	0	0	0	0	0	0	0.001	0.001	0	0.003	0	0	0	0	0.001	0	0	0	0.001	0	0	0
1727 Ease of skin tanning : 2 : Get moderately tanned	0.001	0.002	0.002	0	0	0	0.001	0	0	0	0.001	0	0.001	0	0	0	0	0	0	0.001	0	0	0	0	0	0	0	0	0	0	0	0.002	0.001	0	0	0	0.001	0	0	0	0	0	0.001	0.001	0	0	0	0	0
1727 Ease of skin tanning : 3 : Get mildly or occasionally tanned	0.001	0.003	0.003	0	0	0	0	0	0	0	0	0	0	0	0	0	0	0.001	0.004	0	0	0	0	0	0	0	0	0	0	0	0	0	0	0.001	0	0	0.001	0	0	0	0	0	0.001	0.001	0	0	0	0	0
1727 Ease of skin tanning : 1 : Get very tanned	0	0.009	0.008	0	0	0	0	0	0	0	0	0	0	0.001	0	0	0.001	0.003	0.009	0	0	0	0	0	0	0	0	0.002	0	0	0	0.001	0.001	0.004	0	0	0.003	0	0	0	0	0	0	0	0	0	0	0	0
1747 Hair colour (natural, before greying) : 3 : Light brown	0.002	0	0	0	0	0	0	0	0	0	0	0.001	0	0.001	0.001	0	0	0	0	0	0	0	0	0	0	0	0	0.001	0	0	0.001	0.002	0.002	0	0	0	0	0	0	0	0	0	0.002	0.002	0	0	0	0	0
1747 Hair colour (natural, before greying) : 4 : Dark brown	0.001	0	0	0	0	0	0	0	0	0	0	0	0	0	0	0	0	0	0.001	0.001	0	0	0	0	0	0	0	0	0	0	0	0.001	0.001	0	0	0	0	0	0	0	0	0	0.001	0.001	0	0	0	0	0
1747 Hair colour (natural, before greying) : 1 : Blonde	0	0.001	0.001	0	0	0	0	0	0	0	0	0.001	0	0	0	0	0	0	0	0	0	0	0	0	0	0	0	0	0	0	0	0.001	0	0.001	0	0	0	0	0	0	0	0	0	0	0	0	0	0	0
1747 Hair colour (natural, before greying) : 5 : Black	0.002	0.003	0.002	0.003	0.003	0	0	0	0	0.001	0	0.005	0	0.002	0.005	0	0	0.001	0.001	0	0.001	0	0.002	0.001	0	0	0	0.006	0.001	0.004	0.006	0.024	0.022	0.001	0	0	0	0.001	0.001	0	0.007	0.004	0.002	0.002	0.007	0.005	0	0	0.001
1747 Hair colour (natural, before greying) : 2 : Red	0	0.001	0.001	0	0	0	0	0	0	0	0	0	0	0	0	0	0	0	0	0	0	0	0	0	0	0	0	0	0	0	0	0	0	0	0	0	0	0	0	0	0.001	0.001	0	0	0.001	0.001	0	0	0
1747 Hair colour (natural, before greying) : 6 : Other	0.001	0	0	0	0	0	0	0	0	0	0	0	0	0	0	0	0	0	0.001	0.001	0	0	0	0	0	0	0	0	0	0	0	0	0	0	0	0	0	0	0	0	0	0	0.001	0.001	0	0	0	0	0
1757 Facial ageing : 3 : About your age	0.001	0.004	0.004	0	0	0.001	0	0	0	0	0	0	0	0	0.001	0	0	0.001	0	0	0	0	0	0.001	0.001	0.001	0.003	0	0	0.001	0.002	0	0	0	0	0	0.002	0	0.001	0	0	0	0.001	0.001	0	0	0	0	0
1757 Facial ageing : 1 : Younger than you are	0	0.004	0.004	0.001	0	0	0.001	0	0	0	0	0.001	0	0.001	0.001	0	0.001	0.002	0	0	0	0	0.001	0.002	0.001	0.001	0.006	0	0	0.002	0.004	0	0	0.001	0.001	0	0.002	0	0.001	0.001	0.001	0.001	0	0	0.001	0.001	0	0	0
1757 Facial ageing : 2 : Older than you are	0.004	0.004	0.004	0	0	0	0	0	0	0	0	0	0	0.001	0.001	0.001	0	0	0	0	0	0	0	0	0.001	0	0.002	0	0	0.001	0	0.001	0	0	0	0	0.002	0	0	0	0	0	0.004	0.004	0	0	0	0	0
1767 Adopted as a child : 0 : No	0	0	0	0	0	0.002	0	0	0	0	0	0	0	0	0	0	0	0	0	0	0	0	0	0	0	0	0	0	0	0	0	0	0	0	0	0	0	0	0	0	0	0	0	0	0	0	0	0	0
1767 Adopted as a child : 1 : Yes	0	0	0	0	0	0.001	0	0	0	0	0	0	0	0	0	0	0	0	0	0	0	0	0	0	0	0	0	0	0	0	0	0	0	0	0	0	0	0	0	0	0	0	0	0	0	0	0	0	0
1777 Part of a multiple birth : 0 : No	0	0	0	0	0	0	0	0	0	0	0	0	0	0	0	0	0	0	0	0	0	0	0	0	0	0	0	0	0	0	0	0.002	0.002	0	0	0	0	0	0	0	0	0	0	0	0	0	0	0	0
1777 Part of a multiple birth : 1 : Yes	0	0	0	0	0	0	0	0	0	0	0	0	0	0	0	0	0	0	0	0	0	0	0	0	0	0	0	0	0	0	0	0.003	0.003	0	0	0	0	0	0	0	0	0	0	0	0	0	0	0	0
1787 Maternal smoking around birth : 1 : Yes	0.001	0	0	0	0	0	0	0.003	0	0	0.001	0.001	0	0.001	0	0	0	0	0	0.002	0	0	0	0	0	0.001	0	0.001	0.001	0	0	0	0	0.008	0.001	0	0	0.001	0	0	0.002	0.005	0.001	0.001	0.002	0.005	0	0	0
1787 Maternal smoking around birth : 0 : No	0	0	0	0.001	0	0	0	0.002	0	0	0.002	0.002	0.001	0	0.001	0	0	0	0.001	0.005	0.001	0	0	0	0.001	0.002	0	0.001	0.001	0.001	0.001	0.001	0	0.01	0.001	0	0	0	0	0	0.002	0.005	0	0	0.002	0.005	0	0	0
1797 Father still alive : 0 : No	0.225	0.009	0.009	0	0	0	0	0.002	0.001	0.003	0.015	0.007	0.017	0.043	0.029	0.001	0.002	0.001	0.005	0.01	0	0	0.001	0	0.002	0.001	0	0.002	0.001	0	0.003	0.002	0.002	0.006	0.001	0	0.012	0	0.002	0.029	0	0.002	0.226	0.226	0	0.002	0	0	0
1797 Father still alive : 1 : Yes	0.235	0.01	0.011	0	0	0.001	0.001	0.002	0	0.003	0.018	0.008	0.02	0.044	0.033	0.001	0.002	0	0.006	0.012	0	0	0.001	0	0.002	0.001	0	0.002	0.001	0	0.003	0.001	0.001	0.005	0.001	0	0.014	0	0.002	0.031	0	0.002	0.236	0.236	0	0.002	0	0	0
1835 Mother still alive : 0 : No	0.252	0.011	0.011	0	0	0.001	0.001	0.002	0.001	0.003	0.019	0.009	0.024	0.049	0.036	0.002	0.002	0.001	0.007	0.013	0.001	0	0.001	0	0.002	0.001	0.001	0.003	0.002	0	0.003	0	0	0.008	0.001	0	0.015	0	0.001	0.033	0	0.002	0.253	0.253	0	0.002	0	0	0
1835 Mother still alive : 1 : Yes	0.252	0.011	0.011	0	0	0.001	0.001	0.002	0	0.003	0.021	0.009	0.025	0.048	0.037	0.002	0.002	0.001	0.008	0.014	0.001	0	0.001	0	0.002	0.001	0.001	0.002	0.002	0	0.003	0	0	0.007	0.001	0	0.016	0	0.001	0.034	0	0.002	0.253	0.253	0	0.002	0	0	0
1920 Mood swings : 0 : No	0.014	0.004	0.004	0	0.001	0	0.001	0.001	0	0	0.01	0.001	0.011	0.003	0.001	0	0	0	0	0.007	0.002	0	0	0	0.001	0.001	0	0.002	0.001	0	0	0.002	0.001	0.005	0.001	0	0.002	0	0	0.004	0	0.001	0.015	0.014	0	0.001	0	0	0
1920 Mood swings : 1 : Yes	0.015	0.003	0.003	0	0	0	0	0.001	0	0	0.01	0.001	0.01	0.003	0.001	0	0	0	0	0.006	0.002	0	0	0	0.001	0.001	0	0.001	0.001	0	0	0.001	0.001	0.005	0.001	0	0.001	0	0.001	0.005	0	0.001	0.016	0.016	0	0.001	0	0	0
1930 Miserableness : 0 : No	0.012	0.013	0.012	0	0	0	0	0	0	0	0.008	0.002	0.009	0.003	0	0.001	0.001	0.002	0.001	0.005	0.001	0	0.001	0	0.001	0	0	0.001	0.001	0	0	0	0	0.004	0.001	0	0.004	0	0.002	0.007	0	0.001	0.013	0.013	0	0.001	0	0	0
1930 Miserableness : 1 : Yes	0.012	0.012	0.011	0	0	0	0	0	0	0	0.008	0.003	0.009	0.003	0	0.001	0.001	0.002	0.001	0.004	0.001	0	0.001	0	0.001	0.001	0.001	0.001	0.001	0	0	0	0	0.004	0.001	0	0.003	0	0.002	0.008	0	0.001	0.013	0.013	0	0.001	0	0	0
1940 Irritability : 0 : No	0.008	0	0	0	0	0	0	0.001	0	0	0.004	0	0.003	0.002	0.001	0.002	0.001	0	0	0.002	0.001	0	0	0	0.001	0	0.001	0.001	0	0.001	0	0	0	0.001	0	0	0	0	0	0.002	0	0.001	0.008	0.008	0	0.001	0	0	0
1940 Irritability : 1 : Yes	0.009	0.001	0.001	0	0	0	0	0.001	0	0	0.003	0	0.003	0.003	0.001	0.002	0.001	0	0	0.002	0.001	0	0	0	0.001	0.001	0.001	0.001	0	0.001	0	0	0	0.002	0	0	0.001	0	0	0.002	0	0.001	0.009	0.009	0	0.001	0	0	0
1950 Sensitivity / hurt feelings : 0 : No	0	0.027	0.027	0	0	0	0	0	0	0	0.006	0.004	0.005	0	0.001	0	0	0.002	0.001	0.003	0	0	0	0	0	0	0.002	0	0	0	0	0	0	0	0	0	0.011	0	0.002	0.003	0	0	0	0	0	0	0	0	0
1950 Sensitivity / hurt feelings : 1 : Yes	0	0.026	0.026	0	0	0	0	0	0	0	0.006	0.004	0.005	0	0.001	0	0	0.002	0.001	0.003	0	0	0	0	0	0	0.002	0	0	0	0	0	0	0	0	0	0.01	0	0.003	0.003	0	0	0	0	0	0	0	0	0
1960 Fed-up feelings : 0 : No	0.015	0.004	0.004	0	0.001	0	0.002	0.001	0	0	0.01	0.001	0.011	0.003	0	0.002	0.002	0.002	0	0.013	0.004	0.001	0.001	0	0.002	0.002	0	0.001	0.001	0	0	0.001	0.001	0.005	0.001	0	0.002	0	0	0.004	0	0.001	0.015	0.015	0	0.001	0	0	0
1960 Fed-up feelings : 1 : Yes	0.015	0.003	0.003	0	0.001	0	0.001	0.001	0	0	0.01	0.001	0.011	0.003	0	0.002	0.002	0.002	0	0.013	0.004	0.001	0.002	0.001	0.002	0.002	0	0.001	0.001	0.001	0	0	0.001	0.005	0.001	0	0.001	0	0	0.004	0.001	0.002	0.015	0.015	0.001	0.002	0	0	0
1970 Nervous feelings : 0 : No	0	0.014	0.014	0	0	0	0.002	0	0	0	0.006	0	0.005	0	0	0	0	0.001	0.002	0.003	0	0	0	0	0	0	0.001	0	0.001	0.001	0	0	0	0.003	0	0	0.008	0	0	0	0	0	0	0	0	0	0	0	0
1970 Nervous feelings : 1 : Yes	0	0.012	0.012	0	0	0	0.002	0	0	0	0.006	0	0.005	0	0	0	0	0.001	0.002	0.003	0	0	0	0	0	0	0.001	0	0.001	0	0	0	0	0.003	0	0	0.006	0	0.001	0	0	0	0	0	0	0	0	0	0
1980 Worrier / anxious feelings : 0 : No	0	0.025	0.024	0	0	0	0.001	0	0	0	0.009	0.003	0.008	0	0	0	0	0.002	0.002	0.002	0.002	0	0.001	0	0	0	0	0	0.001	0	0	0	0	0.001	0	0	0.011	0	0.001	0.001	0	0	0	0	0	0	0	0	0
1980 Worrier / anxious feelings : 1 : Yes	0	0.023	0.023	0	0	0	0.001	0	0	0	0.009	0.003	0.008	0	0	0	0	0.002	0.003	0.002	0.002	0	0.001	0	0	0	0	0	0.001	0	0	0	0	0.001	0	0	0.009	0	0.001	0.001	0	0	0	0	0	0	0	0	0
1990 Tense / 'highly strung' : 0 : No	0.002	0.007	0.007	0	0	0	0.001	0	0	0	0.011	0.001	0.009	0.001	0	0	0	0	0	0.002	0.001	0	0	0	0	0	0	0.001	0.001	0	0	0.001	0.001	0	0	0	0.005	0	0	0.001	0	0	0.002	0.002	0	0	0	0	0
1990 Tense / 'highly strung' : 1 : Yes	0.002	0.005	0.005	0	0	0	0.001	0	0	0	0.011	0.001	0.008	0.001	0	0	0	0	0	0.001	0.001	0	0	0	0	0	0	0	0.001	0	0	0	0	0	0	0	0.002	0	0	0.001	0	0	0.002	0.002	0	0	0	0	0
2000 Worry too long after embarrassment : 0 : No	0.001	0.015	0.014	0	0	0	0	0	0	0	0.003	0.001	0.002	0	0	0.001	0.001	0.002	0.005	0.001	0	0	0.001	0	0	0	0	0	0	0	0	0	0	0.001	0	0	0.005	0	0.002	0.003	0	0	0.001	0.001	0	0	0	0	0
2000 Worry too long after embarrassment : 1 : Yes	0.001	0.012	0.011	0	0	0	0	0	0	0	0.002	0.001	0.002	0	0	0.001	0.001	0.002	0.005	0	0	0	0.001	0	0	0	0	0	0	0	0	0	0	0.001	0	0	0.003	0	0.002	0.003	0	0	0.001	0.001	0	0	0	0	0
2010 Suffer from 'nerves' : 0 : No	0.003	0.002	0.002	0	0	0	0.001	0	0	0	0.01	0	0.007	0	0	0	0	0.001	0.001	0.003	0.001	0	0	0	0.001	0	0.001	0	0	0	0	0	0	0	0	0	0	0	0	0	0	0	0.003	0.003	0	0	0	0	0
2010 Suffer from 'nerves' : 1 : Yes	0.003	0.001	0	0	0	0	0	0	0	0	0.009	0	0.006	0	0	0	0	0	0.001	0.003	0	0	0.001	0.001	0.001	0	0.001	0	0	0	0	0	0	0	0	0	0	0	0	0.001	0	0	0.003	0.003	0	0	0	0	0
2020 Loneliness, isolation : 0 : No	0.004	0.01	0.01	0	0.001	0	0.001	0	0	0	0.009	0.001	0.009	0.003	0.007	0	0	0.001	0	0.007	0.003	0	0.001	0	0	0	0	0.001	0.001	0	0.001	0.002	0.002	0.001	0.001	0	0.005	0	0.001	0.004	0	0	0.004	0.004	0	0	0	0	0
2020 Loneliness, isolation : 1 : Yes	0.004	0.009	0.009	0	0.001	0	0.001	0	0	0	0.009	0.002	0.009	0.003	0.007	0	0.001	0.001	0	0.007	0.003	0	0	0	0	0	0	0.001	0.001	0	0.001	0.001	0.002	0.001	0.001	0	0.004	0	0.001	0.004	0	0	0.004	0.004	0	0	0	0	0
2030 Guilty feelings : 0 : No	0.002	0.016	0.016	0	0	0	0	0	0	0	0.005	0.002	0.004	0.001	0	0	0	0	0.001	0.001	0.002	0	0	0	0	0	0	0	0.001	0	0.001	0.001	0.001	0	0	0	0.007	0	0.003	0.005	0	0	0.002	0.002	0	0	0	0	0
2030 Guilty feelings : 1 : Yes	0.002	0.014	0.014	0	0	0	0	0	0	0	0.004	0.002	0.004	0.001	0	0	0	0	0.001	0.001	0.001	0	0	0	0	0	0	0	0.001	0	0	0	0	0	0	0	0.005	0	0.003	0.005	0	0	0.002	0.002	0	0	0	0	0
2040 Risk taking : 0 : No	0.007	0.021	0.019	0	0.001	0.001	0	0	0	0	0	0	0	0.013	0	0	0.003	0.009	0.005	0.003	0.001	0	0.001	0.001	0	0	0	0.005	0	0	0.002	0.002	0.002	0.009	0.001	0	0.007	0	0	0.002	0.001	0.002	0.007	0.007	0.002	0.002	0	0	0.001
2040 Risk taking : 1 : Yes	0.006	0.026	0.024	0	0	0.001	0.001	0	0	0	0	0	0.001	0.013	0	0	0.003	0.009	0.005	0.003	0.001	0	0.001	0.001	0	0	0	0.004	0	0.001	0.002	0.002	0.002	0.01	0.001	0	0.011	0	0	0.001	0.001	0.001	0.006	0.006	0.001	0.002	0	0	0
2050 Frequency of depressed mood in last 2 weeks : 1 : Not at all	0.015	0.007	0.007	0	0.001	0	0.001	0	0	0	0.012	0.001	0.011	0.004	0	0.001	0	0.001	0.001	0.004	0.005	0.001	0	0	0.001	0	0	0.002	0.001	0	0.001	0.002	0.002	0.002	0.001	0	0.003	0	0.001	0.007	0	0	0.015	0.015	0	0	0	0	0
2050 Frequency of depressed mood in last 2 weeks : 2 : Several days	0.01	0.002	0.002	0	0	0	0	0	0	0	0.004	0.001	0.003	0.003	0	0.001	0	0.001	0.002	0	0.002	0	0.001	0	0.001	0	0	0	0	0	0	0	0	0.001	0	0	0	0	0.001	0.005	0	0	0.01	0.01	0	0	0	0	0
2050 Frequency of depressed mood in last 2 weeks : 3 : More than half the days	0.002	0.001	0.001	0	0.001	0	0	0	0	0	0.003	0	0.003	0.001	0	0	0	0	0	0.003	0.001	0	0	0	0	0	0	0.001	0	0	0	0.002	0.002	0.001	0	0	0.001	0	0	0.001	0	0	0.002	0.002	0	0	0	0	0
2050 Frequency of depressed mood in last 2 weeks : 4 : Nearly every day	0.002	0.001	0.001	0	0.001	0	0.001	0	0	0	0.005	0	0.005	0.001	0	0	0	0	0	0.003	0.001	0	0	0	0	0	0	0.001	0	0	0	0.001	0.001	0	0	0	0	0	0	0.001	0	0	0.002	0.002	0	0	0	0	0
2060 Frequency of unenthusiasm / disinterest in last 2 weeks : 1 : Not at all	0.015	0.001	0.001	0	0.002	0	0.002	0	0	0	0.01	0	0.01	0.005	0	0.002	0.001	0.002	0	0.008	0.003	0.001	0	0	0.001	0	0	0.004	0	0	0.001	0.005	0.005	0.003	0.001	0	0.001	0	0	0.004	0	0	0.015	0.015	0	0	0	0	0.001
2060 Frequency of unenthusiasm / disinterest in last 2 weeks : 2 : Several days	0.009	0	0	0	0	0	0.001	0	0	0	0.005	0	0.004	0.003	0	0.002	0.001	0.001	0.001	0.002	0.002	0	0	0	0.001	0	0	0.001	0	0	0	0	0	0.002	0	0	0	0	0	0.003	0	0	0.009	0.009	0	0	0	0	0
2060 Frequency of unenthusiasm / disinterest in last 2 weeks : 4 : Nearly every day	0.002	0	0	0	0.001	0	0.001	0	0	0	0.003	0	0.003	0.001	0	0	0	0	0	0.003	0	0	0	0	0	0	0	0.001	0	0	0	0.002	0.002	0	0	0	0	0	0	0	0	0	0.002	0.002	0	0	0	0	0
2060 Frequency of unenthusiasm / disinterest in last 2 weeks : 3 : More than half the days	0.002	0	0	0	0.001	0	0.001	0	0	0	0.002	0	0.003	0.001	0	0	0	0	0	0.003	0	0	0	0	0	0	0	0.001	0	0	0	0.002	0.002	0.001	0	0	0	0	0	0	0	0	0.002	0.002	0	0	0	0	0
2070 Frequency of tenseness / restlessness in last 2 weeks : 1 : Not at all	0.011	0.003	0.003	0	0	0	0.001	0	0	0	0.01	0.001	0.009	0.004	0	0	0	0	0.001	0.002	0.007	0	0	0	0.001	0	0	0.001	0.001	0	0.001	0.001	0.001	0.001	0.001	0	0.001	0	0.001	0.004	0	0	0.011	0.011	0	0	0	0	0
2070 Frequency of tenseness / restlessness in last 2 weeks : 2 : Several days	0.007	0	0	0	0	0	0	0	0	0	0.004	0.001	0.003	0.003	0	0	0	0	0.001	0	0.003	0	0	0	0.001	0	0	0	0	0	0	0	0	0.001	0	0	0	0	0.001	0.003	0	0	0.007	0.007	0	0	0	0	0
2070 Frequency of tenseness / restlessness in last 2 weeks : 3 : More than half the days	0.002	0.001	0.001	0	0	0	0	0	0	0	0.002	0	0.002	0.001	0	0	0	0	0	0.002	0.001	0	0	0	0	0	0	0.001	0	0	0	0.002	0.002	0.001	0	0	0	0	0	0	0	0	0.002	0.002	0	0	0	0	0
2070 Frequency of tenseness / restlessness in last 2 weeks : 4 : Nearly every day	0.002	0.001	0.001	0	0	0	0.001	0	0	0	0.005	0	0.004	0.001	0	0	0	0	0	0.002	0.002	0	0	0	0	0	0	0.001	0	0	0	0.001	0.001	0	0	0	0	0	0	0.001	0	0	0.002	0.002	0	0	0	0	0
2080 Frequency of tiredness / lethargy in last 2 weeks : 1 : Not at all	0.016	0.011	0.011	0	0	0	0.003	0	0	0	0.022	0.005	0.022	0.004	0.001	0.005	0.005	0.01	0.004	0.003	0.005	0	0.001	0	0.001	0.001	0	0.001	0	0	0	0.001	0.001	0.002	0	0	0.004	0	0.001	0.008	0	0	0.016	0.016	0	0	0	0	0
2080 Frequency of tiredness / lethargy in last 2 weeks : 2 : Several days	0.006	0.002	0.002	0	0	0	0	0	0	0	0.003	0.001	0.002	0.002	0	0.002	0.002	0.004	0.004	0	0.001	0	0.001	0	0.001	0	0	0	0	0	0	0.001	0.001	0	0	0	0	0	0.001	0.003	0	0	0.006	0.006	0	0	0	0	0
2080 Frequency of tiredness / lethargy in last 2 weeks : 3 : More than half the days	0.003	0.001	0.001	0	0.001	0	0.001	0	0	0	0.004	0	0.004	0.001	0	0	0	0.001	0	0.002	0.001	0	0	0	0	0	0	0.001	0	0	0	0.002	0.002	0.001	0	0	0.001	0	0	0.001	0	0	0.003	0.003	0	0	0	0	0
2080 Frequency of tiredness / lethargy in last 2 weeks : 4 : Nearly every day	0.004	0.006	0.006	0	0.001	0	0.002	0	0	0	0.019	0.003	0.022	0.001	0	0.003	0.002	0.004	0	0.005	0.001	0.001	0	0	0	0	0	0.001	0	0	0	0.002	0.001	0.001	0	0	0.002	0	0	0.002	0	0	0.004	0.004	0	0	0	0	0
2090 Seen doctor (GP) for nerves, anxiety, tension or depression : 0 : No	0.001	0.021	0.02	0	0	0	0.001	0	0	0	0.033	0.014	0.024	0.002	0.003	0	0	0.002	0.001	0.002	0	0	0	0	0	0	0.001	0	0.001	0	0.001	0	0	0.002	0.001	0	0.008	0	0.002	0.005	0.001	0.001	0.001	0.001	0.001	0.001	0	0	0
2090 Seen doctor (GP) for nerves, anxiety, tension or depression : 1 : Yes	0.001	0.02	0.019	0	0	0	0.001	0	0	0	0.033	0.014	0.024	0.002	0.003	0	0	0.002	0.001	0.002	0	0	0	0	0	0	0.001	0	0.001	0	0	0	0	0.002	0.001	0	0.007	0	0.002	0.005	0.001	0.001	0.001	0.001	0.001	0.001	0	0	0
2100 Seen a psychiatrist for nerves, anxiety, tension or depression : 0 : No	0.001	0.004	0.004	0	0	0	0.001	0	0	0	0.023	0.004	0.016	0.001	0.002	0	0	0	0	0.002	0	0	0	0	0	0	0	0	0.001	0	0.001	0	0	0.001	0	0	0.002	0	0.001	0.002	0	0	0.001	0.001	0	0	0	0	0
2100 Seen a psychiatrist for nerves, anxiety, tension or depression : 1 : Yes	0	0.003	0.003	0	0	0	0.001	0	0	0	0.023	0.005	0.016	0.001	0.002	0	0	0	0	0.002	0	0	0	0	0	0	0	0	0.001	0	0	0	0	0.001	0	0	0.001	0	0.001	0.003	0	0	0	0	0	0	0	0	0
2110 Able to confide : 5 : Almost daily	0	0.001	0.001	0.001	0.001	0	0	0	0	0	0.001	0	0.001	0	0.006	0.001	0.001	0	0	0.001	0.003	0	0.001	0	0	0	0	0.001	0	0	0	0.001	0.001	0	0	0	0.002	0	0	0	0.002	0.002	0	0	0.002	0.002	0	0	0
2110 Able to confide : 1 : Once every few months	0	0	0	0	0	0	0	0	0	0	0	0	0	0	0	0	0	0	0	0	0	0	0	0	0	0	0	0	0	0	0	0	0	0	0	0	0	0	0	0	0	0	0	0	0	0	0	0	0
2110 Able to confide : 4 : 2-4 times a week	0.001	0.002	0.002	0	0	0	0	0	0	0	0	0	0	0.001	0	0	0	0	0.001	0.001	0	0	0	0	0	0	0	0	0	0	0	0	0	0	0	0	0.001	0	0.001	0.001	0	0.001	0.001	0.001	0	0	0	0	0
2110 Able to confide : 2 : About once a month	0	0	0	0	0	0	0	0	0	0	0	0	0	0	0	0	0	0	0	0	0	0	0	0	0	0	0	0	0	0	0	0	0	0	0	0	0	0	0	0	0	0.001	0	0	0	0.001	0	0	0
2110 Able to confide : 0 : Never or almost never	0.001	0.004	0.003	0	0.001	0	0	0	0	0	0.001	0	0.001	0.001	0.002	0	0	0	0.001	0.005	0.002	0	0	0.001	0.001	0.001	0.003	0.001	0	0	0.001	0	0	0	0	0	0.001	0	0.001	0.001	0	0	0.001	0.001	0	0	0	0	0
2110 Able to confide : 3 : About once a week	0	0.002	0.003	0	0	0	0	0	0	0	0	0	0	0	0.002	0	0	0	0.001	0	0	0	0	0	0	0	0	0	0	0	0	0	0	0	0	0	0.001	0	0.001	0.001	0	0.001	0	0	0.001	0.001	0	0	0
2129 Answered sexual history questions : 1 : Continue	0.012	0.008	0.009	0	0.001	0.001	0.002	0.001	0	0	0.002	0	0.003	0.007	0.001	0	0	0	0.001	0.005	0	0	0	0	0	0	0	0	0	0.001	0	0.004	0.004	0	0	0.001	0.01	0.001	0	0.003	0	0	0.012	0.012	0	0	0	0	0
2129 Answered sexual history questions : 2 : Skip this section	0.012	0.008	0.009	0	0.001	0.001	0.001	0.001	0	0	0.002	0	0.003	0.007	0.001	0.001	0	0	0.001	0.005	0	0	0	0	0	0	0	0	0	0.001	0	0.004	0.004	0	0	0.001	0.01	0.001	0	0.003	0	0	0.013	0.013	0	0	0	0	0
2159 Ever had same-sex intercourse : 0 : No	0.002	0.005	0.005	0.001	0.001	0	0.002	0	0	0	0.002	0	0.002	0.002	0.005	0	0	0	0	0.002	0	0	0	0	0	0	0	0	0	0	0.001	0.003	0.002	0	0	0	0.005	0.001	0	0	0.002	0.001	0.002	0.002	0.002	0.001	0	0	0.001
2159 Ever had same-sex intercourse : 1 : Yes	0.007	0.001	0.001	0	0	0	0	0.001	0	0	0	0	0	0.005	0.002	0	0	0	0.001	0.001	0	0	0	0	0	0	0	0.001	0	0	0.001	0	0	0.001	0.001	0	0.001	0	0	0.002	0.003	0.003	0.006	0.006	0.003	0.002	0	0	0.001
2178 Overall health rating : 2 : Good	0.001	0	0	0	0.001	0	0.001	0	0	0	0.018	0.002	0.023	0.001	0	0.001	0.001	0	0	0.003	0	0	0	0	0	0	0	0.001	0	0	0	0.001	0.001	0.001	0	0	0	0	0	0	0	0	0.001	0.001	0	0	0	0	0
2178 Overall health rating : 3 : Fair	0	0.001	0.001	0	0.001	0	0.007	0.001	0	0.001	0.05	0.007	0.049	0	0	0.003	0.003	0.009	0	0.013	0.002	0	0	0.001	0.002	0.001	0.001	0.003	0	0	0	0.002	0.002	0.002	0	0	0.002	0	0.003	0.001	0	0.001	0	0	0	0.001	0	0	0
2178 Overall health rating : 1 : Excellent	0.001	0.002	0.003	0.001	0.001	0.001	0.01	0.001	0	0.001	0.041	0.007	0.037	0.001	0	0.003	0.005	0.017	0	0.014	0.001	0	0	0.002	0.002	0.001	0.001	0.002	0	0	0.001	0.001	0.001	0.002	0	0	0.003	0	0.005	0.003	0	0.002	0.001	0.001	0	0.001	0	0	0
2178 Overall health rating : 4 : Poor	0	0.004	0.004	0	0.001	0	0.006	0	0	0.001	0.062	0.008	0.077	0	0	0.006	0.006	0.008	0	0.016	0	0.001	0	0	0	0	0	0.001	0	0	0	0.002	0.002	0.002	0	0	0.001	0	0	0	0	0.001	0	0	0	0.001	0	0	0
2188 Long-standing illness, disability or infirmity : 0 : No	0.013	0.005	0.006	0	0.001	0	0.007	0.001	0	0.006	0.177	0.036	0.184	0.002	0.006	0.001	0.001	0.006	0.001	0.019	0	0.001	0	0	0	0	0.001	0	0.001	0	0	0.001	0.001	0	0	0	0.003	0	0	0.001	0	0.002	0.013	0.013	0	0.002	0	0	0
2188 Long-standing illness, disability or infirmity : 1 : Yes	0.014	0.004	0.005	0	0	0	0.007	0.001	0	0.005	0.175	0.036	0.185	0.002	0.007	0.002	0.001	0.005	0.001	0.018	0	0.001	0.001	0	0	0	0.001	0	0.001	0	0	0.001	0.001	0	0	0	0.002	0	0	0.001	0.001	0.002	0.014	0.014	0.001	0.002	0	0	0
2207 Wears glasses or contact lenses : 1 : Yes	0.126	0.017	0.016	0	0	0	0	0	0	0.002	0.012	0.01	0.013	0.022	0.016	0	0	0.004	0	0.003	0	0	0	0	0.001	0.001	0	0.003	0	0	0.002	0.001	0.001	0.005	0.001	0	0.01	0	0	0.008	0	0	0.127	0.127	0	0	0	0	0
2207 Wears glasses or contact lenses : 0 : No	0.127	0.018	0.016	0	0	0	0	0	0	0.002	0.012	0.01	0.013	0.022	0.017	0	0	0.004	0	0.003	0	0	0	0	0.001	0.001	0	0.003	0	0	0.002	0.001	0.001	0.005	0.001	0	0.011	0	0	0.008	0	0	0.128	0.128	0	0	0	0	0
2227 Other eye problems : 0 : No	0.005	0.002	0.002	0.001	0	0	0	0	0	0	0.025	0.006	0.015	0.001	0.002	0	0	0	0	0.002	0	0	0	0	0	0	0	0	0	0	0	0	0.001	0	0	0	0.002	0	0	0	0	0	0.006	0.006	0	0	0	0	0
2227 Other eye problems : 1 : Yes	0.006	0.002	0.002	0	0	0	0	0	0	0	0.025	0.007	0.015	0.001	0.002	0	0	0	0	0.002	0	0	0	0	0	0	0	0	0	0	0	0	0	0	0	0	0.001	0	0	0	0	0	0.006	0.006	0	0	0	0	0
2237 Plays computer games : 1 : Sometimes	0.006	0.002	0.003	0	0	0	0.001	0	0	0	0	0	0	0.001	0.001	0.002	0.001	0	0	0.002	0.001	0	0	0	0.001	0.001	0	0	0	0.001	0	0	0	0.001	0	0	0.002	0	0.002	0	0	0	0.006	0.006	0	0	0	0	0
2237 Plays computer games : 0 : Never/rarely	0.006	0.002	0.002	0	0	0	0.002	0	0	0	0	0	0	0.001	0.001	0.004	0.003	0.001	0	0.003	0.001	0	0	0.001	0.001	0.001	0	0.001	0	0.002	0	0	0	0.001	0	0	0.002	0	0.002	0	0	0	0.006	0.006	0	0	0	0	0
2237 Plays computer games : 2 : Often	0	0	0	0	0	0	0.001	0	0	0	0.001	0	0.001	0	0	0.002	0.002	0.001	0	0.001	0	0	0	0	0.001	0	0	0	0	0.001	0	0	0	0	0	0	0	0	0	0	0	0	0	0	0	0	0	0	0
2247 Hearing difficulty/problems : 0 : No	0.019	0	0	0.001	0	0.001	0	0	0	0	0.011	0.004	0.007	0.003	0.002	0	0	0	0.001	0.002	0	0	0	0	0	0	0.002	0	0.001	0	0.002	0	0	0	0	0	0	0	0	0.001	0	0.001	0.019	0.019	0.001	0.001	0	0	0
2247 Hearing difficulty/problems : 1 : Yes	0.022	0.001	0.001	0	0	0	0	0	0	0	0.012	0.005	0.008	0.003	0.002	0	0	0	0.001	0.002	0	0	0	0	0	0	0.003	0	0.001	0	0.002	0	0	0	0	0	0	0	0	0.001	0	0.001	0.023	0.023	0	0.001	0	0	0
2257 Hearing difficulty/problems with background noise : 0 : No	0.014	0.001	0	0	0	0	0	0	0	0	0.013	0.003	0.009	0.001	0.001	0.001	0	0.001	0.001	0.001	0	0	0	0	0.001	0	0.004	0	0.001	0	0.002	0.001	0	0	0	0	0	0	0	0	0	0	0.014	0.014	0	0	0	0	0
2257 Hearing difficulty/problems with background noise : 1 : Yes	0.015	0.001	0.001	0	0	0	0	0	0	0	0.013	0.003	0.009	0.001	0.001	0.001	0	0.001	0.001	0.001	0	0	0	0	0.001	0	0.003	0	0.001	0	0.002	0	0	0	0	0	0	0	0	0	0	0.001	0.014	0.014	0	0	0	0	0
2267 Use of sun/uv protection : 4 : Always	0	0.016	0.016	0	0	0.001	0	0.002	0	0.003	0.001	0.004	0.002	0	0.001	0.001	0	0	0	0	0	0	0.001	0.002	0.004	0.001	0.007	0.001	0	0.001	0.005	0	0	0.001	0	0	0.006	0	0	0	0.001	0.002	0	0	0.001	0.002	0	0	0
2267 Use of sun/uv protection : 2 : Sometimes	0	0.01	0.01	0	0	0	0	0	0	0.001	0	0.001	0	0	0	0	0	0	0	0	0	0	0	0.001	0.002	0	0.004	0	0	0.001	0.005	0	0	0	0	0	0.005	0	0	0	0	0	0	0	0	0	0	0	0
2267 Use of sun/uv protection : 3 : Most of the time	0.001	0.002	0.001	0	0.002	0	0.001	0	0	0	0.001	0	0.001	0	0	0	0	0	0.002	0.001	0	0	0	0	0	0	0.001	0.003	0	0	0	0.003	0.003	0	0	0	0	0	0.001	0.001	0	0	0.001	0.001	0	0	0	0	0
2267 Use of sun/uv protection : 1 : Never/rarely	0	0.008	0.007	0	0.004	0	0.001	0	0	0.001	0	0.003	0	0	0	0	0	0	0.002	0.001	0.001	0	0	0	0.001	0	0.004	0.009	0	0	0	0.008	0.008	0	0	0	0	0.001	0.001	0.001	0.002	0.001	0	0	0.002	0.001	0	0	0.001
2267 Use of sun/uv protection : 5 : Do not go out in sunshine	0	0.001	0.001	0	0	0	0.001	0	0	0	0.001	0	0.001	0	0	0	0	0	0	0.001	0	0	0	0	0	0	0	0	0	0	0	0	0	0	0	0	0.001	0	0	0	0	0	0	0	0	0	0	0	0
2296 Falls in the last year : 1 : No falls	0.003	0.018	0.018	0	0	0	0.001	0	0	0	0.018	0.009	0.018	0	0.002	0	0	0	0	0.003	0.001	0	0	0	0	0	0	0	0	0	0.001	0	0	0	0	0	0.007	0	0	0	0	0	0.004	0.004	0	0	0	0	0
2296 Falls in the last year : 3 : More than one fall	0	0.008	0.008	0	0	0	0.001	0	0	0	0.021	0.008	0.022	0	0.001	0	0	0	0.001	0.004	0.001	0	0	0	0	0	0	0	0	0	0	0.001	0.001	0.001	0	0	0.002	0	0	0	0	0	0	0	0	0	0	0	0
2296 Falls in the last year : 2 : Only one fall	0.004	0.009	0.008	0	0	0	0	0	0	0	0.003	0.003	0.002	0	0.001	0	0	0	0	0	0	0	0	0	0	0	0	0	0	0	0	0	0	0	0	0	0.004	0	0	0	0	0	0.004	0.004	0	0	0	0	0
2306 Weight change compared with 1 year ago : 2 : Yes - gained weight	0.004	0.007	0.007	0	0	0	0.003	0	0	0	0.003	0.001	0.003	0.001	0	0.004	0.005	0.007	0	0.007	0.001	0	0	0	0	0.001	0.002	0.002	0	0	0	0.001	0.001	0.003	0	0	0.004	0	0.004	0	0	0.001	0.004	0.004	0	0.001	0	0	0
2306 Weight change compared with 1 year ago : 0 : No - weigh about the same	0.006	0.008	0.008	0	0.001	0	0.002	0	0	0	0.009	0.003	0.009	0.002	0	0.002	0.003	0.002	0	0.008	0.002	0.001	0	0.001	0	0.001	0.006	0.002	0	0.001	0.002	0.002	0.001	0.004	0	0	0.004	0	0.001	0.001	0	0	0.006	0.006	0	0	0	0	0
2306 Weight change compared with 1 year ago : 3 : Yes - lost weight	0.001	0	0	0	0	0	0	0	0	0	0.004	0.001	0.004	0	0	0	0	0.002	0	0	0	0	0.001	0.002	0.004	0	0.003	0	0	0	0.003	0	0	0	0	0	0	0	0.002	0.001	0	0	0.001	0.001	0	0	0	0	0
2316 Wheeze or whistling in the chest in last year : 0 : No	0	0	0	0	0.001	0	0.006	0	0	0	0.046	0.004	0.038	0	0	0.001	0	0.001	0.002	0.009	0.001	0.001	0	0	0.002	0.001	0.001	0.004	0.001	0.001	0	0.002	0.002	0.004	0	0	0.004	0.003	0.001	0	0	0.001	0	0	0	0.001	0	0	0
2316 Wheeze or whistling in the chest in last year : 1 : Yes	0	0	0	0	0.001	0	0.006	0	0	0	0.048	0.005	0.039	0	0.001	0.001	0	0.001	0.002	0.008	0.001	0	0	0	0.002	0.001	0.001	0.003	0.001	0.001	0	0.001	0.001	0.004	0	0	0.003	0.004	0.001	0	0.001	0.001	0	0	0.001	0.001	0	0	0
2335 Chest pain or discomfort : 0 : No	0	0	0	0	0.001	0	0.001	0	0	0	0.042	0.006	0.035	0	0	0.002	0.001	0.002	0	0.004	0.002	0	0	0	0.001	0	0.001	0.001	0.001	0	0	0.003	0.003	0.001	0	0	0	0	0	0	0	0	0	0	0	0	0	0	0
2335 Chest pain or discomfort : 1 : Yes	0	0	0	0	0.001	0	0	0	0	0	0.042	0.006	0.035	0	0	0.002	0.001	0.002	0	0.004	0.002	0	0	0	0.001	0	0.001	0.001	0.001	0	0	0.003	0.003	0.001	0	0	0	0	0	0	0	0	0	0	0	0	0	0	0
2345 Ever had bowel cancer screening : 0 : No	0.119	0.004	0.004	0.011	0	0.005	0	0.001	0	0.007	0.034	0.022	0.022	0.022	0.016	0.001	0.001	0.001	0.003	0.006	0	0	0.001	0	0.001	0.001	0	0.003	0	0	0.001	0	0	0.004	0.001	0	0.003	0	0	0.011	0.003	0	0.132	0.132	0.002	0	0	0	0
2345 Ever had bowel cancer screening : 1 : Yes	0.125	0.005	0.005	0.012	0	0.005	0	0.001	0	0.007	0.032	0.023	0.022	0.024	0.016	0.001	0.001	0	0.002	0.005	0	0	0.001	0	0.001	0.002	0	0.003	0	0	0.001	0	0	0.004	0.001	0	0.003	0	0	0.011	0.002	0.001	0.139	0.139	0.002	0.001	0	0	0
2443 Diabetes diagnosed by doctor : 0 : No	0.005	0	0	0	0	0	0.009	0	0	0	0.055	0.001	0.085	0.001	0	0	0.001	0.001	0.001	0.008	0	0	0	0	0.001	0	0.002	0	0	0	0.001	0.002	0.001	0	0	0	0.001	0	0	0.001	0	0	0.006	0.006	0	0	0	0	0
2443 Diabetes diagnosed by doctor : 1 : Yes	0.006	0	0	0	0	0	0.008	0	0	0	0.059	0.001	0.093	0.001	0	0	0.001	0.001	0.001	0.008	0	0	0	0	0.001	0	0.002	0	0	0	0.001	0.001	0.001	0	0	0	0.001	0	0	0.002	0	0	0.007	0.007	0	0	0	0	0
2453 Cancer diagnosed by doctor : 0 : No	0.01	0.006	0.005	0	0	0	0.001	0	0	0.717	0.001	0.034	0.004	0.002	0.002	0	0	0	0	0.001	0	0	0	0	0	0	0	0	0	0	0	0	0	0	0	0	0.003	0	0	0.001	0	0	0.011	0.011	0	0	0	0	0
2453 Cancer diagnosed by doctor : 1 : Yes - you will be asked about this later by an interviewer	0.012	0.005	0.005	0	0	0	0.001	0	0	0.753	0.001	0.035	0.004	0.002	0.002	0	0	0	0	0.001	0	0	0	0	0	0	0	0	0	0	0	0	0	0	0	0	0.003	0	0	0.001	0	0	0.012	0.012	0	0	0	0	0
2463 Fractured/broken bones in last 5 years : 0 : No	0	0.001	0.001	0	0	0	0	0	0	0	0.003	0.005	0.001	0	0	0	0.001	0.001	0	0	0.001	0	0	0	0	0	0	0	0	0	0	0	0	0	0	0	0	0	0	0	0	0	0	0	0	0	0	0	0
2463 Fractured/broken bones in last 5 years : 1 : Yes	0	0.001	0.001	0	0	0	0	0	0	0	0.003	0.005	0.001	0	0	0	0.001	0.001	0	0	0	0	0	0	0	0	0	0	0	0	0	0	0	0	0	0	0	0	0	0	0	0	0	0	0	0	0	0	0
2473 Other serious medical condition/disability diagnosed by doctor : 0 : No	0.007	0.006	0.006	0	0	0	0.002	0	0	0.006	0.111	0.04	0.079	0.001	0.004	0.001	0	0.003	0	0.006	0	0	0	0	0	0	0	0	0	0	0	0	0	0	0	0	0.002	0	0	0	0	0	0.008	0.008	0	0	0	0	0
2473 Other serious medical condition/disability diagnosed by doctor : 1 : Yes - you will be asked about this later by an interviewer	0.008	0.004	0.004	0	0	0	0.002	0	0	0.006	0.099	0.037	0.071	0.001	0.004	0.001	0	0.003	0	0.004	0	0	0	0	0	0	0	0	0	0	0	0	0	0	0	0	0.001	0	0	0	0	0	0.008	0.008	0	0	0	0	0
2492 Taking other prescription medications : 1 : Yes - you will be asked about this later by an interviewer	0.04	0.02	0.02	0	0	0	0.005	0.001	0	0.006	0.21	0.044	0.286	0.007	0.01	0	0.001	0.005	0.001	0.019	0	0	0	0	0.001	0	0	0.001	0.001	0	0	0	0	0	0	0	0.012	0.001	0	0.001	0.001	0.002	0.04	0.04	0.001	0.002	0	0	0
2492 Taking other prescription medications : 0 : No	0.038	0.021	0.02	0	0	0	0.006	0.001	0	0.006	0.21	0.043	0.285	0.007	0.009	0	0.001	0.005	0.001	0.019	0	0	0	0	0.001	0	0	0.001	0.001	0	0	0	0	0	0	0	0.013	0.001	0	0.001	0.001	0.002	0.039	0.039	0.001	0.002	0	0	0
3059 Result ranking : 0 : best	0.003	0	0	0	0.002	0.005	0.002	0	0	0.001	0.01	0.005	0.009	0	0.001	0	0	0	0.001	0.001	0	0	0	0	0	0	0	0	0	0	0	0	0	0	0	0	0	0	0	0	0.001	0.001	0.002	0.002	0.001	0.001	0	0	0
3065 Ordering of blows : 2 : second earliest	0.001	0	0	0	0	0	0	0	0	0	0	0	0.001	0	0	0	0	0	0	0	0	0	0	0	0	0	0.001	0	0	0	0	0	0	0	0	0.001	0	0.146	0	0	0	0	0	0	0	0	0	0	0
3065 Ordering of blows : 3 : third earliest (i.e. latest)	0.001	0	0	0	0	0	0	0	0	0	0.003	0.002	0.003	0	0	0	0	0	0	0	0	0	0	0	0	0	0	0	0	0	0	0	0	0	0	0.002	0.004	0.249	0	0	0	0	0.001	0.001	0	0	0	0	0
3065 Ordering of blows : 1 : earliest	0	0	0	0	0	0	0	0	0	0	0.001	0	0.001	0	0	0	0	0	0	0	0	0	0	0	0	0	0	0	0	0	0	0	0	0	0	0	0.008	0.027	0	0	0	0	0.001	0.001	0	0	0	0	0
3077 Seating box height : 50 : 50cm	0	0.064	0.064	0.069	0.001	0.009	0	0	0	0	0.003	0.001	0	0.001	0	0.001	0.001	0	0	0.001	0	0	0	0.001	0.001	0	0.009	0	0	0.001	0	0.001	0.001	0	0	0	0.03	0.001	0.002	0	0.005	0.002	0.002	0.002	0.005	0.002	0	0	0
3077 Seating box height : 40 : 40cm	0	0.063	0.063	0.075	0	0.021	0	0	0	0	0.004	0.001	0	0.001	0	0.001	0.001	0	0	0.001	0	0	0	0	0.001	0	0.009	0	0	0.001	0	0.001	0.001	0	0	0	0.029	0.001	0.002	0	0.007	0.002	0.002	0.002	0.007	0.002	0	0	0
3077 Seating box height : 30 : 30cm	0	0.002	0.002	0.001	0	0	0	0	0	0	0	0	0	0	0	0	0	0	0	0	0	0	0	0	0	0	0	0	0	0	0	0	0	0	0	0	0.001	0	0	0	0	0.001	0	0	0	0.001	0	0	0
3079 Pace-maker : 0 : No	0	0	0	0	0	0	0	0	0	0	0.001	0.001	0.001	0	0	0	0	0	0	0	0	0	0	0	0	0	0	0	0	0	0	0	0	0	0	0	0	0	0	0	0	0	0	0	0	0	0	0	0
3079 Pace-maker : 1 : Yes	0.001	0	0	0	0	0	0	0	0	0	0.002	0.002	0.003	0	0	0	0	0	0	0	0	0	0	0	0	0	0	0	0	0	0	0	0	0	0	0	0	0	0	0	0	0	0.001	0.001	0	0	0	0	0
3088 Contra-indications for spirometry : 0 : No	0.003	0	0	0	0	0	0.002	0	0	0.001	0.015	0.007	0.011	0	0.001	0	0	0	0.001	0.002	0	0	0	0	0	0	0	0	0	0	0	0	0	0	0	0	0	0	0	0.001	0	0.001	0.003	0.003	0	0.001	0	0	0
3088 Contra-indications for spirometry : 1 : Yes	0.003	0	0	0	0	0	0.001	0	0	0.001	0.015	0.008	0.011	0	0.001	0	0	0	0.001	0.002	0	0	0	0	0	0	0	0	0	0	0	0	0	0	0	0	0	0	0	0.001	0.001	0.001	0.003	0.003	0.001	0.001	0	0	0
3088 Contra-indications for spirometry : 2 : Unsure	0	0	0	0	0	0	0	0	0	0	0.001	0	0.001	0	0	0	0	0	0	0	0	0	0	0	0	0	0	0	0	0	0	0	0	0	0	0	0	0	0	0	0	0	0	0	0	0	0	0	0
3089 Caffeine drink within last hour : 0 : No	0.002	0	0	0	0	0.001	0.002	0	0	0.001	0.01	0.005	0.008	0	0.001	0	0	0	0.001	0.001	0	0	0	0	0	0	0	0	0	0	0	0	0	0	0	0	0	0	0	0	0.001	0	0.001	0.001	0.001	0	0	0	0
3089 Caffeine drink within last hour : 1 : Yes	0.001	0	0	0.002	0.001	0.003	0	0	0	0	0	0	0	0	0	0	0	0	0	0	0	0	0	0	0	0	0	0	0	0.001	0	0	0	0	0	0	0	0	0	0	0	0	0.001	0.001	0	0	0	0	0
3090 Used an inhaler for chest within last hour : 0 : No	0.003	0	0	0	0	0	0.002	0	0	0.001	0.018	0.007	0.014	0	0.001	0	0	0	0.001	0.002	0	0	0	0	0	0	0	0	0	0	0	0	0	0	0	0	0	0	0	0.001	0	0.001	0.003	0.003	0	0.001	0	0	0
3090 Used an inhaler for chest within last hour : 1 : Yes	0	0	0	0	0	0	0	0	0	0	0.003	0	0.004	0	0	0	0	0	0	0	0	0	0	0	0	0	0	0	0	0	0	0	0	0	0	0	0	0.001	0	0	0	0	0	0	0	0	0	0	0
4081 Method of measuring blood pressure : 1 : Direct entry	0	0	0	0.006	0.001	0.008	0	0.005	0	0	0	0	0	0	0	0	0	0	0	0	0	0	0	0	0	0	0	0	0	0	0	0	0	0	0	0	0	0	0	0	0.002	0.016	0	0	0.002	0.015	0	0.001	0
4081 Method of measuring blood pressure : 2 : Manual entry of electronic results	0	0	0	0.006	0.001	0.009	0	0.006	0	0	0	0	0	0	0	0	0	0	0	0	0	0	0	0	0	0	0	0	0	0	0	0	0	0	0	0	0	0	0	0	0.003	0.017	0	0	0.003	0.017	0	0.001	0
20116 Smoking status : 0 : Never	0.007	0.004	0.004	0	0.001	0	0	0	0	0	0.005	0.002	0.006	0	0.004	0	0	0	0.006	0.007	0	0.001	0	0	0.002	0.001	0.002	0.009	0	0.01	0.001	0.001	0.001	0.031	0	0.001	0	0.001	0	0	0	0	0.007	0.007	0	0	0	0	0
20116 Smoking status : 1 : Previous	0.02	0.002	0.002	0	0	0	0.001	0	0	0.001	0.005	0.003	0.007	0.001	0.003	0	0	0	0.002	0.002	0	0	0.001	0.001	0	0	0	0	0	0.001	0	0	0	0.012	0	0.001	0.001	0.001	0	0.003	0	0	0.02	0.02	0	0	0	0	0
20116 Smoking status : 2 : Current	0.008	0.002	0.002	0	0.003	0	0.003	0	0	0	0	0	0	0.004	0.001	0	0	0	0.004	0.005	0.001	0	0.001	0	0.01	0.003	0.002	0.02	0.002	0.015	0.001	0.003	0.002	0.015	0.001	0	0.001	0	0	0.003	0	0	0.009	0.009	0	0	0	0	0
20117 Alcohol drinker status : 2 : Current	0	0.01	0.01	0	0.001	0	0.003	0	0	0	0.006	0	0.009	0	0.001	0	0	0	0	0.001	0	0	0.001	0	0.003	0.001	0	0	0	0.003	0.004	0.008	0.007	0.002	0	0	0.008	0	0.001	0	0.001	0	0	0	0.001	0	0	0	0
20117 Alcohol drinker status : 1 : Previous	0	0.001	0.001	0	0	0	0.001	0	0	0	0.007	0.001	0.008	0	0	0	0	0	0	0.001	0	0	0	0	0.001	0	0	0	0	0	0.001	0.001	0.001	0	0	0	0.001	0	0.001	0	0	0	0	0	0	0	0	0	0
20117 Alcohol drinker status : 0 : Never	0	0.009	0.009	0	0.001	0	0.002	0	0	0	0.001	0	0.002	0	0.002	0	0	0	0	0	0	0	0.001	0	0.002	0.001	0.001	0	0	0.005	0.004	0.009	0.007	0.005	0	0.001	0.008	0	0	0	0.001	0	0	0	0.001	0	0	0	0
20118 Home area population density - urban or rural : 5 : England/Wales - Urban - less sparse	0.001	0.001	0.001	0.008	0.001	0	0	0	0	0	0	0	0	0.001	0	0	0	0	0.001	0.003	0.001	0	0	0	0	0	0	0.001	0	0	0.001	0.003	0.002	0	0	0	0.001	0	0	0.001	0.002	0	0.001	0.001	0.001	0	0	0.001	0.003
20118 Home area population density - urban or rural : 6 : England/Wales - Town and Fringe - less sparse	0.001	0	0	0.003	0	0	0	0	0	0	0	0	0	0	0	0	0	0	0	0	0	0	0	0	0	0	0	0.001	0	0	0	0.001	0.001	0	0	0	0	0	0	0.001	0	0.002	0.001	0.001	0	0.002	0	0	0.002
20118 Home area population density - urban or rural : 7 : England/Wales - Village - less sparse	0.001	0	0	0.003	0	0	0	0.001	0	0	0	0	0	0.001	0	0	0	0	0	0.002	0	0	0	0	0	0	0	0	0	0	0	0.001	0.001	0	0	0	0	0	0	0	0.002	0.001	0.001	0.001	0.002	0.001	0	0.001	0.001
20118 Home area population density - urban or rural : 8 : England/Wales - Hamlet and Isolated Dwelling - less sparse	0	0	0	0.001	0	0	0	0	0	0	0	0	0	0	0	0	0	0	0.001	0.001	0	0	0	0	0	0	0	0	0	0	0	0	0.001	0	0	0	0	0	0	0	0.001	0	0	0	0.001	0	0	0	0
20160 Ever smoked : 1 : Yes	0.003	0.006	0.006	0	0	0	0	0.001	0	0	0.002	0.001	0.001	0.001	0.002	0	0	0	0.002	0.002	0	0	0	0	0.002	0.001	0.002	0.004	0	0.008	0.001	0	0	0.02	0	0.001	0.002	0.001	0	0	0	0.001	0.003	0.003	0	0.001	0	0	0
20160 Ever smoked : 0 : No	0.003	0.006	0.005	0	0	0	0	0.001	0	0	0.002	0.001	0.002	0	0.002	0	0	0	0.002	0.002	0	0	0	0	0.002	0.001	0.002	0.004	0	0.008	0.001	0	0	0.02	0	0.001	0.002	0.001	0	0	0	0.001	0.003	0.003	0	0.001	0	0	0
21000 Ethnic background : 1001 : British	0.015	0.001	0.001	0.009	0.004	0	0	0.002	0.001	0.001	0	0.004	0	0.01	0.009	0	0	0.001	0	0.002	0.001	0	0.005	0.008	0.003	0.003	0.003	0.014	0.003	0.007	0.022	0.047	0.044	0.001	0	0	0.003	0.001	0	0.003	0.037	0.03	0.013	0.013	0.036	0.03	0.001	0.001	0.003
21000 Ethnic background : 1002 : Irish	0	0	0	0.001	0	0	0	0	0	0	0	0	0	0	0	0	0	0	0	0	0	0	0	0	0	0	0	0	0.001	0	0	0.011	0.012	0	0	0	0	0	0	0	0.001	0.001	0	0	0.001	0.001	0	0	0
21000 Ethnic background : 3001 : Indian	0.001	0.002	0.002	0.002	0	0.001	0	0	0	0	0	0.002	0	0	0.008	0	0	0	0.001	0	0	0	0.003	0.001	0	0.002	0.002	0.002	0.001	0.004	0.008	0.009	0.009	0.003	0	0	0.002	0	0	0	0.007	0.005	0.001	0.001	0.006	0.005	0	0	0
21000 Ethnic background : 3002 : Pakistani	0.002	0	0	0	0	0	0.001	0	0	0	0	0.001	0	0.001	0.008	0	0	0	0	0	0	0	0	0.001	0	0	0	0.001	0	0.002	0.003	0.006	0.004	0	0	0	0	0	0	0	0	0	0.002	0.002	0	0	0	0	0
21000 Ethnic background : 1003 : Any other white background	0.002	0	0	0.001	0	0	0	0	0	0	0	0	0	0.003	0	0	0	0	0.001	0.003	0	0	0.002	0.008	0.001	0.001	0	0.003	0.002	0	0.005	0	0	0	0	0	0	0	0	0.001	0.011	0.009	0.002	0.002	0.011	0.009	0	0	0
21000 Ethnic background : 5 : Chinese	0.001	0	0	0	0	0	0	0	0	0	0	0.001	0	0.001	0	0	0	0	0	0	0	0	0.003	0	0	0	0.001	0.001	0	0.001	0.001	0.002	0.002	0.001	0	0	0	0	0	0	0	0.001	0.001	0.001	0	0.001	0	0	0
21000 Ethnic background : 2004 : Any other mixed background	0.001	0	0	0	0	0	0	0	0	0	0	0	0	0	0	0	0	0	0	0	0	0	0	0	0	0	0	0	0	0	0	0	0	0	0	0	0	0	0	0	0	0	0.001	0.001	0	0	0	0	0
21000 Ethnic background : 4002 : African	0.004	0	0	0.001	0.005	0	0	0	0	0	0	0.002	0	0.003	0.003	0	0	0	0	0	0.001	0	0	0	0	0	0.001	0.002	0.001	0.002	0.004	0.011	0.012	0	0	0	0.001	0	0.001	0	0.007	0.004	0.003	0.003	0.008	0.004	0	0	0.001
21000 Ethnic background : 4001 : Caribbean	0.003	0	0	0.003	0.001	0	0	0.001	0.001	0	0	0.001	0	0.001	0	0	0	0	0	0.001	0.001	0	0	0	0.001	0	0.003	0.002	0.001	0.002	0.001	0.008	0.009	0.001	0	0	0.001	0	0	0	0.004	0.003	0.002	0.002	0.004	0.003	0	0	0
21000 Ethnic background : 6 : Other ethnic group	0.003	0	0	0.001	0.001	0	0	0	0	0	0	0.001	0	0.002	0.002	0	0	0	0	0	0	0	0.001	0.003	0.001	0.001	0	0.003	0	0.001	0.003	0.01	0.008	0	0	0	0.001	0	0	0	0.005	0.003	0.002	0.002	0.005	0.003	0	0	0.001
21000 Ethnic background : 3004 : Any other Asian background	0.001	0	0	0.001	0	0	0	0	0	0	0	0.001	0	0.001	0.002	0	0	0	0	0	0	0	0.001	0.001	0	0	0	0.001	0	0.001	0.001	0.004	0.004	0.001	0	0	0.001	0	0	0	0.003	0.002	0.001	0.001	0.003	0.002	0	0	0
24014 Close to major road : 0 : No	0	0	0	0	0	0	0	0	0	0	0	0	0	0.001	0	0	0	0	0	0	0	0	0	0	0	0	0	0.001	0	0	0	0	0	0	0	0	0	0	0	0	0.001	0	0	0	0.001	0	0.229	0.002	0.381
24014 Close to major road : 1 : Yes	0	0	0	0	0	0	0	0	0	0	0	0	0	0.001	0	0	0	0	0	0	0	0	0	0	0	0	0	0	0	0	0	0	0	0	0	0	0	0	0	0	0	0	0	0	0	0	0.263	0.002	0.438
48 Waist circumference (cm)	0.01	0.09	0.089	0	0.002	0	0.018	0	0	0	0.039	0	0.04	0.001	0	0.011	0.01	0.006	0.009	0.033	0	0.001	0	0.003	0.002	0.007	0.022	0.005	0	0.005	0.001	0.001	0	0.002	0.001	0.002	0.038	0.001	0.086	0.048	0	0	0.01	0.01	0	0	0	0	0
49 Hip circumference (cm)	0	0.001	0.001	0.001	0.001	0.001	0.015	0	0	0	0.026	0.007	0.028	0	0	0.011	0.012	0.012	0	0.022	0	0.001	0	0	0	0.003	0	0.001	0	0.002	0.001	0	0	0.002	0	0.002	0.001	0	0.047	0.015	0	0	0	0	0	0	0	0	0
50 Standing height (cm)	0.012	0.424	0.434	0	0	0.001	0.01	0.004	0.002	0.002	0.006	0.017	0.012	0.006	0.005	0.002	0.001	0.005	0.003	0.005	0	0	0	0.004	0.005	0.001	0.056	0	0	0.005	0.003	0.004	0.004	0	0	0.001	0.257	0.005	0.007	0	0	0.002	0.012	0.012	0	0.002	0	0	0
51 Seated height (cm)	0.011	0.293	0.297	0.029	0	0.011	0.003	0	0	0.002	0.008	0.01	0.007	0.006	0.004	0.002	0.001	0.002	0.001	0.003	0	0	0	0.003	0.003	0.002	0.037	0	0	0.004	0.002	0.003	0.004	0	0	0	0.175	0.003	0.008	0	0.004	0	0.017	0.017	0.003	0	0	0	0
189 Townsend deprivation index at recruitment	0.011	0.002	0.002	0.003	0.007	0	0.003	0	0.001	0	0.004	0.001	0.004	0.005	0.004	0.004	0.001	0	0.001	0.007	0.003	0.002	0	0.001	0	0	0	0.014	0	0	0.006	0.02	0.02	0.004	0.001	0	0.005	0.001	0	0.002	0.03	0.001	0.01	0.01	0.029	0.002	0.002	0	0.015
3062 Forced vital capacity (FVC) (litres)	0.059	0.327	0.328	0.001	0	0.002	0.013	0	0.001	0.004	0.022	0.022	0.032	0.013	0.011	0	0	0.01	0.001	0.011	0	0	0	0.002	0.004	0.002	0.035	0	0	0.005	0.002	0.004	0.005	0	0	0.006	0.429	0.009	0.001	0.002	0	0.001	0.062	0.062	0	0.001	0	0	0
3063 Forced expiratory volume in 1-second (FEV1) (litres)	0.093	0.324	0.327	0	0	0.002	0.012	0	0.001	0.004	0.029	0.024	0.04	0.019	0.017	0.001	0	0.009	0	0.013	0	0	0.001	0.002	0.004	0.002	0.029	0.001	0	0.004	0.001	0.004	0.004	0	0	0.001	0.561	0.01	0.002	0.004	0	0	0.095	0.095	0	0	0	0	0
20015 Sitting height (cm)	0.023	0.342	0.349	0	0	0.001	0.005	0.002	0	0.002	0.006	0.014	0.013	0.008	0.006	0.002	0.001	0.003	0.001	0.004	0	0	0	0.003	0.004	0.002	0.042	0	0	0.005	0.002	0.003	0.004	0	0	0.001	0.223	0.002	0.01	0	0	0	0.024	0.024	0	0	0	0	0
21001 Body mass index (BMI) (Kg/m2)	0.002	0.003	0.002	0	0.002	0	0.025	0.002	0.001	0	0.044	0.007	0.05	0.001	0.001	0.01	0.01	0.008	0.003	0.038	0.001	0.001	0	0	0	0.005	0	0.005	0	0.003	0.001	0.002	0.001	0.007	0	0	0	0	0.077	0.034	0.002	0.004	0.002	0.002	0.002	0.003	0	0	0
21002 Weight (Kg)	0.001	0.161	0.163	0	0.001	0	0.007	0	0	0.001	0.018	0	0.016	0	0	0.011	0.01	0.002	0.006	0.016	0.001	0	0	0.002	0.001	0.006	0.021	0.003	0	0.007	0	0	0	0.004	0	0.001	0.083	0.001	0.079	0.028	0.001	0.001	0.001	0.001	0.001	0.001	0	0	0
23098 Weight (Kg)	0.001	0.16	0.162	0	0.001	0	0.007	0	0	0.001	0.017	0	0.015	0	0	0.011	0.009	0.002	0.006	0.015	0.001	0	0	0.002	0.001	0.006	0.021	0.003	0	0.007	0	0	0	0.004	0	0.001	0.083	0.001	0.079	0.028	0.001	0.001	0.001	0.001	0.001	0.001	0	0	0
23099 Body fat percentage (percent)	0.013	0.28	0.271	0	0	0.001	0.033	0.003	0.001	0.003	0.035	0.038	0.043	0.005	0.006	0.002	0.008	0.032	0.004	0.029	0.001	0.001	0	0.002	0.003	0	0.047	0.002	0.001	0.001	0.004	0.001	0.001	0.003	0	0	0.143	0.002	0.008	0.003	0.001	0.003	0.013	0.013	0.001	0.003	0	0	0
23100 Whole body fat mass (Kg)	0.003	0.033	0.03	0	0.001	0	0.032	0.001	0.001	0.001	0.044	0.02	0.05	0.001	0.002	0.009	0.013	0.023	0	0.037	0	0.001	0	0	0.001	0.002	0.006	0.004	0.001	0.001	0.002	0	0	0.005	0	0	0.017	0	0.045	0.015	0.001	0.003	0.003	0.003	0.001	0.002	0	0	0
23101 Whole body fat-free mass (Kg)	0.007	0.492	0.486	0	0.001	0.001	0.001	0.001	0	0.004	0	0.015	0	0.003	0.004	0.005	0.001	0.005	0.013	0	0.001	0	0	0.004	0.004	0.004	0.069	0.001	0	0.009	0.002	0	0.001	0.001	0	0.001	0.254	0.003	0.043	0.016	0	0	0.007	0.007	0	0	0	0	0
23102 Whole body water mass (Kg)	0.007	0.49	0.484	0	0.001	0.001	0.001	0.001	0	0.004	0	0.015	0	0.003	0.004	0.005	0.001	0.005	0.013	0	0.001	0	0	0.004	0.004	0.004	0.069	0.001	0	0.009	0.002	0	0.001	0.001	0	0.001	0.253	0.003	0.043	0.016	0	0	0.007	0.007	0	0	0	0	0
23104 Body mass index (BMI) (Kg/m2)	0.002	0.003	0.002	0	0.002	0	0.025	0.002	0.001	0	0.042	0.007	0.048	0.001	0.001	0.009	0.009	0.008	0.003	0.037	0.001	0.001	0	0	0	0.005	0	0.005	0	0.003	0.001	0.002	0.001	0.007	0	0	0	0	0.077	0.034	0.002	0.004	0.002	0.002	0.001	0.003	0	0	0
23105 Basal metabolic rate (KJ)	0.01	0.445	0.441	0	0.001	0.001	0	0	0	0.004	0.001	0.012	0	0.004	0.004	0.006	0.003	0.003	0.011	0.001	0.002	0	0	0.004	0.004	0.005	0.061	0.001	0	0.009	0.002	0	0	0.002	0	0.001	0.231	0.003	0.05	0.017	0	0	0.01	0.01	0	0	0	0	0
23106 Impedance of whole body (ohms)	0.002	0.289	0.275	0	0.001	0.001	0	0	0	0.002	0.003	0.005	0.002	0	0	0.002	0	0.008	0.018	0.001	0.002	0	0.001	0.001	0	0.002	0.045	0	0	0.008	0.002	0	0	0.001	0	0.001	0.124	0.001	0.042	0.029	0	0	0.002	0.002	0	0	0	0	0
23107 Impedance of leg (right) (ohms)	0.002	0.117	0.116	0	0.001	0	0	0.001	0	0.001	0.007	0	0.007	0	0	0.001	0	0.002	0.004	0	0.003	0	0.001	0	0	0	0.021	0	0	0.005	0	0	0	0	0	0	0.056	0.001	0.026	0.015	0	0	0.002	0.002	0	0	0	0	0
23108 Impedance of leg (left) (ohms)	0.002	0.11	0.106	0	0.001	0	0	0.001	0	0.001	0.007	0	0.007	0	0	0.001	0	0.002	0.004	0	0.003	0	0.001	0	0	0	0.019	0	0	0.006	0	0	0	0	0	0	0.052	0.001	0.026	0.015	0	0	0.003	0.003	0	0	0	0	0
23109 Impedance of arm (right) (ohms)	0.001	0.343	0.343	0.001	0.001	0.001	0.001	0	0	0.003	0.001	0.008	0	0	0.001	0.002	0	0.009	0.024	0.001	0.001	0	0	0.003	0.002	0.003	0.051	0	0	0.007	0.004	0	0	0.002	0	0.001	0.148	0.001	0.04	0.029	0.001	0	0.001	0.001	0.001	0	0	0	0
23110 Impedance of arm (left) (ohms)	0.001	0.352	0.334	0.001	0.001	0.001	0	0	0	0.003	0.001	0.009	0	0	0.001	0.002	0	0.01	0.025	0.002	0.002	0	0	0.003	0.002	0.003	0.052	0	0	0.007	0.003	0.001	0	0.002	0	0.001	0.147	0.001	0.043	0.032	0.001	0	0.001	0.001	0.001	0	0	0	0
23111 Leg fat percentage (right) (percent)	0.008	0.408	0.405	0	0	0.001	0.027	0.002	0.001	0.004	0.019	0.042	0.027	0.004	0.006	0	0.002	0.023	0.006	0.016	0.001	0.001	0	0.004	0.006	0	0.071	0	0	0.002	0.006	0.001	0.001	0.004	0	0	0.219	0.003	0	0	0.001	0.002	0.008	0.008	0.001	0.002	0	0	0
23112 Leg fat mass (right) (Kg)	0.001	0.157	0.155	0	0	0.001	0.034	0.001	0.001	0.002	0.033	0.032	0.041	0.001	0.003	0.004	0.007	0.022	0.002	0.026	0	0.001	0	0.001	0.003	0	0.027	0.002	0.001	0	0.006	0.001	0.001	0.006	0	0	0.084	0.001	0.017	0.004	0.001	0.002	0.001	0.001	0.001	0.002	0	0	0
23113 Leg fat-free mass (right) (Kg)	0.016	0.436	0.435	0	0.001	0.001	0.001	0.001	0	0.004	0	0.014	0	0.005	0.005	0.006	0.003	0.003	0.008	0	0.002	0	0	0.004	0.004	0.005	0.062	0.001	0	0.009	0.001	0	0.001	0.001	0	0.001	0.233	0.003	0.045	0.013	0	0	0.016	0.016	0	0	0	0	0
23114 Leg predicted mass (right) (Kg)	0.015	0.441	0.44	0	0.001	0.001	0.001	0.001	0	0.004	0	0.014	0	0.005	0.005	0.006	0.003	0.003	0.008	0	0.002	0	0	0.004	0.004	0.005	0.063	0.001	0	0.009	0.001	0	0.001	0.001	0	0.001	0.235	0.003	0.045	0.013	0	0	0.015	0.015	0	0	0	0	0
23115 Leg fat percentage (left) (percent)	0.007	0.418	0.412	0	0	0.001	0.026	0.002	0.001	0.004	0.018	0.043	0.026	0.003	0.005	0	0.002	0.022	0.007	0.014	0.001	0.001	0	0.004	0.006	0	0.072	0	0	0.002	0.007	0.001	0.001	0.003	0	0	0.223	0.003	0	0	0.001	0.002	0.007	0.007	0.001	0.002	0	0	0
23116 Leg fat mass (left) (Kg)	0.001	0.163	0.159	0	0	0.001	0.034	0.001	0.001	0.002	0.033	0.033	0.041	0.001	0.003	0.004	0.007	0.022	0.002	0.026	0	0.001	0	0.002	0.003	0	0.028	0.002	0.001	0	0.006	0.001	0.001	0.006	0	0	0.087	0.002	0.016	0.003	0.001	0.002	0.001	0.001	0.001	0.002	0	0	0
23117 Leg fat-free mass (left) (Kg)	0.014	0.429	0.427	0	0.001	0.001	0	0	0	0.004	0.001	0.013	0	0.004	0.005	0.006	0.003	0.002	0.009	0.001	0.002	0	0	0.004	0.004	0.005	0.06	0.001	0	0.009	0.001	0	0	0.001	0	0.001	0.227	0.003	0.049	0.015	0	0	0.013	0.013	0	0	0	0	0
23118 Leg predicted mass (left) (Kg)	0.013	0.434	0.432	0	0.001	0.001	0	0	0	0.004	0.001	0.013	0	0.004	0.005	0.006	0.003	0.003	0.009	0.001	0.002	0	0	0.004	0.004	0.005	0.061	0.001	0	0.009	0.001	0	0	0.001	0	0.001	0.229	0.003	0.049	0.015	0	0	0.013	0.013	0	0	0	0	0
23119 Arm fat percentage (right) (percent)	0.003	0.281	0.28	0	0	0.001	0.03	0.002	0.001	0.003	0.031	0.036	0.04	0.002	0.004	0.002	0.007	0.027	0.007	0.022	0	0.001	0	0.002	0.004	0	0.045	0.001	0.001	0.001	0.007	0.001	0.001	0.003	0	0	0.14	0.002	0.007	0.001	0	0.002	0.003	0.003	0	0.002	0	0	0
23120 Arm fat mass (right) (Kg)	0	0.029	0.029	0	0.001	0	0.029	0.001	0	0	0.038	0.017	0.045	0	0.001	0.008	0.012	0.017	0	0.029	0	0.001	0	0	0.001	0.002	0.004	0.003	0.001	0.001	0.004	0.001	0.001	0.005	0	0	0.015	0	0.041	0.011	0.001	0.002	0	0	0.001	0.001	0	0	0
23121 Arm fat-free mass (right) (Kg)	0.006	0.492	0.493	0	0.001	0.001	0.001	0	0	0.004	0	0.016	0	0.003	0.004	0.005	0.001	0.005	0.016	0.001	0.001	0	0	0.005	0.005	0.005	0.069	0.001	0	0.009	0.003	0	0	0.001	0	0.001	0.248	0.003	0.045	0.019	0	0	0.006	0.006	0	0	0	0	0
23122 Arm predicted mass (right) (Kg)	0.005	0.495	0.496	0	0.001	0.001	0.001	0	0	0.004	0	0.016	0	0.003	0.004	0.005	0.001	0.005	0.016	0.001	0.001	0	0	0.005	0.005	0.005	0.069	0.001	0	0.009	0.003	0	0	0.001	0	0.001	0.249	0.003	0.045	0.019	0	0	0.006	0.006	0	0	0	0	0
23123 Arm fat percentage (left) (percent)	0.002	0.284	0.275	0	0	0.001	0.03	0.002	0.001	0.002	0.031	0.037	0.04	0.002	0.003	0.002	0.008	0.028	0.007	0.022	0	0.001	0	0.002	0.004	0	0.046	0.001	0.001	0.001	0.007	0.001	0.001	0.003	0	0	0.139	0.002	0.007	0.001	0	0.002	0.003	0.003	0	0.002	0	0	0
23124 Arm fat mass (left) (Kg)	0	0.028	0.027	0	0.001	0	0.029	0.001	0	0	0.038	0.017	0.045	0	0.001	0.008	0.012	0.017	0	0.028	0	0.001	0	0	0.001	0.002	0.004	0.003	0.001	0.001	0.004	0.001	0	0.004	0	0	0.014	0	0.04	0.011	0.001	0.001	0	0	0.001	0.001	0	0	0
23125 Arm fat-free mass (left) (Kg)	0.004	0.482	0.473	0	0.001	0.001	0.001	0	0	0.004	0	0.014	0	0.002	0.003	0.005	0.001	0.005	0.017	0.001	0.001	0	0	0.005	0.005	0.005	0.068	0.001	0	0.009	0.003	0	0	0.001	0	0.001	0.238	0.003	0.049	0.021	0	0	0.004	0.004	0	0	0	0	0
23126 Arm predicted mass (left) (Kg)	0.004	0.485	0.476	0	0.001	0.001	0.001	0	0	0.004	0	0.014	0	0.002	0.003	0.005	0.001	0.005	0.017	0.001	0.001	0	0	0.005	0.005	0.005	0.068	0.001	0	0.009	0.003	0	0	0.001	0	0.001	0.24	0.003	0.048	0.022	0	0	0.004	0.004	0	0	0	0	0
23127 Trunk fat percentage (percent)	0.017	0.131	0.122	0	0	0.001	0.03	0.003	0.001	0.002	0.042	0.027	0.047	0.005	0.005	0.004	0.013	0.032	0.001	0.038	0	0.001	0	0	0.001	0.001	0.022	0.003	0	0	0.002	0.001	0.001	0.002	0	0	0.064	0.001	0.024	0.011	0.001	0.004	0.018	0.018	0.001	0.004	0	0	0
23128 Trunk fat mass (Kg)	0.007	0	0	0	0.001	0	0.024	0.001	0.001	0	0.042	0.009	0.045	0.002	0.002	0.01	0.016	0.019	0	0.038	0	0.001	0	0	0	0.004	0	0.004	0	0.002	0	0	0	0.004	0	0	0	0	0.063	0.025	0.001	0.003	0.007	0.007	0.001	0.003	0	0	0
23129 Trunk fat-free mass (Kg)	0.004	0.506	0.497	0	0	0.001	0.002	0.001	0	0.004	0	0.016	0.001	0.002	0.004	0.004	0.001	0.007	0.014	0	0.001	0	0	0.004	0.004	0.004	0.071	0	0	0.009	0.003	0	0.001	0	0	0.001	0.259	0.004	0.038	0.016	0	0	0.004	0.004	0	0	0	0	0
23130 Trunk predicted mass (Kg)	0.004	0.508	0.499	0	0	0.001	0.002	0.001	0	0.004	0	0.016	0.001	0.002	0.004	0.004	0.001	0.007	0.014	0	0.001	0	0	0.004	0.004	0.004	0.072	0	0	0.009	0.003	0	0.001	0	0	0.001	0.26	0.004	0.038	0.016	0	0	0.004	0.004	0	0	0	0	0
24003 Nitrogen dioxide air pollution; 2010 (micro-g/m3)	0.008	0.001	0.002	0.01	0.004	0.001	0.001	0	0	0	0	0.002	0	0	0	0.002	0	0	0.002	0.001	0.002	0.001	0	0.001	0	0	0	0.007	0	0.001	0.006	0.009	0.009	0	0	0	0.002	0.001	0.001	0.003	0.035	0.006	0.007	0.007	0.033	0.006	0.06	0.003	0.126
24004 Nitrogen oxides air pollution; 2010 (micro-g/m3)	0.005	0.001	0.001	0.001	0.003	0.001	0.001	0.001	0	0	0	0.001	0.001	0	0	0.002	0	0	0.001	0.001	0.001	0.001	0	0	0	0	0	0.006	0	0	0.004	0.007	0.007	0	0	0	0.002	0.001	0	0.002	0.015	0	0.005	0.005	0.013	0	0.118	0.001	0.218
24005 Particulate matter air pollution (pm10); 2010 (micro-g/m3)	0.002	0.001	0.001	0.003	0.001	0.001	0	0.003	0	0	0	0	0	0	0	0	0	0	0	0.001	0.001	0	0	0	0	0	0	0.002	0	0	0.002	0.003	0.002	0	0	0	0.001	0	0	0.001	0.014	0.017	0.001	0.001	0.013	0.016	0.05	0.39	0.096
24006 Particulate matter air pollution (pm2.5); 2010 (micro-g/m3)	0.005	0.001	0.001	0.001	0.002	0.002	0.001	0.006	0	0	0	0.001	0.001	0	0.001	0.002	0	0	0.001	0.002	0.001	0.001	0	0	0	0	0	0.004	0	0	0.003	0.007	0.006	0.001	0.001	0.001	0.002	0.001	0	0.002	0.004	0.005	0.006	0.006	0.004	0.005	0.032	0.01	0.093
24007 Particulate matter air pollution (pm2.5) absorbance; 2010 (per-metre)	0.006	0.001	0.001	0.019	0.003	0.001	0	0.006	0.002	0	0	0.002	0	0	0	0.001	0	0	0.001	0	0.001	0	0	0.001	0	0	0	0.006	0	0.001	0.006	0.006	0.005	0	0	0	0.001	0	0.001	0.003	0.061	0.036	0.005	0.005	0.056	0.035	0.063	0.048	0.127
24008 Particulate matter air pollution 2.5-10um; 2010 (micro-g/m3)	0	0	0	0	0	0	0	0.002	0	0	0	0	0	0	0	0	0	0	0	0	0	0	0	0	0	0	0	0.001	0	0	0.001	0.001	0.001	0	0	0	0	0	0	0	0.007	0.011	0	0	0.006	0.011	0.051	0.624	0.068
24010 Inverse distance to the nearest road (1/metres)	0	0	0	0	0	0	0	0	0	0	0	0	0	0	0	0	0	0	0	0	0	0	0	0	0	0	0	0	0	0	0	0	0	0	0	0	0	0	0	0	0	0	0	0	0	0	0.003	0	0
24012 Inverse distance to the nearest major road (1/metres)	0	0	0	0	0	0	0	0	0	0	0	0	0	0	0	0	0	0	0	0	0	0	0	0	0	0	0	0	0	0	0	0	0	0	0	0	0	0	0	0	0	0	0	0	0	0	0.102	0.004	0.155
24015 Sum of road length of major roads within 100m (metres)	0	0	0	0	0	0	0	0	0	0	0	0	0	0.001	0	0	0	0	0	0	0	0	0	0	0	0	0	0.001	0	0	0	0.001	0.001	0	0	0	0	0	0	0	0.001	0	0	0	0.001	0	0.249	0.001	0.696
24016 Nitrogen dioxide air pollution; 2005 (micro-g/m3)	0.008	0.002	0.001	0.036	0.004	0.001	0	0.011	0.005	0	0	0.002	0	0	0	0.002	0	0	0.002	0	0.002	0	0	0.002	0	0	0.001	0.009	0.001	0.002	0.009	0.008	0.008	0	0	0	0.001	0	0.001	0.005	0.128	0.063	0.006	0.006	0.117	0.06	0.007	0.005	0.045
24017 Nitrogen dioxide air pollution; 2006 (micro-g/m3)	0.007	0.002	0.001	0.028	0.004	0.002	0	0.004	0.004	0	0	0.002	0	0	0	0.002	0	0	0.002	0	0.002	0	0	0.002	0	0	0	0.008	0	0.002	0.008	0.008	0.008	0	0	0.001	0.002	0	0.002	0.005	0.113	0.035	0.005	0.005	0.103	0.034	0.008	0.004	0.051
24018 Nitrogen dioxide air pollution; 2007 (micro-g/m3)	0.007	0.002	0.001	0.037	0.004	0.001	0	0.017	0.008	0	0	0.002	0	0	0	0.002	0	0	0.003	0	0.002	0	0	0.002	0	0	0.001	0.009	0.001	0.002	0.01	0.007	0.007	0	0	0.001	0.001	0	0.002	0.006	0.161	0.094	0.005	0.005	0.147	0.09	0.008	0.005	0.047
24019 Particulate matter air pollution (pm10); 2007 (micro-g/m3)	0.008	0.002	0.002	0.022	0.002	0.002	0	0.065	0.01	0	0	0.001	0.001	0.001	0	0.002	0	0	0.003	0.001	0.002	0	0	0.002	0	0	0.002	0.008	0.001	0.002	0.012	0.006	0.006	0	0	0	0.001	0	0.002	0.006	0.157	0.248	0.006	0.006	0.146	0.239	0.003	0.01	0.026
24020 Average daytime sound level of noise pollution (dB)	0.001	0	0	0	0	0	0	0	0	0	0	0	0	0	0	0	0	0	0	0	0	0	0	0	0	0	0	0.001	0	0	0	0.001	0	0	0	0	0	0	0	0	0.001	0	0.001	0.001	0.001	0	0.186	0	0.428
24021 Average evening sound level of noise pollution (dB)	0.001	0	0	0	0	0	0	0	0	0	0	0	0	0	0	0	0	0	0	0	0	0	0	0	0	0	0	0.001	0	0	0	0.001	0	0	0	0	0	0	0	0	0.001	0	0.001	0.001	0.001	0	0.186	0	0.428
24022 Average night-time sound level of noise pollution (dB)	0.001	0	0	0	0	0	0	0	0	0	0	0	0	0	0	0	0	0	0	0	0	0	0	0	0	0	0	0.001	0	0	0	0.001	0	0	0	0	0	0	0	0	0.001	0	0.001	0.001	0.001	0	0.186	0	0.428
24023 Average 16-hour sound level of noise pollution (dB)	0.001	0	0	0	0	0	0	0	0	0	0	0	0	0	0	0	0	0	0	0	0	0	0	0	0	0	0	0.001	0	0	0	0.001	0	0	0	0	0	0	0	0	0.001	0	0.001	0.001	0.001	0	0.186	0	0.428
24024 Average 24-hour sound level of noise pollution (dB)	0.001	0	0	0	0	0	0	0	0	0	0	0	0	0	0	0	0	0	0	0	0	0	0	0	0	0	0	0.001	0	0	0	0.001	0	0	0	0	0	0	0	0	0.001	0	0.001	0.001	0.001	0	0.186	0	0.428
24500 Greenspace percentage, buffer 1000m (percent)	0.007	0.002	0.002	0.023	0.002	0	0	0.008	0.001	0	0	0.001	0	0	0	0.001	0	0	0.003	0	0.002	0	0	0.001	0	0	0	0.004	0	0.001	0.005	0.005	0.005	0	0	0	0.001	0	0.001	0.004	0.035	0.036	0.005	0.005	0.032	0.034	0	0	0.006
24501 Domestic garden percentage, buffer 1000m (percent)	0	0.001	0.001	0.04	0	0	0	0.013	0.001	0	0	0	0	0.002	0.001	0	0	0	0.002	0	0	0	0	0	0	0	0	0	0	0	0	0	0	0.001	0	0	0	0	0	0	0.007	0.028	0	0	0.006	0.026	0.001	0	0.001
24502 Water percentage, buffer 1000m (percent)	0	0	0	0	0	0	0	0.001	0	0	0	0	0	0.001	0	0	0	0	0	0	0	0	0	0	0	0	0	0	0	0	0	0	0	0	0	0	0	0	0	0	0.001	0.004	0	0	0.001	0.004	0	0.001	0
24503 Greenspace percentage, buffer 300m (percent)	0.003	0.002	0.002	0.015	0.001	0	0	0.005	0.001	0	0	0.001	0	0.001	0	0.001	0	0	0.003	0	0.001	0	0	0	0	0	0	0.002	0	0.001	0.003	0.003	0.003	0	0	0	0.001	0	0	0.002	0.022	0.02	0.003	0.003	0.02	0.018	0.001	0	0.002
24504 Domestic garden percentage, buffer 300m (percent)	0	0	0	0.02	0	0	0	0.006	0.001	0	0	0	0	0.007	0.002	0	0	0	0.001	0	0	0	0	0	0	0	0	0.001	0	0	0	0	0	0.001	0	0	0	0	0	0	0.002	0.011	0	0	0.002	0.01	0.005	0	0.006
24505 Water percentage, buffer 300m (percent)	0	0	0	0	0	0	0	0.001	0	0	0	0	0	0.001	0	0	0	0	0	0	0	0	0	0	0	0	0	0	0	0	0	0	0	0	0	0	0	0	0	0	0.002	0.002	0	0	0.001	0.002	0	0	0
24506 Natural environment percentage, buffer 1000m (percent)	0.008	0.002	0.002	0.018	0.002	0	0.001	0.005	0.001	0	0	0.001	0	0	0	0.001	0	0	0.003	0.001	0.002	0	0	0.001	0	0	0	0.005	0	0.001	0.005	0.007	0.007	0	0	0	0.002	0	0.001	0.003	0.033	0.026	0.006	0.006	0.03	0.024	0	0.001	0.008
24507 Natural environment percentage, buffer 300m (percent)	0.004	0.002	0.002	0.01	0.001	0	0.001	0.003	0.001	0	0	0.001	0	0	0	0.001	0	0	0.002	0.001	0.001	0	0	0	0	0	0	0.002	0	0	0.002	0.003	0.004	0	0	0	0.001	0	0	0.002	0.019	0.014	0.003	0.003	0.017	0.013	0	0	0.005
24508 Distance (Euclidean) to coast (Kilometres)	0	0	0	0.017	0	0.006	0	0.023	0.024	0	0	0.001	0	0	0	0.001	0	0	0	0.001	0	0	0	0	0	0	0	0	0	0	0	0	0	0	0.001	0.009	0.001	0	0	0.001	0.083	0.035	0	0	0.074	0.034	0	0	0
26410 Index of Multiple Deprivation (England)	0.006	0.001	0.002	0	0.005	0	0.004	0.011	0.004	0	0.007	0	0.008	0	0.003	0.001	0	0	0.004	0.019	0.002	0.003	0	0	0	0.001	0.002	0.009	0.001	0	0.001	0.022	0.02	0.007	0.002	0	0.006	0.001	0	0	0.002	0.019	0.006	0.006	0.002	0.018	0.001	0	0.006
26411 Income score (England)	0.007	0.002	0.002	0.001	0.005	0	0.004	0.006	0.002	0	0.006	0.001	0.008	0	0.002	0.001	0	0	0.004	0.018	0.003	0.003	0	0	0	0.001	0.001	0.009	0	0	0.001	0.024	0.022	0.006	0.001	0	0.006	0.001	0	0	0	0.008	0.007	0.007	0	0.008	0	0	0.004
26412 Employment score (England)	0.002	0.001	0.001	0	0.003	0	0.004	0.033	0.014	0	0.009	0	0.011	0	0.004	0.001	0	0	0.006	0.026	0.002	0.002	0	0	0	0.002	0.003	0.005	0.001	0	0	0.017	0.016	0.008	0.002	0	0.005	0	0.001	0	0.031	0.076	0.003	0.003	0.029	0.073	0	0	0.002
26413 Health score (England)	0.002	0	0.001	0.001	0.004	0	0.003	0.079	0.023	0	0.008	0	0.011	0.001	0.004	0.001	0	0	0.005	0.022	0.001	0.002	0	0	0	0.002	0.004	0.003	0.001	0	0	0.014	0.013	0.006	0.003	0	0.005	0	0	0	0.064	0.201	0.003	0.003	0.061	0.193	0	0	0.003
26414 Education score (England)	0.003	0.001	0.001	0.001	0.003	0	0.004	0.011	0.005	0	0.007	0	0.011	0.001	0.004	0	0	0	0.009	0.03	0.002	0.003	0	0	0.001	0.003	0.003	0.004	0.001	0	0	0.015	0.014	0.011	0.002	0	0.005	0	0.001	0	0.016	0.031	0.003	0.003	0.015	0.029	0	0.001	0
26415 Housing score (England)	0.002	0	0	0.021	0.001	0	0	0.021	0.017	0	0.001	0.001	0.002	0.004	0.001	0	0	0	0	0.005	0	0	0	0.001	0	0.001	0.003	0.003	0.001	0.001	0.004	0.001	0.001	0	0	0	0	0	0.001	0.002	0.12	0.091	0.001	0.001	0.113	0.088	0.002	0.002	0.003
26416 Crime score (England)	0.005	0	0.001	0.001	0.002	0.003	0.001	0.005	0.001	0	0.001	0.001	0.001	0	0	0.001	0	0	0	0.003	0.001	0.001	0	0	0	0	0	0.006	0	0	0.002	0.008	0.007	0.002	0	0	0.002	0	0	0.001	0.012	0.015	0.006	0.006	0.011	0.015	0.001	0.002	0.006
26417 Living environment score (England)	0.009	0.001	0.001	0.016	0.002	0	0.001	0.007	0	0	0.001	0.001	0	0.001	0.001	0.003	0	0	0	0	0.001	0.001	0	0.001	0	0	0	0.008	0	0.001	0.005	0.008	0.008	0.001	0	0	0.001	0	0.001	0.003	0.018	0.026	0.007	0.007	0.017	0.026	0.004	0	0.021
30000 White blood cell (leukocyte) count (10^9 cells/Litre)	0	0.001	0.001	0.001	0	0.001	0.029	0	0	0	0.011	0.001	0.014	0	0.001	0.001	0.002	0.003	0.001	0.01	0	0	0	0.001	0.002	0.002	0.001	0.003	0	0.001	0	0	0	0.002	0	0	0.003	0	0.003	0.004	0	0	0	0	0	0	0	0	0
30010 Red blood cell (erythrocyte) count (10^12 cells/Litre)	0	0.14	0.139	0.001	0.001	0	0.001	0	0	0.002	0	0.009	0.006	0	0.002	0.002	0.001	0	0.005	0.001	0.001	0	0	0.004	0.003	0.002	0.024	0	0	0.001	0.003	0	0	0.001	0.001	0	0.069	0.001	0.064	0.029	0	0	0	0	0	0	0	0	0
30020 Haemoglobin concentration (grams/decilitre)	0.001	0.201	0.199	0.001	0.001	0	0	0	0	0.002	0.001	0.009	0.006	0	0	0.001	0	0.001	0.009	0.001	0	0	0	0.005	0.006	0.003	0.032	0.001	0	0.003	0.006	0.001	0.001	0	0.001	0.001	0.097	0.001	0.068	0.034	0	0	0.002	0.002	0	0	0	0	0
30030 Haematocrit percentage (percent)	0.002	0.176	0.175	0.004	0.002	0	0	0	0	0.002	0	0.008	0.005	0	0	0.001	0	0.001	0.008	0.002	0	0	0	0.004	0.006	0.003	0.028	0.001	0	0.003	0.005	0	0.001	0	0.001	0	0.084	0.001	0.064	0.032	0	0	0.002	0.002	0	0	0	0	0
30040 Mean corpuscular volume (femtolitres)	0.01	0.001	0.001	0.003	0	0	0.002	0	0	0.001	0	0	0	0.001	0.006	0.001	0.001	0	0.001	0	0	0	0	0	0.001	0	0	0.001	0	0.002	0	0.002	0.002	0	0	0	0	0	0.001	0	0	0	0.01	0.01	0	0	0	0	0
30050 Mean corpuscular haemoglobin (picograms)	0.006	0.006	0.006	0	0	0	0.001	0	0	0	0	0	0	0	0.004	0	0	0	0.001	0	0	0	0	0	0.001	0	0.001	0	0	0.002	0	0.003	0.002	0	0	0	0.003	0	0	0	0.001	0.001	0.006	0.006	0.001	0.001	0	0	0
30060 Mean corpuscular haemoglobin concentration (grams/decilitre)	0	0.01	0.01	0.009	0.001	0.001	0	0.001	0	0	0.001	0	0.001	0	0	0	0	0	0	0	0	0	0	0	0	0	0.002	0	0	0	0	0.001	0.001	0	0	0	0.005	0	0.001	0.001	0.003	0.005	0	0	0.003	0.004	0	0	0
30070 Red blood cell (erythrocyte) distribution width (percent)	0.001	0.006	0.006	0.001	0.001	0	0.002	0	0	0	0.005	0.001	0.008	0	0	0	0	0.001	0	0.002	0	0	0	0	0	0	0	0.001	0	0	0	0.001	0.001	0	0	0	0.005	0	0	0	0.001	0	0.001	0.001	0.001	0	0	0	0
30080 Platelet count (10^9 cells/Litre)	0.003	0.029	0.029	0.01	0	0.001	0.02	0.001	0.001	0	0	0.002	0.002	0	0	0	0	0.002	0.001	0.001	0	0	0	0	0	0	0.004	0.002	0	0	0.001	0	0	0.001	0	0	0.016	0	0	0	0.002	0.001	0.004	0.004	0.002	0.002	0	0	0
30090 Platelet crit (percent)	0.005	0.041	0.041	0.013	0	0.002	0.017	0.001	0	0	0	0.002	0.002	0.001	0	0	0.001	0.003	0.001	0.001	0	0	0	0	0	0	0.006	0.002	0	0	0.001	0	0	0.002	0	0	0.022	0	0	0.001	0.002	0.002	0.008	0.008	0.002	0.002	0	0	0
30100 Mean platelet (thrombocyte) volume (femtolitres)	0.001	0	0	0	0	0	0.003	0	0	0	0	0	0	0	0	0	0	0	0	0	0	0	0	0.001	0	0	0	0	0	0	0	0	0	0	0	0	0	0	0.001	0.001	0	0	0.001	0.001	0	0	0	0	0
30110 Platelet distribution width (percent)	0.003	0.008	0.008	0.001	0	0	0	0	0	0	0	0	0	0	0	0	0	0	0	0	0	0	0	0	0	0	0.002	0	0	0	0.001	0	0	0	0	0	0.004	0	0.001	0.003	0	0	0.002	0.002	0	0	0	0	0
30120 Lymphocyte count (10^9 cells/Litre)	0	0.003	0.003	0.001	0	0	0.001	0	0	0	0.001	0	0.001	0	0	0	0	0.001	0	0.002	0	0	0	0	0	0	0	0.001	0	0	0	0.001	0.001	0.002	0	0	0.003	0	0.001	0	0	0	0	0	0	0	0	0	0
30130 Monocyte count (10^9 cells/Litre)	0.004	0.008	0.008	0.001	0	0	0.004	0	0	0	0.005	0	0.006	0.001	0.001	0	0	0	0.002	0.003	0	0	0	0.001	0.002	0.001	0.005	0	0	0	0.001	0	0	0	0	0	0.002	0	0.003	0.005	0	0	0.005	0.005	0	0	0	0	0
30140 Neutrophill count (10^9 cells/Litre)	0	0	0	0.001	0	0	0.041	0	0	0	0.012	0.001	0.015	0	0.001	0.001	0.001	0.003	0.001	0.01	0	0	0	0.001	0.003	0.003	0.002	0.003	0	0.001	0.001	0	0	0.001	0	0	0.002	0	0.003	0.005	0	0	0	0	0	0	0	0	0
30150 Eosinophill count (10^9 cells/Litre)	0	0.002	0.002	0	0	0	0	0	0	0	0.005	0	0.005	0	0	0	0	0	0	0	0	0	0	0.001	0	0	0.001	0	0	0	0	0	0	0	0	0	0	0	0	0	0	0	0	0	0	0	0	0	0
30160 Basophill count (10^9 cells/Litre)	0.001	0.002	0.002	0.005	0	0.002	0.001	0	0	0	0.001	0	0	0	0	0	0	0	0	0.001	0	0	0	0	0	0	0	0	0	0	0	0	0	0.001	0	0	0.001	0	0	0	0	0	0	0	0	0	0	0	0
30170 Nucleated red blood cell count (10^9 cells/Litre)	0	0	0	0	0	0	0	0	0	0	0	0	0	0	0	0	0	0	0	0	0	0	0	0	0	0	0	0	0	0	0	0	0	0	0	0	0	0	0	0	0	0	0	0	0	0	0	0	0
30180 Lymphocyte percentage (percent)	0.001	0.005	0.005	0	0.001	0	0.014	0	0	0	0.003	0	0.005	0.001	0	0	0	0	0.001	0	0	0	0	0.002	0.002	0.001	0.006	0	0.001	0	0.001	0.002	0.002	0.001	0	0	0.002	0	0	0.002	0.001	0	0	0	0.001	0	0	0	0
30190 Monocyte percentage (percent)	0.004	0.016	0.016	0	0.001	0	0.002	0	0	0	0	0.001	0	0.001	0	0	0	0	0.001	0	0	0	0	0	0	0	0.004	0.001	0	0	0.001	0	0	0	0	0	0.008	0	0	0.001	0	0	0.004	0.004	0	0	0	0	0
30200 Neutrophill percentage (percent)	0	0	0	0	0	0	0.017	0	0	0	0.002	0	0.003	0.001	0	0	0	0.001	0	0.001	0	0	0	0.001	0.001	0.001	0.002	0	0	0	0.001	0.001	0.001	0	0	0	0	0	0	0.001	0.001	0	0	0	0.001	0	0	0	0
30210 Eosinophill percentage (percent)	0	0.003	0.003	0	0	0	0.003	0	0	0	0.001	0	0.001	0	0.001	0	0	0	0	0	0	0	0	0	0	0	0.001	0	0	0	0	0	0	0	0	0	0.001	0	0	0	0	0	0	0	0	0	0	0	0
30220 Basophill percentage (percent)	0.001	0.001	0.001	0.001	0	0	0	0	0	0	0	0	0	0	0	0	0	0	0	0	0	0	0	0	0	0	0	0	0	0	0	0	0	0	0	0	0.001	0	0.001	0.001	0	0	0.001	0.001	0	0	0	0	0
30230 Nucleated red blood cell percentage (percent)	0	0	0	0	0	0	0	0	0	0	0	0	0	0	0	0	0	0	0	0	0	0	0	0	0	0	0	0	0	0	0	0	0	0	0	0	0	0	0	0	0	0	0	0	0	0	0	0	0
30240 Reticulocyte percentage (percent)	0	0	0	0.001	0	0	0.004	0	0	0	0.004	0	0.005	0	0	0.001	0.001	0.001	0	0.002	0	0	0	0	0	0.001	0	0.001	0	0	0	0	0	0.001	0	0	0	0	0.006	0.003	0	0	0	0	0	0	0	0	0
30250 Reticulocyte count (10^12 cells/Litre)	0	0.003	0.003	0	0	0	0.005	0	0	0	0.003	0	0.004	0	0	0.001	0.002	0.001	0	0.003	0	0	0	0	0	0.001	0.001	0.001	0	0	0	0	0	0.001	0	0	0.001	0	0.012	0.006	0	0	0	0	0	0	0	0	0
30260 Mean reticulocyte volume (femtolitres)	0.004	0	0	0.014	0.002	0.002	0.002	0	0	0	0.001	0	0.002	0.001	0.002	0.001	0	0	0.001	0.001	0	0	0	0	0	0	0	0.001	0	0	0	0	0	0	0	0	0	0	0	0	0.002	0.001	0.005	0.005	0.002	0.001	0	0	0
30270 Mean sphered cell volume (femtolitres)	0.005	0.001	0.001	0.025	0.002	0.001	0.001	0	0	0.001	0	0	0	0.001	0.004	0.002	0.002	0.001	0	0	0	0	0	0.001	0	0	0.001	0.002	0	0	0	0	0	0	0	0	0.002	0	0.001	0	0.005	0.003	0.006	0.006	0.005	0.003	0	0	0
30280 Immature reticulocyte fraction (ratio)	0.002	0.001	0.001	0	0.001	0.001	0.013	0.001	0	0	0.017	0.002	0.027	0	0.001	0.002	0.002	0.003	0	0.009	0	0	0	0	0	0.001	0	0.005	0	0	0.001	0.001	0.001	0.001	0	0	0.002	0	0.01	0.005	0	0.001	0.001	0.001	0	0.001	0	0	0
30290 High light scatter reticulocyte percentage (percent)	0	0	0	0	0	0	0.005	0	0	0	0.007	0.001	0.01	0	0	0.001	0.002	0.001	0	0.004	0	0	0	0	0	0	0	0.002	0	0	0	0	0	0.001	0	0	0	0	0.006	0.003	0	0	0	0	0	0	0	0	0
30300 High light scatter reticulocyte count (10^12 cells/Litre)	0	0.003	0.003	0	0.001	0	0.015	0	0	0	0.014	0	0.02	0	0	0.002	0.004	0.003	0.001	0.01	0	0	0	0	0.001	0.002	0.002	0.005	0	0	0	0.001	0.001	0.002	0	0	0.001	0	0.026	0.013	0	0	0	0	0	0	0	0	0
30510 Creatinine (enzymatic) in urine (micromole/L)	0.006	0.059	0.059	0.001	0.005	0	0.008	0.001	0	0.001	0	0.004	0	0.003	0.001	0.003	0.002	0	0.003	0.005	0	0	0.002	0.003	0.01	0.005	0.008	0.009	0.009	0	0.008	0	0	0.001	0	0	0.027	0.001	0.002	0.001	0	0.001	0.006	0.006	0	0.001	0	0	0
30520 Potassium in urine (millimole/L)	0	0.01	0.01	0.002	0.003	0	0.001	0.001	0	0	0	0.001	0	0	0	0	0	0	0.001	0.001	0	0	0	0	0.001	0	0	0.001	0.014	0.002	0.011	0	0.001	0	0	0	0.006	0	0	0.003	0	0.001	0	0	0	0.001	0	0	0
30530 Sodium in urine (millimole/L)	0.015	0.035	0.033	0.001	0.004	0.002	0.002	0.002	0.001	0.001	0	0.005	0.001	0.003	0.003	0	0	0	0.006	0.001	0.002	0	0.001	0.002	0.018	0.009	0.019	0.027	0.011	0	0.008	0.001	0.001	0.003	0	0	0.012	0	0.008	0.002	0	0.002	0.016	0.016	0	0.001	0	0	0
30600 Albumin (g/L)	0.016	0.019	0.02	0.001	0.001	0	0	0.001	0.001	0	0.003	0.002	0.005	0.002	0.002	0	0	0.001	0	0.001	0	0	0	0	0	0	0	0	0.001	0	0	0.001	0	0	0	0	0.014	0	0.009	0.007	0.002	0.001	0.015	0.015	0.002	0.001	0	0	0
30610 Alkaline phosphatase (U/L)	0.025	0.013	0.013	0	0	0.001	0.014	0	0	0.001	0.01	0.005	0.007	0.006	0.006	0	0	0.003	0.001	0.012	0	0	0	0	0	0	0.001	0	0.003	0.001	0.001	0.001	0.001	0	0	0	0.01	0	0.009	0.014	0.001	0.001	0.025	0.025	0.001	0.001	0	0	0
30620 Alanine aminotransferase (U/L)	0.001	0.033	0.032	0	0	0	0.007	0	0	0	0.005	0	0.004	0	0	0.002	0.003	0	0.001	0.003	0	0	0	0.001	0.001	0.002	0.006	0.001	0	0	0	0	0	0.001	0	0	0.016	0	0.027	0.013	0	0	0.001	0.001	0	0	0	0	0
30630 Apolipoprotein A (g/L)	0.008	0.062	0.063	0	0	0	0	0	0	0.001	0.003	0.003	0.002	0.003	0.003	0.007	0.007	0.001	0.001	0.003	0	0	0	0.002	0	0.001	0.014	0.001	0	0.001	0.001	0.002	0.001	0	0	0	0.031	0.001	0.001	0.001	0.001	0.001	0.009	0.009	0.001	0.001	0	0	0
30640 Apolipoprotein B (g/L)	0.004	0	0	0	0.001	0	0.004	0	0	0	0.008	0	0.022	0.001	0.001	0	0	0.001	0	0.001	0	0	0	0	0.001	0	0.001	0.002	0	0.001	0.001	0	0	0	0	0	0	0	0.023	0.013	0	0	0.004	0.004	0	0	0	0	0
30650 Aspartate aminotransferase (U/L)	0.002	0.014	0.013	0	0.001	0	0	0	0	0	0.004	0	0.003	0	0.001	0	0	0.002	0.002	0.001	0	0	0	0	0	0	0.003	0	0	0	0	0	0	0	0	0	0.005	0	0.01	0.009	0	0	0.003	0.003	0	0	0	0	0
30670 Urea (mmol/L)	0.061	0.003	0.003	0	0.002	0	0.001	0.001	0	0.001	0.008	0.003	0.015	0.012	0.004	0	0.001	0.001	0.005	0.003	0	0	0	0	0	0.001	0.007	0.002	0.001	0	0.007	0.001	0.001	0.001	0	0	0.001	0	0	0.004	0.001	0.002	0.06	0.06	0.001	0.002	0	0	0
30680 Calcium (mmol/L)	0.002	0.002	0.002	0.001	0	0.001	0.001	0	0	0	0.001	0.001	0.001	0.001	0.001	0	0	0	0	0.001	0	0	0	0	0	0	0.001	0	0	0	0	0	0	0	0	0	0.001	0	0.005	0.008	0.001	0.001	0.002	0.002	0.001	0.001	0	0	0
30690 Cholesterol (mmol/L)	0.004	0.009	0.009	0	0	0	0.003	0	0	0	0.017	0	0.038	0.001	0.002	0	0	0	0	0	0	0	0	0	0.001	0	0.005	0.002	0	0.001	0	0.001	0.001	0	0	0	0.005	0	0.013	0.01	0	0	0.004	0.004	0	0	0	0	0
30700 Creatinine (umol/L)	0.003	0.134	0.135	0	0	0	0.003	0	0	0	0.001	0.004	0.002	0	0	0.002	0	0.002	0.005	0.002	0	0	0	0.005	0.004	0.002	0.017	0	0.001	0	0.005	0	0	0	0	0	0.061	0.001	0.005	0.003	0	0	0.004	0.004	0	0	0	0	0
30710 C-reactive protein (mg/L)	0.003	0.006	0.006	0	0.001	0	0.019	0	0	0	0.012	0.004	0.016	0.001	0.001	0.002	0.002	0.004	0	0.009	0	0	0	0	0	0.001	0	0.001	0	0	0	0.001	0.001	0.001	0	0	0.006	0	0.005	0.003	0	0	0.003	0.003	0	0	0	0	0
30720 Cystatin C (mg/L)	0.089	0.001	0.001	0	0.002	0	0.002	0	0	0.002	0.037	0.006	0.045	0.015	0.011	0.001	0.001	0.003	0.006	0.023	0	0	0	0.002	0.001	0.001	0.008	0	0.001	0	0.003	0	0	0.001	0.001	0	0	0	0.008	0.017	0	0	0.09	0.09	0	0	0	0	0
30730 Gamma glutamyltransferase (U/L)	0.001	0.011	0.01	0	0.001	0	0.009	0.001	0	0	0.009	0	0.01	0	0.001	0.001	0.002	0.001	0.002	0.006	0	0	0	0.001	0.003	0.002	0.002	0.004	0	0	0	0	0	0.001	0	0	0.003	0	0.018	0.014	0	0.001	0.001	0.001	0	0.001	0	0	0
30740 Glucose (mmol/L)	0.008	0	0	0	0.001	0.001	0.025	0	0	0	0.017	0.001	0.027	0.002	0.001	0	0	0.001	0.001	0.004	0	0	0	0	0	0	0.001	0	0	0	0.001	0	0	0	0	0	0	0	0.002	0.011	0	0	0.009	0.009	0	0	0	0	0
30750 Glycated haemoglobin (HbA1c) (mmol/mol)	0.034	0.002	0.002	0	0	0	0.017	0	0	0	0.041	0.002	0.061	0.006	0.004	0	0	0.002	0.003	0.01	0	0	0	0	0	0	0.003	0	0	0	0	0.002	0.002	0	0.001	0	0.006	0	0.002	0.01	0	0	0.035	0.035	0	0	0	0	0
30760 HDL cholesterol (mmol/L)	0.002	0.068	0.069	0.001	0	0	0.003	0	0	0.001	0.008	0.002	0.008	0.001	0.002	0.007	0.007	0.002	0.002	0.008	0	0	0	0.003	0	0.003	0.02	0	0	0.001	0.002	0.002	0.001	0	0	0	0.032	0.001	0.007	0.001	0.002	0.002	0.003	0.003	0.002	0.002	0	0	0
30770 IGF-1 (nmol/L)	0.059	0.021	0.021	0	0.001	0	0.001	0.001	0.001	0.001	0.012	0.009	0.013	0.008	0.009	0	0	0.001	0.001	0.006	0	0	0	0	0	0	0.001	0.003	0	0	0	0.001	0.001	0	0	0	0.021	0	0	0.006	0	0.001	0.059	0.059	0	0.001	0	0	0
30780 LDL direct (mmol/L)	0.002	0.001	0.001	0	0	0	0.002	0	0	0	0.016	0	0.04	0	0.001	0	0	0	0	0	0	0	0	0	0.001	0	0.002	0.001	0	0.002	0.001	0	0	0	0	0	0.001	0	0.017	0.009	0	0	0.002	0.002	0	0	0	0	0
30810 Phosphate (mmol/L)	0.001	0.036	0.036	0.013	0	0.002	0.007	0.001	0.001	0	0	0.003	0	0	0	0.001	0	0	0.001	0	0	0	0	0.001	0.002	0.001	0.006	0.001	0.005	0.001	0.001	0	0	0	0	0	0.016	0	0.012	0.013	0.003	0.002	0.001	0.001	0.003	0.002	0	0	0
30840 Total bilirubin (umol/L)	0	0.038	0.039	0	0.001	0	0.012	0	0	0	0.002	0.002	0.003	0	0.001	0	0	0.003	0	0.002	0	0	0	0	0	0	0.002	0	0	0.001	0	0	0.001	0.001	0	0	0.025	0	0.001	0	0	0.001	0	0	0	0.001	0	0	0
30860 Total protein (g/L)	0.005	0.001	0.001	0.004	0.005	0.001	0.005	0	0	0.001	0	0.003	0	0	0.001	0	0	0	0	0.002	0	0	0	0	0	0	0	0.001	0	0.001	0	0.002	0.002	0	0	0	0	0	0.023	0.017	0.002	0	0.004	0.004	0.002	0	0	0	0
30870 Triglycerides (mmol/L)	0.004	0.014	0.015	0.001	0.002	0	0.027	0	0	0	0.009	0.001	0.008	0	0.001	0.002	0.003	0.003	0.002	0.011	0	0	0	0.002	0.002	0.002	0.009	0	0	0.001	0.001	0	0	0.001	0	0	0.004	0	0.024	0.019	0.002	0.001	0.004	0.004	0.001	0.001	0	0	0
30880 Urate (umol/L)	0.01	0.122	0.121	0	0.002	0	0.001	0	0	0	0.006	0.001	0.005	0.001	0	0.002	0.001	0	0.008	0.007	0	0	0	0.002	0.004	0.004	0.02	0.008	0	0	0.001	0	0	0	0	0.001	0.053	0.001	0.041	0.031	0	0	0.009	0.009	0	0	0	0	0
30890 Vitamin D (nmol/L)	0.009	0	0	0.004	0.002	0.001	0.016	0	0	0	0.001	0.001	0	0.002	0.001	0.006	0.01	0.014	0.01	0.001	0.002	0	0	0.002	0.002	0	0.001	0.007	0	0	0	0.003	0.002	0.002	0.017	0	0.002	0	0.004	0.001	0.002	0	0.009	0.009	0.002	0	0	0	0.001
6138 Qualifications : 1 : College or University degree	0.015	0.005	0.007	0.001	0.002	0.001	0.001	0.005	0.002	0	0.006	0.002	0.012	0.013	0.004	0.001	0.002	0	0.031	0.06	0	0.001	0	0.001	0.001	0.003	0	0	0.002	0	0.002	0.006	0.005	0.019	0.001	0	0.011	0	0.002	0.008	0.012	0.015	0.014	0.014	0.013	0.014	0	0.001	0
6138 Qualifications : 2 : A levels/AS levels or equivalent	0.019	0.002	0.003	0	0.002	0	0.001	0.005	0.002	0	0.004	0	0.007	0.005	0.005	0.001	0.002	0	0.021	0.03	0	0.001	0.001	0	0	0.001	0	0.001	0.001	0	0.001	0.009	0.008	0.009	0	0	0.008	0	0.001	0.005	0.002	0.007	0.019	0.019	0.002	0.007	0	0.001	0
6138 Qualifications : 3 : O levels/GCSEs or equivalent	0.019	0	0.001	0	0.002	0	0.001	0.003	0.001	0	0.003	0	0.005	0.002	0.003	0.001	0.003	0.001	0.012	0.012	0	0	0.001	0	0	0	0	0.002	0.001	0	0	0.014	0.012	0.002	0	0	0.004	0	0.001	0.004	0	0.001	0.019	0.019	0	0.001	0	0	0
6138 Qualifications : 4 : CSEs or equivalent	0.09	0.003	0.003	0	0	0	0	0	0	0.001	0.003	0.001	0.003	0.009	0.009	0	0	0	0	0	0	0	0.001	0	0.001	0.002	0	0.001	0	0	0	0	0	0.007	0.002	0	0.004	0	0	0.006	0.003	0.001	0.09	0.09	0.003	0.001	0	0	0
6138 Qualifications : 5 : NVQ or HND or HNC or equivalent	0.014	0.013	0.013	0	0	0	0	0.001	0.001	0	0	0	0	0.001	0.001	0	0	0.001	0.002	0	0	0	0	0	0.001	0.001	0.001	0	0	0	0	0	0	0.004	0	0	0.007	0	0.001	0	0.003	0.003	0.013	0.013	0.003	0.003	0	0	0
6138 Qualifications : 6 : Other professional qualifications eg: nursing, teaching	0	0	0	0	0.001	0	0	0.001	0	0	0	0.001	0.001	0	0.001	0	0	0	0.005	0.015	0	0	0	0	0.001	0.001	0	0.002	0	0	0	0.004	0.004	0.007	0	0	0.001	0	0	0.001	0	0	0	0	0	0	0	0	0
6139 Gas or solid-fuel cooking/heating : 1 : A gas hob or gas cooker	0.008	0	0	0.002	0	0.001	0	0	0	0	0	0	0.001	0.002	0.006	0	0	0	0.001	0.001	0	0	0	0	0	0	0	0	0	0	0	0.001	0.001	0.001	0	0	0.001	0	0	0.001	0.001	0	0.007	0.007	0.001	0	0	0	0
6139 Gas or solid-fuel cooking/heating : 2 : A gas fire that you use regularly in winter time	0.003	0	0	0.002	0	0.001	0	0.011	0.007	0	0	0	0.001	0.013	0	0	0	0	0	0.002	0	0	0	0	0	0	0.001	0	0.001	0	0.002	0	0	0	0	0	0	0	0	0.001	0.023	0.032	0.003	0.003	0.023	0.032	0	0	0
6139 Gas or solid-fuel cooking/heating : 3 : An open solid fuel fire that you use regularly in winter time	0	0.002	0.002	0.001	0.001	0	0.001	0.004	0.001	0	0.002	0	0.003	0	0.004	0	0.001	0.001	0	0.008	0	0	0	0	0	0.001	0	0	0	0	0	0.001	0.001	0	0	0	0.002	0	0	0	0	0.005	0	0	0	0.005	0	0.001	0
6140 Heating type(s) in home : 1 : Gas central heating	0.003	0.003	0.003	0.351	0	0.097	0.003	0.006	0.007	0	0.004	0	0.001	0	0.001	0.001	0.001	0	0	0	0	0	0	0	0	0	0.001	0	0	0	0	0.001	0	0	0	0	0	0.001	0	0.001	0.049	0.022	0	0	0.047	0.021	0	0	0
6140 Heating type(s) in home : 2 : Electric storage heaters	0	0	0	0.009	0	0.003	0	0.001	0	0	0	0	0	0	0.001	0	0	0	0	0	0	0	0	0	0	0	0	0	0	0	0	0	0	0	0	0	0	0	0	0	0.003	0.003	0	0	0.003	0.003	0.001	0	0.001
6140 Heating type(s) in home : 3 : Oil (kerosene) central heating	0	0	0	0	0	0.002	0	0	0	0	0	0	0	0	0	0	0	0	0	0.001	0	0	0	0	0	0	0	0	0	0	0	0	0	0	0	0	0	0	0	0	0.002	0	0	0	0.001	0	0	0	0
6140 Heating type(s) in home : 5 : Solid fuel central heating	0	0	0	0	0	0.001	0	0	0	0	0	0	0	0	0	0	0	0	0	0	0	0	0	0	0	0	0	0	0	0	0	0	0	0	0	0	0	0	0	0	0	0	0	0	0	0	0	0	0
6141 How are people in household related to participant : 1 : Husband, wife or partner	0.001	0.01	0.011	0	0.003	0	0.004	0	0	0	0.003	0	0.002	0.003	0.151	0.001	0	0	0	0.001	0.003	0	0.001	0	0	0	0	0.002	0	0	0.003	0.002	0.002	0	0.001	0	0.009	0	0	0.001	0.003	0.001	0.001	0.001	0.003	0.001	0	0	0.003
6141 How are people in household related to participant : 2 : Son and/or daughter (include step-children)	0.188	0.011	0.011	0	0	0	0.002	0.001	0	0.003	0.018	0.008	0.021	0.026	0.428	0.002	0.001	0	0.008	0.017	0.001	0	0.001	0	0.002	0.002	0	0.003	0	0	0.001	0.001	0.001	0.005	0	0	0.013	0	0.001	0.023	0	0.002	0.188	0.188	0	0.001	0	0	0
6141 How are people in household related to participant : 3 : Brother and/or sister	0.001	0	0	0	0	0	0	0	0	0	0	0	0	0.001	0.003	0	0	0	0	0	0	0	0	0	0	0	0	0	0	0	0	0.001	0.001	0	0	0	0	0	0	0	0	0	0.001	0.001	0	0	0	0	0
6141 How are people in household related to participant : 4 : Mother and/or father	0.006	0	0	0	0	0	0	0	0	0	0	0	0	0.004	0.005	0	0	0	0	0	0	0	0	0	0	0	0	0	0	0	0	0	0	0	0	0	0	0	0	0	0	0	0.006	0.006	0	0	0	0	0
6141 How are people in household related to participant : 6 : Grandchild	0.001	0.001	0.001	0	0	0	0	0	0	0	0.001	0	0.001	0	0.015	0	0	0	0	0	0	0	0	0	0	0	0	0	0	0	0	0.001	0.001	0	0	0	0.001	0	0	0	0	0	0.001	0.001	0	0	0	0	0
6141 How are people in household related to participant : 7 : Other related	0	0	0	0	0	0	0	0	0	0	0	0	0	0	0.01	0	0	0	0	0	0	0	0	0	0	0	0	0	0	0	0	0.001	0.001	0	0	0	0	0	0	0	0.001	0.001	0	0	0.001	0.001	0	0	0
6141 How are people in household related to participant : 8 : Other unrelated	0.002	0	0	0	0	0	0	0.001	0	0	0	0	0	0.002	0.019	0	0	0	0	0.001	0	0	0	0	0	0	0	0.001	0	0	0	0	0	0	0	0	0	0	0	0.001	0.002	0.003	0.002	0.002	0.002	0.003	0	0	0
6142 Current employment status : 1 : In paid employment or self-employed	0.277	0.039	0.039	0	0	0.042	0.004	0.002	0	0.007	0.051	0.023	0.064	0.055	0.041	0.006	0.008	0.001	0.022	0.061	0.013	0	0.003	0	0.001	0.004	0	0.006	0.001	0.001	0.004	0	0	0.012	0.002	0	0.035	0	0	0.03	0	0.003	0.282	0.282	0	0.002	0	0	0
6142 Current employment status : 2 : Retired	0.436	0.027	0.026	0	0	0.016	0.001	0.001	0	0.009	0.033	0.023	0.041	0.087	0.061	0.007	0.008	0.001	0.021	0.034	0.012	0	0.003	0	0.002	0.004	0.001	0.013	0	0	0.008	0.003	0.002	0.023	0.002	0	0.026	0	0	0.049	0.001	0.003	0.441	0.441	0.001	0.003	0	0	0
6142 Current employment status : 3 : Looking after home and/or family	0.007	0.009	0.009	0	0	0.001	0	0	0	0	0	0	0	0	0.018	0	0.002	0	0.001	0	0	0	0	0	0	0	0.001	0	0	0.001	0	0	0	0	0	0	0.004	0	0.002	0.003	0	0.001	0.007	0.007	0	0.001	0	0	0
6142 Current employment status : 4 : Unable to work because of sickness or disability	0.002	0.004	0.004	0	0.002	0.002	0.005	0.001	0	0	0.043	0.006	0.055	0.001	0.002	0.002	0.003	0.004	0	0.024	0	0.001	0	0	0	0	0	0.001	0.001	0	0	0.004	0.004	0.003	0	0	0.001	0	0	0	0.001	0.002	0.002	0.002	0.001	0.002	0	0	0
6142 Current employment status : 5 : Unemployed	0.005	0.001	0.001	0.001	0.001	0.003	0	0	0	0	0	0.001	0	0.001	0	0	0	0	0.001	0.003	0	0	0	0	0.001	0	0.001	0.001	0	0	0	0.002	0.002	0	0	0	0	0	0	0	0	0	0.005	0.005	0.001	0	0	0	0
6142 Current employment status : 6 : Doing unpaid or voluntary work	0.004	0.002	0.003	0	0	0	0	0.001	0	0	0	0.001	0	0.001	0	0	0	0	0	0.001	0	0	0	0	0	0.001	0	0.001	0	0	0	0	0	0.003	0	0	0.001	0	0	0	0	0.001	0.004	0.004	0	0.001	0	0	0
6142 Current employment status : 7 : Full or part-time student	0.005	0	0	0	0	0	0	0	0	0	0	0	0	0.002	0.001	0	0	0	0	0.001	0	0	0	0	0	0	0	0	0	0	0	0	0	0	0	0	0	0	0	0.001	0	0	0.005	0.005	0	0	0	0	0
6143 Transport type for commuting to job workplace : 1 : Car/motor vehicle	0.16	0.033	0.032	0.002	0	0.014	0.002	0	0	0.004	0.026	0.01	0.032	0.03	0.03	0.02	0.011	0	0.009	0.029	0.008	0	0.003	0	0.001	0.005	0	0.003	0	0.002	0	0	0	0.014	0.002	0	0.027	0	0	0.014	0.008	0.001	0.163	0.163	0.008	0.001	0	0	0.001
6143 Transport type for commuting to job workplace : 2 : Walk	0.023	0	0	0	0	0.002	0	0.002	0.001	0	0.004	0.002	0.005	0.003	0.002	0.006	0	0	0.004	0.005	0.001	0	0	0.001	0	0	0	0	0	0	0.003	0	0	0	0	0	0	0	0	0.004	0.004	0.005	0.022	0.022	0.004	0.005	0	0	0
6143 Transport type for commuting to job workplace : 3 : Public transport	0.032	0	0	0.006	0	0.003	0	0.003	0.004	0.001	0.004	0.003	0.006	0.008	0.001	0.004	0.002	0	0.009	0.01	0.004	0	0	0	0	0	0	0.002	0	0	0.005	0	0	0	0	0	0.001	0	0	0.006	0.028	0.012	0.03	0.03	0.026	0.011	0	0	0.001
6143 Transport type for commuting to job workplace : 4 : Cycle	0.02	0.012	0.012	0	0	0.003	0.007	0.003	0.001	0.001	0.005	0.002	0.007	0.004	0.004	0	0.013	0.028	0.001	0.009	0	0	0	0	0	0.001	0.002	0	0	0	0.001	0	0	0	0	0	0.01	0	0.001	0.003	0.002	0.006	0.021	0.021	0.001	0.006	0	0	0
6144 Never eat eggs, dairy, wheat, sugar : 1 : Eggs or foods containing eggs	0	0.001	0.001	0	0	0	0	0	0	0	0.001	0	0.001	0	0	0	0	0	0	0	0	0	0.001	0	0.001	0	0	0	0	0	0.001	0.001	0.001	0	0	0	0.001	0	0	0	0	0	0	0	0	0	0	0	0
6144 Never eat eggs, dairy, wheat, sugar : 2 : Dairy products	0	0.001	0.001	0	0	0	0	0	0	0	0.002	0.001	0.002	0	0	0	0	0	0	0	0	0	0.001	0.001	0.001	0.001	0.001	0.001	0	0.001	0.002	0.001	0.001	0	0	0	0.001	0	0	0	0	0	0	0	0	0	0	0	0
6144 Never eat eggs, dairy, wheat, sugar : 3 : Wheat products	0	0.002	0.002	0	0	0	0	0	0	0	0.003	0.001	0.002	0	0	0	0	0	0	0.001	0	0	0	0	0	0	0.004	0.002	0	0.001	0.001	0	0.001	0	0	0	0.001	0	0	0	0	0	0	0	0	0	0	0	0
6144 Never eat eggs, dairy, wheat, sugar : 4 : Sugar or foods/drinks containing sugar	0.02	0.001	0.001	0	0	0	0	0.001	0.001	0	0.007	0.003	0.013	0.002	0.005	0.001	0	0.001	0.005	0.002	0	0	0.005	0.005	0.008	0.001	0.002	0	0	0	0.003	0	0	0.001	0	0	0.002	0	0	0.003	0.001	0.002	0.02	0.02	0.001	0.002	0	0	0
6144 Never eat eggs, dairy, wheat, sugar : 5 : I eat all of the above	0.018	0.003	0.003	0	0.001	0.001	0.001	0.001	0.001	0	0.008	0.002	0.015	0.002	0.004	0.001	0.001	0.001	0.005	0.003	0	0	0.005	0.005	0.009	0.001	0.003	0	0	0	0.005	0.001	0.001	0.001	0	0	0.004	0	0	0.002	0.001	0.002	0.016	0.016	0.001	0.002	0	0	0
6145 Illness, injury, bereavement, stress in last 2 years : 1 : Serious illness, injury or assault to yourself	0	0	0	0	0	0	0.001	0	0	0.023	0.028	0.021	0.031	0	0.001	0	0	0	0	0.001	0	0	0	0	0	0	0	0	0	0	0.001	0	0	0.001	0	0	0	0	0	0	0	0	0	0	0	0	0	0	0
6145 Illness, injury, bereavement, stress in last 2 years : 2 : Serious illness, injury or assault of a close relative	0.003	0.002	0.002	0	0	0	0	0	0	0	0.001	0.001	0	0	0.001	0	0	0	0.002	0	0	0	0	0	0	0	0	0	0	0	0	0	0	0	0	0	0	0	0.001	0.002	0	0	0.003	0.003	0	0	0	0	0
6145 Illness, injury, bereavement, stress in last 2 years : 3 : Death of a close relative	0	0	0	0	0	0	0	0	0	0	0.001	0	0	0	0	0	0	0	0	0	0	0	0	0	0	0	0	0	0	0	0	0.004	0.004	0.001	0	0	0	0	0	0	0	0	0	0	0	0	0	0	0
6145 Illness, injury, bereavement, stress in last 2 years : 4 : Death of a spouse or partner	0.003	0.002	0.002	0	0	0	0	0	0	0	0.001	0	0.001	0.001	0.006	0	0	0	0	0	0.001	0	0	0	0	0	0	0	0	0	0	0	0	0	0	0	0.002	0	0	0	0	0	0.003	0.003	0	0	0	0	0
6145 Illness, injury, bereavement, stress in last 2 years : 5 : Marital separation/divorce	0.011	0	0	0	0	0	0	0	0	0	0	0	0	0.009	0.001	0	0	0	0	0.001	0.001	0	0	0	0	0	0	0.001	0	0	0	0	0	0.003	0.001	0	0	0	0	0.003	0	0	0.011	0.011	0	0	0	0	0
6145 Illness, injury, bereavement, stress in last 2 years : 6 : Financial difficulties	0.038	0	0	0	0.002	0	0.001	0	0	0	0.004	0	0.002	0.017	0.002	0	0	0	0	0.002	0.004	0.001	0	0	0.002	0.001	0	0.005	0	0	0.002	0.003	0.003	0.008	0.002	0	0	0	0	0.005	0	0	0.037	0.037	0	0	0	0	0.001
6146 Attendance/disability/mobility allowance : 1 : Attendance allowance	0.001	0.001	0.001	0	0	0	0.001	0	0	0	0.007	0.002	0.01	0	0	0	0	0	0	0.005	0	0	0	0	0	0	0	0	0	0	0	0.001	0.001	0	0	0	0.001	0	0	0	0	0	0.001	0.001	0	0	0	0	0
6146 Attendance/disability/mobility allowance : 2 : Disability living allowance	0.001	0.01	0.011	0	0.001	0.001	0.004	0.001	0.001	0.001	0.057	0.014	0.078	0	0.003	0.004	0.003	0.005	0	0.021	0	0.001	0	0	0	0	0	0	0.001	0	0	0.003	0.003	0.001	0	0	0.004	0	0	0	0.001	0.002	0.001	0.001	0.001	0.002	0	0	0
6146 Attendance/disability/mobility allowance : 3 : Blue badge	0.006	0.009	0.009	0	0	0	0.003	0.001	0.001	0.001	0.051	0.021	0.076	0	0.002	0.005	0.004	0.005	0	0.013	0	0	0	0	0	0	0	0	0	0	0	0.001	0.001	0.001	0	0	0.003	0	0	0	0.001	0.002	0.005	0.005	0.001	0.002	0	0	0
6147 Reason for glasses/contact lenses : 1 : For short-sightedness, i.e. only or mainly for distance viewing such as driving, cinema etc (called 'myopia')	0.001	0.001	0.001	0.191	0	0.014	0.001	0.007	0.003	0	0.001	0	0	0	0	0	0	0	0.001	0.001	0	0	0	0	0	0	0	0	0	0	0	0	0	0.002	0	0	0	0	0	0	0.026	0.02	0	0	0.024	0.019	0	0	0
6147 Reason for glasses/contact lenses : 2 : For long-sightedness, i.e. for distance and near, but particularly for near tasks like reading (called 'hypermetropia')	0.003	0.003	0.003	0.093	0	0.007	0	0.002	0	0	0.004	0	0.001	0.002	0	0	0	0	0	0.001	0	0	0	0	0	0	0	0	0	0	0	0.001	0	0	0	0	0.001	0	0	0	0.007	0.006	0.006	0.006	0.006	0.006	0	0	0
6147 Reason for glasses/contact lenses : 3 : For just reading/near work as you are getting older (called 'presbyopia')	0.003	0.002	0.002	0.199	0.001	0.014	0.001	0.006	0.002	0	0.002	0	0	0.003	0	0	0	0	0	0	0	0	0	0	0	0	0	0	0	0	0	0	0	0	0	0	0	0	0	0.001	0.019	0.016	0.009	0.009	0.017	0.016	0	0	0
6147 Reason for glasses/contact lenses : 4 : For 'astigmatism'	0	0.001	0.001	0.058	0	0.003	0	0.004	0.002	0	0.001	0	0	0	0	0	0	0	0.001	0.001	0	0	0	0	0	0	0	0	0	0	0	0.001	0	0.001	0	0	0	0	0	0	0.013	0.009	0	0	0.012	0.009	0	0	0
6147 Reason for glasses/contact lenses : 5 : For a 'squint' or 'turn' in an eye since childhood (called 'strabismus')	0	0	0	0.008	0	0.001	0	0	0	0	0	0.001	0	0	0	0	0	0	0	0	0	0	0	0	0	0	0	0	0	0	0	0	0	0	0	0	0	0	0	0	0	0.001	0	0	0	0.001	0	0	0
6147 Reason for glasses/contact lenses : 6 : For a 'lazy' eye or an eye with poor vision since childhood (called 'amblyopia')	0	0	0	0.016	0	0.001	0	0	0	0	0.001	0	0	0	0	0	0	0	0	0	0	0	0	0	0	0	0	0	0	0	0	0	0	0	0	0	0	0	0	0	0.001	0.001	0	0	0.001	0.001	0	0	0
6147 Reason for glasses/contact lenses : 7 : Other eye condition	0	0	0	0.007	0	0.001	0	0	0	0	0.001	0	0	0	0	0	0	0	0	0	0	0	0	0	0	0	0	0	0	0	0	0	0	0	0	0	0	0	0	0	0.001	0.001	0	0	0.001	0.001	0	0	0
6148 Eye problems/disorders : 1 : Diabetes related eye disease	0.001	0	0	0.001	0	0	0.002	0	0	0	0.013	0	0.019	0	0	0	0	0	0	0.002	0	0	0	0	0	0	0	0	0	0	0	0.001	0	0	0	0	0	0	0	0	0	0	0.001	0.001	0	0	0	0	0
6148 Eye problems/disorders : 2 : Glaucoma	0.005	0	0	0	0	0	0	0	0	0	0.008	0.001	0.006	0.001	0	0	0	0	0	0	0	0	0	0	0	0	0	0	0	0	0	0	0	0	0	0	0	0	0	0.001	0	0	0.005	0.005	0	0	0	0	0
6148 Eye problems/disorders : 3 : Injury or trauma resulting in loss of vision	0	0	0	0	0	0	0	0	0	0	0.002	0.001	0.001	0	0	0	0	0	0	0	0	0	0	0	0	0	0	0	0	0	0	0	0	0	0	0	0	0	0	0	0	0	0	0	0	0	0	0	0
6148 Eye problems/disorders : 4 : Cataract	0.016	0.003	0.003	0.003	0	0	0	0	0	0	0.015	0.005	0.007	0.002	0.002	0	0	0	0	0.001	0	0	0	0	0	0	0	0	0	0	0	0	0	0.001	0	0	0.002	0	0	0.001	0.001	0.001	0.018	0.018	0.001	0.001	0	0	0
6148 Eye problems/disorders : 5 : Macular degeneration	0.003	0.001	0.001	0	0	0	0	0	0	0	0.002	0.001	0.001	0	0	0	0	0	0	0	0	0	0	0	0	0	0	0	0	0	0	0	0	0	0	0	0	0	0	0	0	0	0.003	0.003	0	0	0	0	0
6148 Eye problems/disorders : 6 : Other serious eye condition	0.001	0	0	0	0	0	0	0	0	0	0.006	0.002	0.002	0	0	0	0	0	0	0	0	0	0	0	0	0	0	0	0	0	0	0	0	0	0	0	0	0	0	0	0	0	0.001	0.001	0	0	0	0	0
6149 Mouth/teeth dental problems : 1 : Mouth ulcers	0.001	0.001	0.001	0	0	0	0	0	0	0	0.002	0.002	0.002	0	0	0	0	0	0	0	0	0	0	0	0	0	0	0	0	0	0	0	0	0	0	0	0	0	0.001	0.001	0	0	0.001	0.001	0	0	0	0	0
6149 Mouth/teeth dental problems : 2 : Painful gums	0	0.002	0.002	0	0	0	0	0	0	0	0.004	0.001	0.004	0	0	0	0	0	0	0.001	0	0	0	0	0	0	0	0	0	0	0	0.001	0.001	0	0	0	0.001	0	0	0	0	0	0	0	0	0	0	0	0
6149 Mouth/teeth dental problems : 3 : Bleeding gums	0.011	0.002	0.002	0	0	0	0	0	0	0	0	0	0	0.003	0.001	0.001	0.001	0.001	0.001	0	0.001	0	0	0	0	0	0	0.001	0	0	0	0	0	0.001	0	0	0	0	0	0.002	0	0	0.01	0.01	0	0	0	0	0
6149 Mouth/teeth dental problems : 4 : Loose teeth	0.001	0	0	0	0.001	0	0	0	0	0	0.002	0	0.001	0	0	0	0	0	0.001	0.002	0	0	0	0	0	0	0	0.002	0	0.001	0	0.002	0.002	0.001	0	0	0.001	0	0	0	0	0	0.001	0.001	0	0	0	0	0
6149 Mouth/teeth dental problems : 5 : Toothache	0.003	0	0	0	0	0	0	0	0	0	0.001	0	0.001	0.001	0	0	0	0	0	0	0.001	0	0	0	0	0	0	0.001	0	0	0	0.001	0.001	0	0	0	0	0	0	0.001	0	0	0.003	0.003	0	0	0	0	0
6149 Mouth/teeth dental problems : 6 : Dentures	0.068	0.004	0.004	0	0	0.001	0.001	0.006	0.003	0.001	0.016	0.005	0.021	0.011	0.01	0.001	0.001	0	0.009	0.017	0	0	0	0.001	0	0	0.001	0	0.001	0.001	0.002	0.003	0.002	0	0	0	0.011	0	0	0.008	0.002	0.006	0.068	0.068	0.003	0.006	0	0	0
6150 Vascular/heart problems diagnosed by doctor : 1 : Heart attack	0.008	0.001	0.001	0	0	0	0.004	0.001	0	0	0.034	0.003	0.052	0.001	0.001	0	0	0	0.001	0.004	0	0	0	0	0	0	0.001	0	0	0	0	0	0	0	0	0	0	0	0.002	0	0	0.001	0.008	0.008	0	0.001	0	0	0
6150 Vascular/heart problems diagnosed by doctor : 2 : Angina	0.014	0	0	0	0	0	0.003	0.001	0	0	0.055	0.008	0.077	0.002	0.001	0	0	0.001	0.002	0.005	0	0	0	0	0	0	0.001	0	0	0	0	0.001	0.001	0	0	0	0	0	0.003	0	0	0.002	0.014	0.014	0	0.002	0	0	0
6150 Vascular/heart problems diagnosed by doctor : 3 : Stroke	0.004	0	0	0	0	0	0	0	0	0	0.021	0.001	0.02	0	0.001	0	0	0	0	0.002	0	0	0	0	0	0	0	0	0	0	0	0	0	0	0	0	0.001	0	0	0	0	0	0.004	0.004	0	0	0	0	0
6150 Vascular/heart problems diagnosed by doctor : 4 : High blood pressure	0.046	0	0	0	0.001	0	0.009	0	0	0	0.148	0.008	0.135	0.009	0.007	0	0.001	0.002	0.002	0.015	0	0	0.001	0	0	0	0.001	0	0	0	0	0	0	0	0	0	0.002	0	0.061	0.092	0	0	0.047	0.047	0	0	0	0	0
6151 Fractured bone site(s) : 1 : Ankle	0	0.001	0.001	0	0	0	0	0	0	0	0.001	0.001	0.001	0	0	0	0	0	0	0	0	0	0	0	0	0	0	0	0	0	0	0	0	0	0	0	0	0	0	0	0	0	0	0	0	0	0	0	0
6151 Fractured bone site(s) : 2 : Leg	0	0	0	0	0	0	0	0	0	0	0.001	0.001	0.001	0	0	0	0	0	0	0	0	0	0	0	0	0	0	0	0	0	0	0	0	0	0	0	0	0	0	0	0	0	0	0	0	0	0	0	0
6151 Fractured bone site(s) : 4 : Spine	0	0	0	0	0	0	0	0	0	0	0.001	0	0.001	0	0	0	0	0	0	0	0	0	0	0	0	0	0	0	0	0	0	0	0	0	0	0	0	0	0	0	0	0	0	0	0	0	0	0	0
6151 Fractured bone site(s) : 5 : Wrist	0.001	0.003	0.003	0	0	0	0	0	0	0	0.001	0.002	0	0	0	0	0	0	0	0	0	0	0	0	0	0	0	0	0	0	0	0	0	0	0	0	0.001	0	0	0	0	0	0.001	0.001	0	0	0	0	0
6151 Fractured bone site(s) : 6 : Arm	0	0.001	0.001	0	0	0	0	0	0	0	0.001	0.001	0	0	0	0	0	0	0	0	0	0	0	0	0	0	0	0	0	0	0	0	0	0	0	0	0	0	0	0	0	0	0	0	0	0	0	0	0
6151 Fractured bone site(s) : 7 : Other bones	0.001	0	0	0	0	0	0	0	0	0	0.001	0.002	0	0	0	0	0.001	0.001	0	0	0	0	0	0	0	0	0	0	0	0	0	0	0	0	0	0	0	0	0	0	0	0	0.001	0.001	0	0	0	0	0
6152 Blood clot, DVT, bronchitis, emphysema, asthma, rhinitis, eczema, allergy diagnosed by doctor : 5 : Blood clot in the leg (DVT)	0.002	0.001	0.001	0	0	0	0	0	0	0.001	0.019	0.006	0.005	0	0.001	0	0	0	0	0.001	0	0	0	0	0	0	0	0	0	0	0	0	0	0	0	0	0.001	0	0	0	0	0	0.002	0.002	0	0	0	0	0
6152 Blood clot, DVT, bronchitis, emphysema, asthma, rhinitis, eczema, allergy diagnosed by doctor : 6 : Emphysema/chronic bronchitis	0.002	0	0	0	0	0	0.001	0	0	0	0.023	0.002	0.012	0	0.001	0	0	0	0	0.003	0	0	0	0	0	0	0	0	0.001	0	0	0.001	0	0	0	0	0.002	0	0	0	0	0	0.002	0.002	0	0	0	0	0
6152 Blood clot, DVT, bronchitis, emphysema, asthma, rhinitis, eczema, allergy diagnosed by doctor : 7 : Blood clot in the lung	0.001	0	0	0	0	0	0	0	0	0	0.012	0.003	0.003	0	0	0	0	0	0	0.001	0	0	0	0	0	0	0	0	0	0	0	0	0	0	0	0	0	0	0	0	0	0	0.001	0.001	0	0	0	0	0
6152 Blood clot, DVT, bronchitis, emphysema, asthma, rhinitis, eczema, allergy diagnosed by doctor : 8 : Asthma	0.001	0.001	0.001	0	0	0	0.002	0	0	0	0.062	0.004	0.035	0	0	0	0	0	0	0	0	0	0	0	0	0	0	0	0	0	0	0	0	0	0	0	0.001	0.009	0	0	0	0	0.001	0.001	0	0	0	0	0
6152 Blood clot, DVT, bronchitis, emphysema, asthma, rhinitis, eczema, allergy diagnosed by doctor : 9 : Hayfever, allergic rhinitis or eczema	0.01	0.001	0	0	0	0	0	0.001	0.001	0	0.013	0.002	0.004	0.003	0.001	0.001	0	0	0.005	0.002	0	0	0	0	0	0	0	0	0	0	0.001	0.002	0.002	0	0	0	0	0.001	0	0.002	0.001	0.002	0.009	0.009	0.001	0.002	0	0	0
6153 Medication for cholesterol, blood pressure, diabetes, or take exogenous hormones : 1 : Cholesterol lowering medication	0.028	0.052	0.05	0	0	0.001	0.003	0.001	0	0.001	0.072	0.019	0.096	0.006	0.005	0	0	0.002	0	0.009	0	0	0	0	0.002	0	0.003	0	0	0	0.001	0.001	0	0	0	0	0.029	0	0.001	0.003	0	0	0.029	0.029	0	0	0	0	0
6153 Medication for cholesterol, blood pressure, diabetes, or take exogenous hormones : 2 : Blood pressure medication	0.027	0.066	0.065	0	0	0.002	0.004	0	0	0.001	0.067	0.02	0.1	0.008	0.006	0	0	0.003	0	0.009	0	0	0	0	0.002	0	0.005	0	0	0.001	0.001	0	0	0	0	0	0.038	0	0.004	0.017	0	0	0.028	0.028	0	0	0	0	0
6153 Medication for cholesterol, blood pressure, diabetes, or take exogenous hormones : 3 : Insulin	0	0.003	0.003	0	0	0	0.002	0	0	0	0.006	0.001	0.013	0	0	0	0	0	0	0.001	0	0	0	0	0	0	0	0	0	0	0	0	0	0	0	0	0.001	0	0.001	0	0	0	0	0	0	0	0	0	0
6153 Medication for cholesterol, blood pressure, diabetes, or take exogenous hormones : 4 : Hormone replacement therapy	0	0.017	0.017	0	0	0	0	0	0	0	0.002	0.017	0.012	0	0.001	0	0	0	0.001	0	0	0	0	0	0	0	0.004	0	0	0	0.001	0	0	0.001	0	0	0.007	0	0.002	0.001	0	0	0	0	0	0	0	0	0
6153 Medication for cholesterol, blood pressure, diabetes, or take exogenous hormones : 5 : Oral contraceptive pill or minipill	0.022	0.002	0.002	0	0	0	0	0	0	0	0.001	0.001	0	0.004	0.001	0	0	0	0.001	0.001	0	0	0	0	0	0	0.002	0	0	0	0.001	0	0	0	0.001	0	0.001	0	0.001	0.004	0	0	0.022	0.022	0	0	0	0	0
6154 Medication for pain relief, constipation, heartburn : 1 : Aspirin	0.037	0.001	0.001	0	0	0	0	0.001	0	0	0.054	0.004	0.146	0.005	0.004	0	0	0	0.002	0.008	0	0	0.001	0	0	0	0.002	0	0	0	0	0	0	0	0	0	0	0	0	0.004	0	0.001	0.037	0.037	0	0.001	0	0	0
6154 Medication for pain relief, constipation, heartburn : 2 : Ibuprofen (e.g. Nurofen)	0.016	0.001	0.001	0	0	0	0	0	0	0	0	0	0.011	0.004	0.001	0	0	0	0	0	0.001	0	0	0	0	0	0.001	0.001	0	0	0	0	0	0.003	0.001	0	0	0	0	0.003	0	0.001	0.016	0.016	0	0.001	0	0	0
6154 Medication for pain relief, constipation, heartburn : 3 : Paracetamol	0.003	0.014	0.014	0	0	0.001	0.003	0.002	0	0	0.015	0.007	0.064	0.001	0	0	0.001	0.002	0	0.006	0.001	0	0	0	0	0	0	0	0.001	0	0.001	0.002	0.002	0.002	0.001	0	0.006	0	0	0.001	0	0.003	0.003	0.003	0	0.003	0	0	0
6154 Medication for pain relief, constipation, heartburn : 4 : Ranitidine (e.g. Zantac)	0	0	0	0	0	0	0	0	0	0	0.009	0.002	0.015	0	0	0	0	0	0	0.002	0	0	0	0	0	0	0	0	0	0	0	0	0	0	0	0	0	0	0	0	0	0	0	0	0	0	0	0	0
6154 Medication for pain relief, constipation, heartburn : 5 : Omeprazole (e.g. Zanprol)	0.008	0.004	0.004	0	0	0.001	0.002	0	0.001	0.001	0.056	0.018	0.073	0.001	0.002	0	0	0.001	0	0.005	0	0	0	0	0	0	0	0	0	0	0	0	0	0	0	0	0.001	0	0	0.001	0.001	0	0.008	0.008	0.001	0	0	0	0
6154 Medication for pain relief, constipation, heartburn : 6 : Laxatives (e.g. Dulcolax, Senokot)	0.001	0.009	0.009	0	0	0	0	0	0	0	0.01	0.007	0.02	0	0.001	0	0	0.001	0	0.002	0	0	0	0	0.001	0.001	0.002	0	0	0	0.001	0	0	0	0	0	0.003	0	0.001	0.001	0	0	0.001	0.001	0	0	0	0	0
6155 Vitamin and mineral supplements : 1 : Vitamin A	0	0	0	0	0	0	0	0	0	0	0	0	0.003	0	0	0	0	0.001	0	0	0	0	0.001	0.001	0.001	0.001	0	0	0	0	0.002	0	0	0	0	0	0	0	0	0	0	0	0	0	0	0	0	0	0
6155 Vitamin and mineral supplements : 2 : Vitamin B	0	0.002	0.002	0	0	0	0	0	0	0	0.001	0.001	0.007	0	0.001	0	0	0	0	0	0	0	0.001	0.002	0.001	0.001	0.001	0	0	0.001	0.004	0	0	0	0	0	0.001	0	0.001	0	0	0	0	0	0	0	0	0	0
6155 Vitamin and mineral supplements : 3 : Vitamin C	0	0	0	0	0	0	0	0	0	0	0	0	0.005	0	0.001	0	0	0.001	0	0.001	0	0	0.001	0.001	0.001	0.002	0.001	0	0	0	0.004	0	0	0	0	0	0	0	0	0	0.001	0.001	0	0	0.001	0.001	0	0	0
6155 Vitamin and mineral supplements : 4 : Vitamin D	0.002	0.004	0.004	0	0	0	0	0	0	0.001	0.002	0.002	0.008	0	0.001	0	0	0	0	0	0	0	0.001	0.001	0.002	0.002	0.001	0	0	0	0.002	0	0	0	0	0	0.002	0	0	0	0.001	0.002	0.003	0.003	0.001	0.001	0	0	0
6155 Vitamin and mineral supplements : 5 : Vitamin E	0.001	0	0.001	0	0	0	0	0	0	0	0	0	0.004	0	0.001	0	0	0.001	0	0	0	0	0.001	0.002	0.002	0.002	0.001	0	0	0	0.003	0	0	0	0	0	0	0	0	0	0	0.001	0.001	0.001	0.001	0.001	0	0	0
6155 Vitamin and mineral supplements : 6 : Folic acid or Folate (Vit B9)	0	0.003	0.003	0	0	0	0	0	0	0	0.003	0.001	0.014	0	0	0	0	0	0	0	0	0	0	0	0.001	0	0.001	0	0	0	0.001	0	0	0	0	0	0.001	0	0	0	0	0	0	0	0	0	0	0	0
6155 Vitamin and mineral supplements : 7 : Multivitamins +/- minerals	0	0.002	0.003	0	0	0	0	0	0	0	0	0.001	0.009	0.001	0.001	0	0.001	0.002	0.001	0.001	0	0	0	0.002	0.003	0.003	0.005	0.001	0	0.001	0.01	0	0	0	0.001	0	0.001	0	0.001	0.001	0.001	0.001	0	0	0.001	0.001	0	0	0
6156 Manic/hyper symptoms : 11 : I was more active than usual	0.002	0	0	0.012	0	0.004	0	0	0	0	0.001	0	0	0.001	0	0	0	0	0	0	0	0	0	0	0	0	0	0	0	0	0	0	0	0.001	0	0	0	0	0	0	0.001	0.001	0.001	0.001	0.001	0.001	0	0	0
6156 Manic/hyper symptoms : 12 : I was more talkative than usual	0.002	0	0	0.011	0	0.003	0	0	0	0	0.002	0	0	0.001	0	0	0	0	0	0.001	0	0	0	0	0	0	0	0	0	0	0	0	0	0	0	0	0	0	0	0	0.001	0.001	0.001	0.001	0.001	0.001	0	0	0
6156 Manic/hyper symptoms : 13 : I needed less sleep than usual	0.001	0	0	0.007	0	0.002	0	0	0	0	0.001	0	0	0	0	0	0	0	0	0	0	0	0	0	0	0	0	0	0	0	0	0	0	0	0	0	0	0	0	0	0	0	0.001	0.001	0	0	0	0	0
6156 Manic/hyper symptoms : 14 : I was more creative or had more ideas than usual	0.001	0	0	0.006	0	0.002	0	0	0	0	0.001	0	0	0	0	0	0	0	0	0	0	0	0	0	0	0	0	0	0	0	0	0	0	0	0	0	0	0	0	0	0.001	0.001	0.001	0.001	0.001	0.001	0	0	0
6156 Manic/hyper symptoms : 15 : All of the above	0.001	0	0	0.005	0	0.001	0	0	0	0	0.001	0	0	0	0	0	0	0	0	0	0	0	0	0	0	0	0	0	0	0	0	0	0	0.001	0	0	0	0	0	0	0.001	0.001	0.001	0.001	0.001	0.001	0	0	0
6157 Why stopped smoking : 1 : Illness or ill health	0.003	0	0	0	0	0	0	0	0	0.001	0.014	0.002	0.016	0	0.001	0	0	0	0	0.003	0	0.001	0	0	0	0	0.001	0	0	0	0	0	0	0.002	0	0	0	0	0	0	0	0	0.003	0.003	0	0	0	0	0
6157 Why stopped smoking : 2 : Doctor's advice	0.002	0	0	0	0	0	0	0	0	0	0.008	0.001	0.01	0	0.001	0	0	0	0.001	0.002	0	0	0	0	0	0	0.001	0	0	0	0	0	0	0.001	0	0	0	0	0	0	0	0	0.002	0.002	0	0	0	0	0
6157 Why stopped smoking : 3 : Health precaution	0.008	0.004	0.003	0	0	0	0.001	0	0	0	0.002	0.001	0.002	0	0.001	0	0	0	0	0	0	0	0	0	0	0	0.001	0	0	0.001	0	0	0	0.005	0	0.001	0.002	0.001	0	0.001	0	0	0.009	0.009	0	0	0	0	0
6157 Why stopped smoking : 4 : Financial reasons	0.004	0.001	0.001	0	0	0	0	0	0	0	0.001	0	0.002	0	0.001	0	0	0	0.001	0.003	0	0	0	0	0	0	0.002	0	0	0.001	0.001	0	0	0.002	0	0	0.001	0	0	0.001	0.001	0.001	0.004	0.004	0.001	0.001	0	0	0
6158 Why reduced smoking : 1 : Illness or ill health	0	0	0	0	0	0	0	0	0	0	0.003	0	0.003	0	0	0	0	0	0	0.001	0	0	0	0	0	0	0	0.001	0	0	0	0	0	0.001	0	0	0	0	0	0	0	0	0	0	0	0	0	0	0
6158 Why reduced smoking : 2 : Doctor's advice	0	0	0	0	0	0	0	0	0	0	0.001	0	0.001	0	0	0	0	0	0	0.001	0	0	0	0	0.001	0	0	0.001	0	0.001	0	0	0	0.001	0	0	0	0	0	0	0	0	0	0	0	0	0	0	0
6158 Why reduced smoking : 3 : Health precaution	0	0	0	0	0	0	0	0	0	0	0	0	0	0	0	0	0	0	0.001	0	0	0	0	0	0.001	0	0	0.002	0	0.002	0	0	0	0.002	0	0	0	0	0	0	0	0	0	0	0	0	0	0	0
6158 Why reduced smoking : 4 : Financial reasons	0	0	0	0	0	0	0	0	0	0	0	0	0	0	0	0	0	0	0.001	0.001	0	0	0	0	0.001	0	0	0.001	0	0.001	0	0	0	0.001	0	0	0	0	0	0	0	0	0	0	0	0	0	0	0
6159 Pain type(s) experienced in last month : 1 : Headache	0.021	0.004	0.004	0.001	0	0	0.001	0	0	0	0.004	0.001	0.007	0.005	0.003	0.001	0.001	0.002	0.001	0	0.001	0	0	0	0	0	0.001	0	0.001	0	0.001	0	0	0.001	0	0	0.001	0	0	0.007	0	0	0.022	0.022	0	0	0	0	0
6159 Pain type(s) experienced in last month : 2 : Facial pain	0	0.002	0.002	0	0	0	0	0	0	0	0.004	0.002	0.003	0	0	0	0	0	0	0	0	0	0	0	0	0	0	0	0	0	0	0	0	0	0	0	0	0	0	0	0	0	0	0	0	0	0	0	0
6159 Pain type(s) experienced in last month : 3 : Neck or shoulder pain	0	0.003	0.004	0	0	0	0.001	0.001	0	0	0.019	0.008	0.02	0	0	0	0	0.001	0	0.004	0.002	0	0	0	0	0	0	0	0	0	0	0.002	0.001	0.002	0	0	0.001	0	0	0	0	0.001	0	0	0	0.001	0	0	0
6159 Pain type(s) experienced in last month : 4 : Back pain	0	0	0	0	0.001	0	0	0.001	0	0	0.023	0.006	0.022	0	0	0	0	0.001	0.002	0.006	0.002	0	0	0	0	0	0	0	0	0	0	0.002	0.001	0.002	0	0	0	0	0	0	0	0.001	0	0	0	0.001	0	0	0
6159 Pain type(s) experienced in last month : 5 : Stomach or abdominal pain	0.005	0.002	0.002	0.001	0	0	0.001	0	0	0	0.016	0.006	0.01	0.002	0	0	0	0.001	0	0.001	0.001	0	0	0	0	0	0	0	0	0	0.001	0.001	0.001	0.001	0	0	0	0	0	0.003	0	0	0.006	0.006	0	0	0	0	0
6159 Pain type(s) experienced in last month : 6 : Hip pain	0.005	0.006	0.007	0	0	0	0.001	0.001	0	0	0.025	0.011	0.028	0.001	0.001	0	0	0.001	0.001	0.006	0.001	0	0	0	0	0	0	0	0.001	0	0	0	0.001	0.001	0	0	0.003	0	0	0	0.001	0.001	0.005	0.005	0.001	0.001	0	0	0
6159 Pain type(s) experienced in last month : 7 : Knee pain	0.004	0.001	0.001	0	0	0	0	0.001	0	0	0.021	0.01	0.023	0.001	0.001	0	0	0	0.002	0.007	0.001	0	0	0	0	0	0	0	0.001	0	0	0.001	0.001	0.002	0	0	0	0	0.001	0.001	0	0.002	0.004	0.004	0	0.002	0	0	0
6159 Pain type(s) experienced in last month : 8 : Pain all over the body	0	0.005	0.005	0	0	0	0.002	0	0	0	0.013	0.002	0.018	0	0	0	0	0.001	0	0.003	0	0	0	0	0	0	0	0	0	0	0.001	0.002	0.001	0.001	0	0	0.002	0	0	0	0	0	0	0	0	0	0	0	0
6160 Leisure/social activities : 1 : Sports club or gym	0.005	0.002	0.003	0	0.002	0	0.017	0	0	0	0.007	0	0.006	0.001	0.001	0.003	0.011	0.081	0.001	0.009	0	0.001	0	0.002	0.005	0.001	0.003	0.003	0.001	0	0.007	0.002	0.002	0	0.001	0	0.006	0	0.002	0.002	0	0.001	0.005	0.005	0	0.001	0	0	0
6160 Leisure/social activities : 2 : Pub or social club	0	0.019	0.018	0.001	0	0	0.001	0.005	0.001	0	0.001	0.002	0.001	0	0.002	0.002	0	0.001	0.006	0.003	0	0	0	0.001	0.005	0.003	0.004	0.004	0	0	0.002	0	0	0.009	0.001	0	0.006	0	0.004	0.003	0.004	0.01	0	0	0.004	0.01	0	0	0
6160 Leisure/social activities : 3 : Religious group	0.006	0.009	0.009	0	0	0	0	0	0	0	0.001	0.001	0.001	0.001	0.001	0	0	0.002	0.003	0.006	0	0	0	0	0.001	0.002	0	0.003	0	0.001	0.001	0.002	0.001	0.037	0.001	0	0.006	0	0.001	0	0	0	0.006	0.006	0	0	0	0	0
6160 Leisure/social activities : 4 : Adult education class	0.002	0.006	0.006	0	0	0	0	0	0	0	0	0.001	0	0	0.001	0	0.001	0	0.001	0.003	0	0	0	0.001	0.001	0.002	0	0.001	0	0	0	0	0	0.002	0	0	0.003	0	0.001	0	0.001	0	0.002	0.002	0.001	0	0	0	0
6160 Leisure/social activities : 5 : Other group activity	0.013	0.009	0.008	0	0.001	0	0	0	0	0.001	0	0.003	0	0.003	0.003	0.001	0.002	0	0	0.003	0	0	0.001	0	0.002	0.003	0.001	0.005	0	0	0	0.002	0.002	0.004	0.001	0	0.004	0	0.001	0	0	0	0.014	0.014	0	0	0	0	0
6162 Types of transport used (excluding work) : 1 : Car/motor vehicle	0	0.005	0.005	0.001	0.003	0.002	0.001	0	0.001	0	0	0.001	0	0	0.006	0.023	0.006	0.002	0	0	0	0	0.001	0.001	0.001	0.001	0	0.002	0	0.001	0.005	0.006	0.006	0	0	0	0.006	0.001	0	0	0.018	0.006	0	0	0.017	0.006	0.001	0	0.004
6162 Types of transport used (excluding work) : 2 : Walk	0.001	0	0	0	0	0.001	0	0.002	0.001	0	0.001	0	0.002	0.001	0	0.043	0.01	0.003	0	0.005	0	0	0.001	0.001	0.002	0.003	0	0.002	0	0	0.001	0.002	0.001	0.003	0.001	0	0	0	0	0	0.002	0.002	0.001	0.001	0.002	0.002	0	0	0
6162 Types of transport used (excluding work) : 3 : Public transport	0.019	0.016	0.016	0.007	0.001	0.001	0.001	0	0.002	0	0.005	0.001	0.004	0.004	0.012	0.011	0	0.001	0	0.002	0	0	0.001	0	0.001	0.002	0	0	0	0	0.001	0	0	0.005	0.001	0	0.012	0.001	0	0.001	0.027	0.004	0.022	0.022	0.025	0.004	0	0	0.003
6162 Types of transport used (excluding work) : 4 : Cycle	0.004	0.013	0.013	0	0	0.001	0.007	0.004	0.001	0	0.004	0.001	0.006	0.001	0.001	0.001	0.019	0.039	0	0.012	0	0	0	0.001	0.001	0.002	0.003	0.001	0	0	0.001	0	0	0	0	0	0.01	0	0.001	0.001	0.002	0.007	0.004	0.004	0.002	0.007	0	0	0
6164 Types of physical activity in last 4 weeks : 1 : Walking for pleasure (not as a means of transport)	0.001	0	0	0	0.003	0.002	0.002	0	0	0	0.004	0	0.006	0	0	0.044	0.006	0.002	0	0.012	0.002	0.001	0.001	0.002	0.003	0.003	0	0.005	0	0	0.001	0.003	0.002	0.001	0	0	0	0	0	0	0	0	0.001	0.001	0	0	0	0.001	0
6164 Types of physical activity in last 4 weeks : 2 : Other exercises (eg: swimming, cycling, keep fit, bowling)	0.01	0.003	0.003	0	0.004	0	0.02	0.001	0	0	0.011	0.001	0.012	0.002	0.002	0.005	0.022	0.111	0.001	0.019	0	0.001	0	0.002	0.006	0.003	0.002	0.006	0.001	0	0.007	0.003	0.003	0	0	0	0.007	0.001	0.004	0.004	0	0.003	0.009	0.009	0	0.002	0	0	0
6164 Types of physical activity in last 4 weeks : 3 : Strenuous sports	0.025	0.027	0.027	0	0.001	0	0.023	0.001	0	0.001	0.011	0.003	0.013	0.005	0.005	0.002	0.01	0.069	0	0.013	0	0	0	0	0.001	0	0	0.001	0	0	0.003	0.001	0.001	0.001	0	0	0.026	0	0.001	0.002	0	0.001	0.025	0.025	0	0.001	0	0	0
6164 Types of physical activity in last 4 weeks : 4 : Light DIY (eg: pruning, watering the lawn)	0.001	0	0	0	0.002	0.001	0	0.002	0.001	0	0.001	0	0.001	0	0	0.002	0.006	0	0	0.008	0.001	0	0	0.001	0	0.002	0	0.002	0	0	0	0.005	0.005	0.001	0.001	0	0.001	0.001	0	0	0	0.001	0.001	0.001	0	0.001	0	0	0.001
6164 Types of physical activity in last 4 weeks : 5 : Heavy DIY (eg: weeding, lawn mowing, carpentry, digging)	0.003	0.037	0.037	0.001	0.001	0	0.005	0.002	0.001	0	0.004	0.001	0.007	0.002	0	0.003	0.018	0.011	0.01	0.008	0	0	0.001	0	0	0	0.008	0.003	0	0.001	0.002	0.004	0.004	0.001	0	0	0.022	0	0	0.002	0.001	0	0.003	0.003	0.001	0	0	0	0.002
6177 Medication for cholesterol, blood pressure or diabetes : 1 : Cholesterol lowering medication	0.035	0.038	0.038	0	0	0.001	0	0	0	0	0.063	0	0.105	0.005	0.002	0	0	0	0.007	0.007	0.001	0	0.001	0.001	0	0	0.011	0	0	0	0.002	0	0	0	0	0	0.012	0	0.001	0.007	0	0	0.037	0.037	0	0	0	0	0
6177 Medication for cholesterol, blood pressure or diabetes : 2 : Blood pressure medication	0.032	0.043	0.044	0	0	0	0	0	0	0	0.059	0	0.104	0.006	0.002	0	0	0	0.007	0.007	0.001	0	0.001	0.001	0	0.001	0.013	0	0	0	0.002	0	0	0	0	0	0.012	0	0.01	0.02	0	0	0.033	0.033	0	0	0	0	0
6177 Medication for cholesterol, blood pressure or diabetes : 3 : Insulin	0	0.001	0.001	0	0	0	0.001	0	0	0	0.006	0	0.015	0	0	0	0	0	0	0.001	0	0	0	0	0	0	0.002	0	0	0	0	0	0	0	0	0	0	0	0	0	0	0	0	0	0	0	0	0	0
6179 Mineral and other dietary supplements : 1 : Fish oil (including cod liver oil)	0.034	0.002	0.002	0	0.001	0	0	0	0	0	0.002	0.002	0.02	0.007	0.008	0.001	0.003	0.003	0.001	0	0	0	0.001	0.001	0.007	0.006	0.001	0.007	0	0.001	0.002	0	0	0	0	0	0.001	0	0	0.004	0	0	0.034	0.034	0	0	0	0	0
6179 Mineral and other dietary supplements : 2 : Glucosamine	0.025	0.005	0.005	0	0.001	0	0.001	0	0	0	0.002	0.007	0.017	0.005	0.005	0.001	0.002	0.003	0	0	0	0	0.001	0.001	0.005	0.004	0.003	0.005	0	0	0.001	0.001	0.001	0	0	0	0.001	0	0	0.001	0	0	0.025	0.025	0	0	0	0	0
6179 Mineral and other dietary supplements : 3 : Calcium	0.006	0.019	0.019	0	0	0	0	0.001	0	0.002	0.005	0.006	0.018	0.001	0.002	0	0	0	0.001	0	0	0	0.001	0.003	0.005	0.005	0.004	0	0	0.001	0.005	0	0	0	0	0	0.01	0	0.002	0	0.001	0.002	0.006	0.006	0.001	0.002	0	0	0
6179 Mineral and other dietary supplements : 4 : Zinc	0	0	0	0	0	0	0	0	0	0	0	0.001	0.004	0	0.001	0	0.001	0.001	0	0	0	0	0	0.001	0.002	0.002	0.001	0	0	0	0.005	0	0	0	0	0	0	0	0	0	0.001	0.001	0	0	0.001	0.001	0	0	0
6179 Mineral and other dietary supplements : 5 : Iron	0.004	0.002	0.002	0	0	0	0	0	0	0	0.001	0	0.003	0.001	0	0	0	0.001	0	0	0	0	0	0.001	0.001	0.001	0.001	0	0	0.001	0.003	0	0	0	0	0	0.001	0	0.001	0.002	0.001	0.001	0.004	0.004	0.001	0.001	0	0	0
6179 Mineral and other dietary supplements : 6 : Selenium	0.001	0	0	0	0	0	0	0	0	0.001	0	0.001	0.003	0	0.001	0	0	0	0	0	0	0	0.001	0.001	0.001	0.001	0.001	0	0	0	0.002	0	0	0	0	0	0	0	0	0	0	0	0.001	0.001	0	0	0	0	0
10004 Medication for pain relief, constipation, heartburn (pilot) : 3 : Paracetamol	0	0	0	0.001	0.001	0.022	0	0	0	0	0.001	0	0	0	0	0	0	0	0	0	0	0	0	0	0	0	0	0	0	0	0	0	0	0	0	0	0	0	0	0	0.001	0	0	0	0.001	0	0	0.002	0
10007 Vitamin and mineral supplements (pilot) : 2 : Fish oil (including cod liver oil	0	0	0	0.001	0.002	0.02	0	0	0	0	0.001	0	0	0	0	0	0	0	0	0	0	0	0	0	0	0	0	0	0	0	0	0	0	0	0	0	0	0	0	0	0.001	0	0	0	0.001	0	0	0.002	0
10722 Qualifications (pilot) : 1 : College or University degree	0	0	0	0.001	0.002	0.024	0	0	0	0	0.001	0	0	0	0	0	0	0	0	0	0	0	0	0	0	0	0	0	0	0	0	0	0	0	0	0	0	0	0	0	0.002	0.001	0	0	0.002	0.001	0	0.001	0
10722 Qualifications (pilot) : 2 : A levels/AS levels or equivalent	0	0	0	0.001	0.002	0.015	0	0	0	0	0.001	0.001	0	0	0	0	0	0	0	0	0	0	0	0	0	0	0	0	0	0	0	0	0	0	0	0	0	0	0	0	0.001	0	0	0	0.001	0	0	0	0
10722 Qualifications (pilot) : 3 : O levels/GCSEs or equivalent	0	0	0	0.001	0.003	0.028	0	0	0	0	0.001	0.001	0	0	0	0	0	0	0	0	0	0	0	0	0	0	0	0	0	0	0	0	0	0	0	0	0	0	0	0	0.002	0.001	0	0	0.002	0.001	0	0.001	0
10855 Never eat eggs, dairy, wheat, sugar (pilot) : 4 : Sugar	0	0	0	0.001	0.002	0.017	0	0	0	0	0	0	0	0	0	0	0	0	0	0	0	0	0	0	0	0	0	0	0	0	0	0	0	0	0	0	0	0	0	0	0.001	0	0	0	0.001	0	0	0.002	0
10855 Never eat eggs, dairy, wheat, sugar (pilot) : 5 : I eat all of the above	0	0	0	0.002	0.005	0.043	0	0	0	0	0.002	0.001	0	0	0	0	0	0	0	0	0	0	0	0	0	0	0	0	0	0	0	0	0	0	0	0	0	0	0	0	0.004	0.001	0	0	0.003	0.001	0	0.003	0
10860 Gas or solid-fuel cooking/heating (pilot) : 1 : A gas hob	0	0	0	0.001	0.003	0.026	0	0	0	0	0.001	0	0	0	0	0	0	0	0	0	0	0	0	0	0	0	0	0	0	0	0	0	0	0	0	0	0	0	0	0	0.002	0.001	0	0	0.002	0.001	0	0.002	0
10860 Gas or solid-fuel cooking/heating (pilot) : 2 : A gas cooker	0	0	0	0.001	0.003	0.027	0	0	0	0	0.001	0.001	0	0	0	0	0	0	0	0	0	0	0	0	0	0	0	0	0	0	0	0	0	0	0	0	0	0	0	0	0.002	0.001	0	0	0.002	0.001	0	0.003	0
20001 Cancer code, self-reported : 1002 : breast cancer	0.004	0.013	0.013	0	0	0	0.001	0	0	0.254	0	0.02	0.002	0.001	0.001	0	0	0	0	0	0	0	0	0	0.001	0	0.002	0	0	0	0	0	0	0	0	0	0.006	0	0	0	0	0	0.004	0.004	0	0	0	0	0
20001 Cancer code, self-reported : 1003 : skin cancer	0.001	0	0	0	0	0	0	0	0	0.038	0	0.001	0	0	0	0	0	0	0	0	0	0	0	0	0	0	0	0	0	0	0	0	0	0	0	0	0	0	0	0	0	0	0.001	0.001	0	0	0	0	0
20001 Cancer code, self-reported : 1022 : colon cancer/sigmoid cancer	0.001	0	0	0	0	0	0	0	0	0.036	0	0.002	0	0	0	0	0	0	0	0	0	0	0	0	0	0	0	0	0	0	0	0	0	0	0	0	0	0	0	0	0	0	0.001	0.001	0	0	0	0	0
20001 Cancer code, self-reported : 1035 : bladder cancer	0.001	0	0	0	0	0	0	0	0	0.029	0	0.001	0	0	0	0	0	0	0	0	0	0	0	0	0	0	0	0	0	0	0	0	0	0	0	0	0	0	0	0	0	0	0.001	0.001	0	0	0	0	0
20001 Cancer code, self-reported : 1040 : uterine/endometrial cancer	0.001	0.001	0.001	0	0	0	0	0	0	0.033	0	0.003	0	0	0	0	0	0	0	0	0	0	0	0	0	0	0	0	0	0	0	0	0	0	0	0	0.001	0	0	0	0	0	0.001	0.001	0	0	0	0	0
20001 Cancer code, self-reported : 1041 : cervical cancer	0	0.002	0.002	0	0	0	0	0	0	0.045	0	0.002	0	0	0	0	0	0	0	0	0	0	0	0	0	0	0	0	0	0	0	0	0	0	0	0	0.001	0	0	0	0	0	0	0	0	0	0	0	0
20001 Cancer code, self-reported : 1044 : prostate cancer	0.005	0.002	0.002	0	0	0	0	0	0	0.07	0	0.001	0.001	0.001	0	0	0	0	0.001	0	0	0	0	0	0	0	0.001	0	0	0	0	0	0	0	0	0	0.001	0	0	0.001	0	0	0.005	0.005	0	0	0	0	0
20001 Cancer code, self-reported : 1059 : malignant melanoma	0.001	0	0	0	0	0	0	0	0	0.089	0	0.002	0	0	0	0	0	0	0	0	0	0	0	0	0	0	0	0	0	0	0	0	0	0	0	0	0	0	0	0	0	0	0.001	0.001	0	0	0	0	0
20001 Cancer code, self-reported : 1061 : basal cell carcinoma	0.002	0	0	0	0	0	0	0	0	0.111	0	0.002	0	0	0	0	0	0	0	0	0	0	0	0	0	0	0	0	0	0	0	0	0	0	0	0	0	0	0	0	0	0	0.002	0.002	0	0	0	0	0
20001 Cancer code, self-reported : 1072 : cin/pre-cancer cells cervix	0	0.002	0.002	0.002	0	0.001	0	0	0	0.046	0	0.002	0	0	0	0	0	0	0	0	0	0	0	0	0	0	0	0	0	0	0	0	0	0	0	0	0.001	0	0	0	0	0	0	0	0	0	0	0	0
20002 Non-cancer illness code, self-reported : 1065 : hypertension	0.049	0	0	0	0.001	0	0.009	0	0	0	0.153	0.007	0.142	0.01	0.007	0	0.001	0.002	0.003	0.015	0	0	0.001	0	0	0	0.001	0	0	0	0	0	0	0	0	0	0.002	0	0.058	0.091	0	0	0.049	0.049	0	0	0	0	0
20002 Non-cancer illness code, self-reported : 1066 : heart/cardiac problem	0	0	0	0	0	0	0	0	0	0	0.004	0.001	0.001	0	0	0	0	0	0	0	0	0	0	0	0	0	0	0	0	0	0	0	0	0	0	0	0	0	0	0	0	0	0	0	0	0	0	0	0
20002 Non-cancer illness code, self-reported : 1072 : essential hypertension	0.001	0	0	0	0	0	0	0	0	0	0.003	0	0.002	0	0	0	0	0	0	0.001	0	0	0	0	0	0	0	0	0	0	0	0	0	0	0	0	0	0	0	0.001	0	0	0.001	0.001	0	0	0	0	0
20002 Non-cancer illness code, self-reported : 1073 : gestational hypertension/pre-eclampsia	0	0.001	0.001	0	0	0	0	0	0	0	0.003	0.001	0	0	0	0	0	0	0	0	0	0	0	0	0	0	0	0	0	0	0	0	0	0	0	0	0.001	0	0	0	0	0	0	0	0	0	0	0	0
20002 Non-cancer illness code, self-reported : 1074 : angina	0.014	0	0	0	0	0	0.003	0.001	0	0	0.057	0.008	0.079	0.002	0.002	0	0	0.001	0.002	0.005	0	0	0	0	0	0	0.001	0	0	0	0	0.001	0.001	0	0	0	0	0	0.003	0	0	0.002	0.014	0.014	0	0.002	0	0	0
20002 Non-cancer illness code, self-reported : 1075 : heart attack/myocardial infarction	0.008	0.001	0.001	0	0	0	0.004	0.001	0	0	0.034	0.003	0.053	0.001	0.001	0	0	0	0.001	0.004	0	0	0	0	0	0	0.001	0	0	0	0	0	0	0	0	0	0	0	0.002	0	0	0.001	0.008	0.008	0	0.001	0	0	0
20002 Non-cancer illness code, self-reported : 1077 : heart arrhythmia	0.001	0	0	0	0	0	0	0	0	0	0.004	0.001	0.001	0	0	0	0	0	0	0	0	0	0	0	0	0	0	0	0	0	0	0	0	0	0	0	0	0	0	0	0	0	0.001	0.001	0	0	0	0	0
20002 Non-cancer illness code, self-reported : 1078 : heart valve problem/heart murmur	0	0	0	0	0	0	0	0	0	0	0.007	0.001	0.001	0	0	0	0	0	0	0	0	0	0	0	0	0	0	0	0	0	0	0	0	0	0	0	0	0	0	0	0	0	0	0	0	0	0	0	0
20002 Non-cancer illness code, self-reported : 1081 : stroke	0.003	0	0	0	0	0	0	0	0	0	0.018	0.001	0.019	0	0.001	0	0	0	0	0.003	0	0	0	0	0	0	0	0	0	0	0	0	0	0	0	0	0.001	0	0	0	0	0	0.003	0.003	0	0	0	0	0
20002 Non-cancer illness code, self-reported : 1082 : transient ischaemic attack (tia)	0.002	0	0	0	0	0	0	0	0	0	0.006	0.001	0.004	0	0	0	0	0	0	0	0	0	0	0	0	0	0	0	0	0	0	0	0	0	0	0	0	0	0	0	0	0	0.002	0.002	0	0	0	0	0
20002 Non-cancer illness code, self-reported : 1093 : pulmonary embolism +/- dvt	0.001	0	0	0	0	0	0	0	0	0	0.012	0.003	0.003	0	0	0	0	0	0	0.001	0	0	0	0	0	0	0	0	0	0	0	0	0	0	0	0	0	0	0	0	0	0	0.001	0.001	0	0	0	0	0
20002 Non-cancer illness code, self-reported : 1094 : deep venous thrombosis (dvt)	0.002	0.001	0.001	0	0	0	0	0	0	0.001	0.019	0.006	0.005	0	0.001	0	0	0	0	0.001	0	0	0	0	0	0	0	0	0	0	0	0	0	0	0	0	0.001	0	0	0	0	0	0.002	0.002	0	0	0	0	0
20002 Non-cancer illness code, self-reported : 1111 : asthma	0.001	0.001	0.001	0	0	0	0.002	0	0	0	0.066	0.004	0.037	0	0	0	0	0	0	0	0	0	0	0	0	0	0	0	0	0	0.001	0	0	0	0	0	0.001	0.009	0	0	0	0	0.001	0.001	0	0	0	0	0
20002 Non-cancer illness code, self-reported : 1112 : chronic obstructive airways disease/copd	0.001	0	0	0	0	0	0	0	0	0	0.006	0.001	0.005	0	0	0	0	0	0	0.001	0	0	0	0	0	0	0	0	0	0	0	0	0	0	0	0	0.001	0	0	0	0	0	0.001	0.001	0	0	0	0	0
20002 Non-cancer illness code, self-reported : 1113 : emphysema/chronic bronchitis	0.002	0	0	0	0	0	0.001	0	0	0	0.016	0.001	0.01	0	0.001	0	0	0	0	0.002	0	0	0	0	0	0	0	0	0	0	0	0.001	0	0	0	0	0.001	0	0	0	0	0	0.002	0.002	0	0	0	0	0
20002 Non-cancer illness code, self-reported : 1114 : bronchiectasis	0.001	0	0	0	0	0	0	0	0	0	0.003	0.001	0.002	0	0	0	0	0	0	0	0	0	0	0	0	0	0	0	0	0	0	0	0	0	0	0	0	0	0	0	0	0	0.001	0.001	0	0	0	0	0
20002 Non-cancer illness code, self-reported : 1123 : sleep apnoea	0	0	0	0	0	0	0	0	0	0	0.006	0	0.002	0	0	0	0	0	0	0	0	0	0	0	0	0	0	0	0	0	0	0	0	0	0	0	0	0	0	0	0	0	0	0	0	0	0	0	0
20002 Non-cancer illness code, self-reported : 1125 : pleurisy	0	0	0	0	0	0	0	0	0	0	0.006	0	0	0	0	0	0	0	0	0	0	0	0	0	0	0	0	0	0	0	0	0	0	0	0	0	0	0	0	0	0	0	0	0	0	0	0	0	0
20002 Non-cancer illness code, self-reported : 1126 : spontaneous pneumothorax/recurrent pneumothorax	0	0	0	0	0	0	0	0	0	0	0.002	0	0	0	0	0	0	0	0	0	0	0	0	0	0	0	0	0	0	0	0	0	0	0	0	0	0	0	0	0	0	0	0	0	0	0	0	0	0
20002 Non-cancer illness code, self-reported : 1138 : gastro-oesophageal reflux (gord) / gastric reflux	0.003	0	0	0	0	0	0.001	0.001	0	0	0.045	0.006	0.022	0.001	0.001	0	0	0	0	0.003	0	0	0	0	0	0	0	0	0	0	0	0	0	0	0	0	0	0	0	0	0.001	0.002	0.003	0.003	0.001	0.002	0	0	0
20002 Non-cancer illness code, self-reported : 1139 : oesophagitis/barretts oesophagus	0	0	0	0	0	0	0	0	0	0	0.003	0.001	0.001	0	0	0	0	0	0	0	0	0	0	0	0	0	0	0	0	0	0	0	0	0	0	0	0	0	0	0	0	0	0	0	0	0	0	0	0
20002 Non-cancer illness code, self-reported : 1142 : gastric/stomach ulcers	0	0	0	0	0	0	0	0	0	0	0.009	0.001	0.003	0	0	0	0	0	0	0.001	0	0	0	0	0	0	0	0	0	0	0	0	0	0	0	0	0	0	0	0	0	0	0	0	0	0	0	0	0
20002 Non-cancer illness code, self-reported : 1154 : irritable bowel syndrome	0	0.003	0.003	0	0	0	0	0	0	0	0.029	0.006	0.009	0	0	0	0	0	0	0	0	0	0	0	0	0	0	0	0	0	0	0	0	0	0	0	0.001	0	0	0	0.001	0	0	0	0.001	0	0	0	0
20002 Non-cancer illness code, self-reported : 1156 : infective/viral hepatitis	0	0	0	0	0	0	0	0	0	0	0.001	0	0	0	0	0	0	0	0	0	0	0	0	0	0	0	0	0	0	0	0	0	0	0	0	0	0	0	0	0	0	0	0	0	0	0	0	0	0
20002 Non-cancer illness code, self-reported : 1162 : cholelithiasis/gall stones	0.002	0.004	0.003	0	0	0	0	0	0	0	0.025	0.016	0.004	0	0	0	0	0	0	0.001	0	0	0	0	0	0	0	0	0	0	0	0	0	0	0	0	0.002	0	0	0	0.001	0	0.002	0.002	0.001	0	0	0	0
20002 Non-cancer illness code, self-reported : 1165 : pancreatitis	0	0	0	0	0	0	0	0	0	0	0.003	0.001	0.001	0	0	0	0	0	0	0	0	0	0	0	0	0	0	0	0	0	0	0	0	0	0	0	0	0	0	0	0	0	0	0	0	0	0	0	0
20002 Non-cancer illness code, self-reported : 1190 : peritonitis	0	0	0	0	0	0	0	0	0	0	0.004	0.003	0	0	0	0	0	0	0	0	0	0	0	0	0	0	0	0	0	0	0	0	0	0	0	0	0	0	0	0	0	0	0	0	0	0	0	0	0
20002 Non-cancer illness code, self-reported : 1196 : urinary tract infection/kidney infection	0	0	0	0	0	0	0	0	0	0	0.007	0.001	0.001	0	0	0	0	0	0	0	0	0	0	0	0	0	0	0	0	0	0	0	0	0	0	0	0	0	0	0	0	0	0	0	0	0	0	0	0
20002 Non-cancer illness code, self-reported : 1197 : kidney stone/ureter stone/bladder stone	0	0.001	0.001	0	0	0	0	0	0	0	0.008	0.001	0	0	0	0	0	0	0	0	0	0	0	0	0	0	0	0	0	0	0	0	0	0	0	0	0	0	0	0	0	0	0	0	0	0	0	0	0
20002 Non-cancer illness code, self-reported : 1201 : bladder problem (not cancer)	0.001	0.001	0.001	0	0	0	0	0	0	0	0.008	0.003	0.003	0	0	0	0	0	0	0	0	0	0	0	0	0	0	0	0	0	0	0	0	0	0	0	0	0	0	0	0	0	0.001	0.001	0	0	0	0	0
20002 Non-cancer illness code, self-reported : 1202 : urinary frequency / incontinence	0	0.001	0.001	0.001	0	0	0	0	0	0	0.008	0.003	0.002	0	0	0	0	0	0	0	0	0	0	0	0	0	0	0	0	0	0	0	0	0	0	0	0	0	0	0	0	0	0.001	0.001	0	0	0	0	0
20002 Non-cancer illness code, self-reported : 1220 : diabetes	0.006	0	0	0	0	0	0.007	0	0	0	0.047	0.001	0.081	0.001	0.001	0	0.001	0.001	0.001	0.007	0	0	0	0	0.001	0	0.002	0	0	0	0.001	0.001	0.001	0	0	0	0.001	0	0	0.002	0	0	0.007	0.007	0.001	0	0	0	0
20002 Non-cancer illness code, self-reported : 1223 : type 2 diabetes	0.001	0	0	0	0	0	0.001	0	0	0	0.013	0.001	0.013	0	0	0	0	0	0	0.001	0	0	0	0	0	0	0	0	0	0	0	0	0	0	0	0	0	0	0	0	0	0	0.001	0.001	0	0	0	0	0
20002 Non-cancer illness code, self-reported : 1224 : thyroid problem (not cancer)	0	0.001	0.001	0	0	0	0	0	0	0	0.002	0.001	0	0	0	0	0	0	0	0	0	0	0	0	0	0	0	0	0	0	0	0	0	0	0	0	0	0	0	0	0	0	0	0	0	0	0	0	0
20002 Non-cancer illness code, self-reported : 1225 : hyperthyroidism/thyrotoxicosis	0	0.002	0.002	0	0	0	0	0	0	0	0.006	0.001	0.002	0	0	0	0	0	0	0	0	0	0	0	0	0	0	0	0	0	0	0	0	0	0	0	0.001	0	0	0	0	0	0	0	0	0	0	0	0
20002 Non-cancer illness code, self-reported : 1226 : hypothyroidism/myxoedema	0.003	0.014	0.014	0	0	0	0	0	0	0	0.035	0.006	0.025	0.001	0.001	0	0	0.001	0	0.001	0	0	0	0	0.001	0	0.001	0	0	0	0	0	0	0	0	0	0.007	0	0	0	0	0	0.004	0.004	0	0	0	0	0
20002 Non-cancer illness code, self-reported : 1242 : eye/eyelid problem	0.001	0	0	0	0	0	0	0	0	0	0.011	0.001	0.002	0	0	0	0	0	0	0	0	0	0	0	0	0	0	0	0	0	0	0	0	0	0	0	0	0	0	0	0	0	0	0	0	0	0	0	0
20002 Non-cancer illness code, self-reported : 1247 : meningitis	0	0	0	0	0	0	0	0	0	0	0.004	0	0	0	0	0	0	0	0	0	0	0	0	0	0	0	0	0	0	0	0	0	0	0	0	0	0	0	0	0	0	0	0	0	0	0	0	0	0
20002 Non-cancer illness code, self-reported : 1257 : trapped nerve/compressed nerve	0	0	0	0	0	0	0	0	0	0	0.005	0.001	0.001	0	0	0	0	0	0	0	0	0	0	0	0	0	0	0	0	0	0	0	0	0	0	0	0	0	0	0	0	0	0	0	0	0	0	0	0
20002 Non-cancer illness code, self-reported : 1261 : multiple sclerosis	0	0.001	0.001	0	0	0	0	0	0	0	0.001	0	0.001	0	0	0.001	0	0	0	0	0	0	0	0	0	0	0	0	0	0	0	0	0	0	0	0	0	0	0	0	0	0	0	0	0	0	0	0	0
20002 Non-cancer illness code, self-reported : 1264 : epilepsy	0	0	0	0	0	0	0	0	0	0	0.004	0	0.002	0	0	0	0	0	0	0.001	0	0	0	0	0	0	0	0	0	0	0	0	0	0	0	0	0	0	0	0	0	0	0	0	0	0	0	0	0
20002 Non-cancer illness code, self-reported : 1265 : migraine	0	0.003	0.003	0	0	0	0	0	0	0	0.02	0.002	0.005	0	0	0	0	0	0.001	0	0	0	0	0	0	0	0.001	0	0	0	0	0	0	0	0	0	0.001	0	0	0.001	0	0	0	0	0	0	0	0	0
20002 Non-cancer illness code, self-reported : 1266 : head injury	0	0	0	0	0	0	0	0	0	0	0.007	0.001	0	0	0	0	0	0	0	0	0	0	0	0	0	0	0	0	0	0	0	0	0	0	0	0	0	0	0	0	0	0	0	0	0	0	0	0	0
20002 Non-cancer illness code, self-reported : 1276 : diabetic eye disease	0	0	0	0.001	0	0	0.001	0	0	0	0.008	0	0.007	0	0	0	0	0	0	0.001	0	0	0	0	0	0	0	0	0	0	0	0	0	0	0	0	0	0	0	0	0	0	0	0	0	0	0	0	0
20002 Non-cancer illness code, self-reported : 1277 : glaucoma	0.004	0	0	0	0	0	0	0	0	0	0.009	0.001	0.005	0.001	0	0	0	0	0	0	0	0	0	0	0	0	0	0	0	0	0	0	0	0	0	0	0	0	0	0.001	0	0	0.005	0.005	0	0	0	0	0
20002 Non-cancer illness code, self-reported : 1278 : cataract	0.006	0.001	0.001	0.004	0	0.001	0	0	0	0	0.02	0.004	0.004	0.001	0.001	0	0	0	0	0	0	0	0	0	0	0	0	0	0	0	0	0	0	0	0	0	0.001	0	0	0.001	0.001	0.001	0.008	0.008	0.001	0.001	0	0	0
20002 Non-cancer illness code, self-reported : 1281 : retinal detachment	0.001	0	0	0	0	0	0	0	0	0	0.003	0.002	0	0	0	0	0	0	0	0	0	0	0	0	0	0	0	0	0	0	0	0	0	0	0	0	0	0	0	0	0	0	0.001	0.001	0	0	0	0	0
20002 Non-cancer illness code, self-reported : 1286 : depression	0.001	0.005	0.004	0	0	0	0.001	0	0	0	0.054	0.004	0.023	0.001	0.001	0.001	0	0.001	0	0.002	0.001	0	0	0	0	0	0	0	0.001	0	0	0	0	0	0	0	0.002	0	0.001	0.003	0	0	0.001	0.001	0	0	0	0	0
20002 Non-cancer illness code, self-reported : 1287 : anxiety/panic attacks	0	0.001	0.001	0	0	0	0	0	0	0	0.017	0.001	0.004	0	0	0	0	0	0	0	0	0	0	0	0	0	0	0	0	0	0	0	0	0	0	0	0	0	0	0	0	0	0	0	0	0	0	0	0
20002 Non-cancer illness code, self-reported : 1291 : mania/bipolar disorder/manic depression	0	0	0	0	0	0	0	0	0	0	0.002	0	0.001	0	0	0	0	0	0	0	0	0	0	0	0	0	0	0	0	0	0	0	0	0	0	0	0	0	0	0	0	0	0	0	0	0	0	0	0
20002 Non-cancer illness code, self-reported : 1293 : bone disorder	0	0	0	0	0	0	0	0	0	0	0.002	0.001	0	0	0	0	0	0	0	0	0	0	0	0	0	0	0	0	0	0	0	0	0	0	0	0	0	0	0	0	0	0	0	0	0	0	0	0	0
20002 Non-cancer illness code, self-reported : 1294 : back problem	0	0	0	0.001	0	0	0	0	0	0	0.013	0.001	0.002	0	0	0	0	0	0	0	0	0	0	0	0	0	0	0	0	0	0	0	0	0	0	0	0	0	0	0	0.001	0.001	0	0	0.001	0.001	0	0	0
20002 Non-cancer illness code, self-reported : 1295 : joint disorder	0	0	0	0	0	0	0	0	0	0	0.004	0.001	0.001	0	0	0	0	0	0	0	0	0	0	0	0	0	0	0	0	0	0	0	0	0	0	0	0	0	0	0	0	0.001	0	0	0	0	0	0	0
20002 Non-cancer illness code, self-reported : 1297 : muscle/soft tissue problem	0	0	0.001	0	0	0	0	0	0	0	0.011	0.002	0.003	0	0	0	0	0	0	0	0	0	0	0	0	0	0	0	0	0	0	0	0	0	0	0	0	0	0	0	0	0	0	0	0	0	0	0	0
20002 Non-cancer illness code, self-reported : 1309 : osteoporosis	0.007	0.01	0.009	0	0	0	0	0	0	0.001	0.014	0.004	0.012	0.001	0.001	0	0	0	0	0	0	0	0	0	0	0.001	0.001	0	0	0	0	0	0	0.001	0	0	0.005	0	0.001	0	0	0	0.007	0.007	0	0	0	0	0
20002 Non-cancer illness code, self-reported : 1311 : spine arthritis/spondylitis	0.001	0.001	0.001	0	0	0	0	0	0	0	0.015	0.003	0.006	0	0	0	0	0	0	0.001	0	0	0	0	0	0	0	0	0	0	0	0	0	0	0	0	0	0	0	0	0.001	0.001	0.001	0.001	0.001	0.001	0	0	0
20002 Non-cancer illness code, self-reported : 1312 : prolapsed disc/slipped disc	0	0	0	0	0	0	0	0	0	0	0.016	0.004	0.003	0	0	0	0	0	0	0	0	0	0	0	0	0	0	0	0	0	0	0	0	0	0	0	0	0	0	0	0	0	0	0	0	0	0	0	0
20002 Non-cancer illness code, self-reported : 1313 : ankylosing spondylitis	0	0	0	0	0	0	0	0	0	0	0.002	0	0.001	0	0	0	0	0	0	0	0	0	0	0	0	0	0	0	0	0	0	0	0	0	0	0	0	0	0	0	0	0	0	0	0	0	0	0	0
20002 Non-cancer illness code, self-reported : 1330 : iron deficiency anaemia	0.001	0.001	0.001	0	0	0	0	0	0	0	0.006	0	0.001	0	0	0	0	0	0	0	0	0	0	0	0	0	0	0	0	0	0	0	0	0	0	0	0.001	0	0	0	0	0	0.001	0.001	0	0	0	0	0
20002 Non-cancer illness code, self-reported : 1331 : pernicious anaemia	0	0.001	0.001	0	0	0	0	0	0	0	0.004	0	0.002	0	0	0	0	0	0	0	0	0	0	0	0	0	0	0	0	0	0	0	0	0	0	0	0	0	0	0	0	0	0	0	0	0	0	0	0
20002 Non-cancer illness code, self-reported : 1349 : ovarian cyst or cysts	0	0.004	0.004	0	0	0	0	0	0	0	0.012	0.014	0.001	0	0	0	0	0	0	0	0	0	0	0	0	0	0.001	0	0	0	0	0	0	0	0	0	0.002	0	0	0	0	0	0	0	0	0	0	0	0
20002 Non-cancer illness code, self-reported : 1351 : uterine fibroids	0	0.008	0.008	0.001	0	0	0	0	0	0	0.019	0.015	0.001	0	0.001	0	0	0	0	0	0	0	0	0	0	0	0.002	0	0	0	0	0	0	0	0	0	0.004	0	0	0	0	0	0	0	0	0	0	0	0
20002 Non-cancer illness code, self-reported : 1352 : uterine polyps	0	0.001	0.001	0	0	0	0	0	0	0	0.004	0.002	0	0	0	0	0	0	0	0	0	0	0	0	0	0	0	0	0	0	0	0	0	0	0	0	0.001	0	0	0	0	0	0	0	0	0	0	0	0
20002 Non-cancer illness code, self-reported : 1353 : vaginal prolapse/uterine prolapse	0.001	0.003	0.003	0	0	0	0	0	0	0	0.009	0.007	0.001	0	0	0	0	0	0	0	0	0	0	0	0	0	0	0	0	0	0	0	0	0	0	0	0.001	0	0	0	0	0	0.002	0.002	0	0	0	0	0
20002 Non-cancer illness code, self-reported : 1367 : breast cysts	0	0.002	0.002	0	0	0	0	0	0	0	0.005	0.003	0	0	0	0	0	0	0	0	0	0	0	0	0	0	0	0	0	0	0	0	0	0	0	0	0.001	0	0	0	0	0	0	0	0	0	0	0	0
20002 Non-cancer illness code, self-reported : 1374 : allergy/hypersensitivity/anaphylaxis	0	0	0	0	0	0	0	0	0	0	0.01	0.001	0.001	0	0	0	0	0	0	0	0	0	0	0	0	0	0	0	0	0	0	0	0	0	0	0	0	0	0	0	0	0	0	0	0	0	0	0	0
20002 Non-cancer illness code, self-reported : 1385 : allergy or anaphylactic reaction to food	0	0	0	0	0	0	0	0	0	0	0.008	0.001	0.001	0	0	0	0	0	0	0	0	0	0	0	0	0	0	0	0	0	0	0	0	0	0	0	0	0	0	0	0	0	0	0	0	0	0	0	0
20002 Non-cancer illness code, self-reported : 1386 : allergy or anaphylactic reaction to drug	0	0	0	0.001	0	0	0	0	0	0	0.019	0.004	0.001	0	0	0	0	0	0	0	0	0	0	0	0	0	0	0	0	0	0	0	0	0	0	0	0	0	0	0	0	0	0	0	0	0	0	0	0
20002 Non-cancer illness code, self-reported : 1387 : hayfever/allergic rhinitis	0.002	0	0	0.001	0	0	0	0	0	0	0.033	0.001	0.004	0.001	0	0	0	0	0.001	0.001	0	0	0	0	0	0	0	0	0	0	0	0.001	0	0	0	0	0.001	0	0	0	0	0	0.003	0.003	0	0	0	0	0
20002 Non-cancer illness code, self-reported : 1396 : enlarged prostate	0.009	0.005	0.005	0	0	0	0	0	0	0	0.009	0.001	0.004	0.002	0.001	0	0	0	0.001	0	0	0	0	0	0	0	0.002	0	0	0	0.001	0	0	0.001	0	0	0.002	0	0	0.001	0	0	0.009	0.009	0	0	0	0	0
20002 Non-cancer illness code, self-reported : 1398 : pneumonia	0.001	0	0	0	0	0	0	0	0	0	0.018	0.001	0.001	0	0	0	0	0	0	0	0	0	0	0	0	0	0	0	0	0	0	0	0	0	0	0	0	0	0	0	0	0	0.001	0.001	0	0	0	0	0
20002 Non-cancer illness code, self-reported : 1402 : endometriosis	0.001	0.003	0.003	0	0	0	0	0	0	0	0.01	0.012	0.001	0	0	0	0	0	0	0	0	0	0	0	0	0	0.001	0	0	0	0	0	0	0	0	0	0.001	0	0	0	0	0	0.001	0.001	0	0	0	0	0
20002 Non-cancer illness code, self-reported : 1405 : other renal/kidney problem	0	0	0	0	0	0	0	0	0	0	0.006	0.001	0.001	0	0	0	0	0	0	0	0	0	0	0	0	0	0	0	0	0	0	0	0	0	0	0	0	0	0	0	0	0	0	0	0	0	0	0	0
20002 Non-cancer illness code, self-reported : 1406 : muscle or soft tissue injuries	0	0.001	0.001	0	0	0	0	0	0	0	0.013	0.002	0	0	0	0	0	0	0	0	0	0	0	0	0	0	0	0	0	0	0	0	0	0	0	0	0	0	0	0	0	0	0	0	0	0	0	0	0
20002 Non-cancer illness code, self-reported : 1412 : bronchitis	0	0	0	0	0	0	0	0	0	0	0.014	0.001	0.001	0	0	0	0	0	0	0	0	0	0	0	0	0	0	0	0	0	0	0	0	0	0	0	0	0	0	0	0	0	0	0	0	0	0	0	0
20002 Non-cancer illness code, self-reported : 1413 : nasal/sinus disorder	0	0	0	0	0	0	0	0	0	0	0.004	0.001	0	0	0	0	0	0	0	0	0	0	0	0	0	0	0	0	0	0	0	0	0	0	0	0	0	0	0	0	0	0	0	0	0	0	0	0	0
20002 Non-cancer illness code, self-reported : 1415 : ear/vestibular disorder	0.001	0	0	0	0	0	0	0	0	0	0.009	0.002	0	0	0	0	0	0	0	0	0	0	0	0	0	0	0	0	0	0	0	0	0	0	0	0	0	0	0	0	0	0	0	0	0	0	0	0	0
20002 Non-cancer illness code, self-reported : 1416 : chronic sinusitis	0	0	0	0	0	0	0	0	0	0	0.007	0.002	0.001	0	0	0	0	0	0	0	0	0	0	0	0	0	0	0	0	0	0	0	0	0	0	0	0	0	0	0	0	0	0	0	0	0	0	0	0
20002 Non-cancer illness code, self-reported : 1417 : nasal polyps	0	0	0	0	0	0	0	0	0	0	0.005	0.002	0.001	0	0	0	0	0	0	0	0	0	0	0	0	0	0	0	0	0	0	0	0	0	0	0	0	0	0	0	0	0	0	0	0	0	0	0	0
20002 Non-cancer illness code, self-reported : 1421 : meniere's disease	0	0	0	0	0	0	0	0	0	0	0.002	0	0.001	0	0	0	0	0	0	0	0	0	0	0	0	0	0	0	0	0	0	0	0	0	0	0	0	0	0	0	0	0	0	0	0	0	0	0	0
20002 Non-cancer illness code, self-reported : 1434 : other neurological problem	0	0	0	0	0	0	0	0	0	0	0.004	0.001	0.001	0	0	0	0	0	0	0	0	0	0	0	0	0	0	0	0	0	0	0	0	0	0	0	0	0	0	0	0	0	0	0	0	0	0	0	0
20002 Non-cancer illness code, self-reported : 1436 : headaches (not migraine)	0.001	0	0	0	0	0	0	0	0	0	0.006	0	0.001	0	0	0	0	0	0	0	0	0	0	0	0	0	0	0	0	0	0	0	0	0	0	0	0	0	0	0	0.001	0	0.001	0.001	0.001	0	0	0	0
20002 Non-cancer illness code, self-reported : 1440 : tuberculosis (tb)	0.002	0	0	0	0	0	0	0	0	0	0.005	0.001	0	0	0	0	0	0	0	0	0	0	0	0	0	0	0	0	0	0	0	0	0	0	0	0	0	0	0	0	0	0	0.002	0.002	0	0	0	0	0
20002 Non-cancer illness code, self-reported : 1442 : helicobacter pylori	0	0	0	0	0	0	0	0	0	0	0.004	0.001	0	0	0	0	0	0	0	0	0	0	0	0	0	0	0	0	0	0	0	0	0	0	0	0	0	0	0	0	0	0.001	0	0	0	0.001	0	0	0
20002 Non-cancer illness code, self-reported : 1452 : eczema/dermatitis	0.001	0	0	0.001	0	0	0	0	0	0	0.022	0	0.003	0	0	0	0	0	0	0	0	0	0	0	0	0	0	0	0	0	0	0	0	0	0	0	0	0	0	0	0	0	0.001	0.001	0	0	0	0	0
20002 Non-cancer illness code, self-reported : 1453 : psoriasis	0	0	0	0	0	0	0	0	0	0	0.007	0	0.002	0	0	0	0	0	0	0	0	0	0	0	0	0	0	0	0	0	0	0	0	0	0	0	0	0	0	0	0	0	0	0	0	0	0	0	0
20002 Non-cancer illness code, self-reported : 1456 : malabsorption/coeliac disease	0	0.001	0	0	0	0	0	0	0	0	0.003	0	0.001	0	0	0	0	0	0	0	0	0	0	0	0	0	0	0	0	0	0	0	0	0	0	0	0	0	0	0	0	0	0	0	0	0	0	0	0
20002 Non-cancer illness code, self-reported : 1457 : duodenal ulcer	0.001	0	0	0	0	0	0	0	0	0	0.006	0.001	0.001	0	0	0	0	0	0	0	0	0	0	0	0	0	0	0	0	0	0	0	0	0	0	0	0	0	0	0	0	0	0.001	0.001	0	0	0	0	0
20002 Non-cancer illness code, self-reported : 1458 : diverticular disease/diverticulitis	0.004	0.001	0.001	0	0	0	0	0	0	0	0.018	0.007	0.004	0	0.001	0	0	0	0	0.001	0	0	0	0	0	0	0	0	0	0	0	0	0	0	0	0	0.001	0	0	0	0	0	0.004	0.004	0	0	0	0	0
20002 Non-cancer illness code, self-reported : 1459 : colitis/not crohns or ulcerative colitis	0	0	0	0	0	0	0	0	0	0	0.001	0	0	0	0	0	0	0	0	0	0	0	0	0	0	0	0	0	0	0	0	0	0	0	0	0	0	0	0	0	0	0	0	0	0	0	0	0	0
20002 Non-cancer illness code, self-reported : 1460 : rectal or colon adenoma/polyps	0.001	0	0	0	0	0	0	0	0	0	0.005	0.003	0	0	0	0	0	0	0	0	0	0	0	0	0	0	0	0	0	0	0	0	0	0	0	0	0	0	0	0	0	0	0.001	0.001	0	0	0	0	0
20002 Non-cancer illness code, self-reported : 1462 : crohns disease	0	0	0	0	0	0	0	0	0	0	0.001	0.001	0.001	0	0	0	0	0	0	0	0	0	0	0	0	0	0	0	0	0	0	0	0	0	0	0	0	0	0	0	0	0	0	0	0	0	0	0	0
20002 Non-cancer illness code, self-reported : 1463 : ulcerative colitis	0	0	0	0	0	0	0	0	0	0	0.002	0.001	0.001	0	0	0	0	0	0	0	0	0	0	0	0	0	0	0	0	0	0	0	0	0	0	0	0	0	0	0	0	0	0	0	0	0	0	0	0
20002 Non-cancer illness code, self-reported : 1464 : rheumatoid arthritis	0.001	0.007	0.007	0	0	0	0.001	0	0	0	0.009	0.002	0.015	0	0	0	0	0.001	0	0.001	0	0	0	0	0	0	0	0	0	0	0	0	0	0	0	0	0.001	0	0	0	0	0	0.001	0.001	0	0	0	0	0
20002 Non-cancer illness code, self-reported : 1465 : osteoarthritis	0.024	0.015	0.015	0.002	0	0	0.001	0.002	0.001	0	0.08	0.024	0.041	0.004	0.005	0	0	0.001	0.001	0.008	0	0	0	0	0.001	0	0	0	0	0	0	0	0	0	0	0	0.006	0	0	0.002	0.003	0.005	0.024	0.024	0.003	0.005	0	0	0
20002 Non-cancer illness code, self-reported : 1466 : gout	0.002	0.005	0.004	0	0	0	0	0	0	0	0.012	0	0.008	0	0	0	0	0	0.001	0.001	0	0	0	0	0	0	0.001	0.001	0	0	0	0	0	0	0	0	0.002	0	0.002	0.002	0	0	0.002	0.002	0	0	0	0	0
20002 Non-cancer illness code, self-reported : 1467 : other joint disorder	0	0	0	0	0	0	0	0	0	0	0.005	0.001	0	0	0	0	0	0	0	0	0	0	0	0	0	0	0	0	0	0	0	0	0	0	0	0	0	0	0	0	0	0	0	0	0	0	0	0	0
20002 Non-cancer illness code, self-reported : 1471 : atrial fibrillation	0.003	0	0	0	0	0	0	0	0	0	0.007	0.001	0.006	0	0	0	0	0	0	0	0	0	0	0	0	0	0	0	0	0	0	0	0	0	0	0	0	0	0	0	0	0	0.003	0.003	0	0	0	0	0
20002 Non-cancer illness code, self-reported : 1473 : high cholesterol	0.04	0	0	0	0	0.002	0.001	0	0	0	0.132	0.005	0.101	0.007	0.005	0	0	0.001	0.002	0.01	0	0	0.001	0	0	0	0.001	0	0	0	0	0.001	0	0	0	0	0.001	0	0.001	0.01	0	0	0.042	0.042	0	0	0	0	0
20002 Non-cancer illness code, self-reported : 1474 : hiatus hernia	0.004	0.001	0.001	0	0	0	0.001	0	0	0	0.032	0.009	0.012	0.001	0.001	0	0	0	0	0.002	0	0	0	0	0	0	0	0	0	0	0	0	0	0	0	0	0.001	0	0	0	0.001	0.001	0.004	0.004	0.001	0.001	0	0	0
20002 Non-cancer illness code, self-reported : 1476 : sciatica	0	0	0	0	0	0	0	0	0	0	0.009	0	0.001	0	0	0	0	0	0	0	0	0	0	0	0	0	0	0	0	0	0	0	0	0	0	0	0	0	0	0	0	0	0	0	0	0	0	0	0
20002 Non-cancer illness code, self-reported : 1478 : cervical spondylosis	0.001	0.001	0.001	0	0	0	0	0.001	0	0	0.014	0.002	0.005	0	0	0	0	0	0	0.001	0	0	0	0	0	0	0	0	0	0	0	0	0	0	0	0	0	0	0	0	0.001	0.002	0.001	0.001	0.001	0.002	0	0	0
20002 Non-cancer illness code, self-reported : 1479 : rheumatic fever	0.001	0	0	0	0	0	0	0	0	0	0.003	0	0	0	0	0	0	0	0	0	0	0	0	0	0	0	0	0	0	0	0	0	0	0	0	0	0	0	0	0	0	0	0.001	0.001	0	0	0	0	0
20002 Non-cancer illness code, self-reported : 1482 : chronic fatigue syndrome	0	0.001	0.001	0	0	0	0	0	0	0	0.005	0	0.002	0	0	0	0	0	0	0	0.001	0	0	0	0	0	0	0	0	0	0	0	0	0	0	0	0	0	0	0	0	0	0	0	0	0	0	0	0
20002 Non-cancer illness code, self-reported : 1494 : varicose veins	0	0	0	0.004	0	0.001	0	0	0	0	0.005	0.002	0	0	0	0	0	0	0	0	0	0	0	0	0	0	0	0	0	0	0	0	0	0	0	0	0	0	0	0	0.001	0	0.001	0.001	0.001	0	0	0	0
20002 Non-cancer illness code, self-reported : 1502 : appendicitis	0	0	0	0.012	0	0.001	0	0	0	0	0.015	0.006	0	0	0	0	0	0	0	0	0	0	0	0	0	0	0	0	0	0	0	0	0	0	0	0	0	0	0	0	0.001	0	0.001	0.001	0.001	0	0	0	0
20002 Non-cancer illness code, self-reported : 1505 : haemorrhoids / piles	0	0	0	0.003	0	0.001	0	0	0	0	0.005	0.001	0	0	0	0	0	0	0	0	0	0	0	0	0	0	0	0	0	0	0	0	0	0	0	0	0	0	0	0	0.001	0	0	0	0.001	0	0	0	0
20002 Non-cancer illness code, self-reported : 1513 : inguinal hernia	0.001	0.001	0.001	0.006	0	0.001	0	0	0	0	0.005	0.001	0	0	0	0	0	0	0	0	0	0	0	0	0	0	0.001	0	0	0	0	0	0	0	0	0	0.001	0	0	0	0.001	0	0.001	0.001	0.001	0	0	0	0
20002 Non-cancer illness code, self-reported : 1534 : back pain	0	0	0	0.003	0	0.001	0	0	0	0	0.007	0	0.001	0	0	0	0	0	0	0	0	0	0	0	0	0	0	0	0	0	0	0	0	0	0	0	0	0	0	0	0.001	0	0	0	0.001	0	0	0	0
20002 Non-cancer illness code, self-reported : 1537 : joint pain	0	0	0	0.002	0	0.001	0	0	0	0	0.004	0	0	0	0	0	0	0	0	0	0	0	0	0	0	0	0	0	0	0	0	0	0	0	0	0	0	0	0	0	0	0	0	0	0	0	0	0	0
20002 Non-cancer illness code, self-reported : 1538 : arthritis (nos)	0.001	0.001	0.002	0.008	0	0.001	0	0	0	0	0.008	0.001	0.003	0.001	0	0	0	0	0	0.001	0	0	0	0	0	0	0	0	0	0	0	0	0	0	0	0	0	0	0	0	0.001	0	0.002	0.002	0.001	0	0	0	0
20002 Non-cancer illness code, self-reported : 1556 : menorrhagia (unknown cause)	0	0.002	0.002	0.003	0	0.001	0	0	0	0	0.009	0.003	0.001	0	0	0	0	0	0	0	0	0	0	0	0	0	0	0	0	0	0	0	0	0	0	0	0.001	0	0	0	0	0	0	0	0	0	0	0	0
20002 Non-cancer illness code, self-reported : 1559 : miscarriage	0	0.001	0.001	0.002	0	0.001	0	0	0	0	0.003	0.002	0	0	0	0	0	0	0	0	0	0	0	0	0	0	0	0	0	0	0	0	0	0	0	0	0	0	0	0	0	0	0	0	0	0	0	0	0
20002 Non-cancer illness code, self-reported : 1568 : measles / morbillivirus	0	0	0	0.001	0	0	0	0	0	0	0.015	0	0	0	0	0	0	0	0	0	0	0	0	0	0	0	0	0	0	0	0	0	0	0	0	0	0	0	0	0	0	0.001	0	0	0	0.001	0	0	0
20002 Non-cancer illness code, self-reported : 1569 : mumps / epidemic parotitis	0	0	0	0	0	0	0	0	0	0	0.01	0	0	0	0	0	0	0	0	0	0	0	0	0	0	0	0	0	0	0	0	0	0	0	0	0	0	0	0	0	0	0.001	0	0	0	0.001	0	0	0
20002 Non-cancer illness code, self-reported : 1571 : chickenpox	0	0	0	0.001	0	0.001	0	0.001	0	0	0.014	0	0	0	0	0	0	0	0	0	0	0	0	0	0	0	0	0	0	0	0	0	0	0	0	0	0	0	0	0	0	0.001	0	0	0	0.001	0	0	0
20002 Non-cancer illness code, self-reported : 1598 : tonsiltis	0	0	0	0.008	0	0.001	0	0	0	0	0.011	0.004	0	0	0	0	0	0	0	0	0	0	0	0	0	0	0	0	0	0	0	0	0	0	0	0	0	0	0	0	0.001	0	0	0	0.001	0	0	0	0
20002 Non-cancer illness code, self-reported : 1617 : osteopenia	0.001	0.002	0.002	0.002	0	0	0	0	0	0	0.004	0.001	0.001	0	0	0	0	0	0	0	0	0	0	0	0	0	0	0	0	0	0	0	0	0	0	0	0.001	0	0	0	0	0	0.001	0.001	0	0	0	0	0
20002 Non-cancer illness code, self-reported : 1633 : fracture upper arm / humerus / elbow	0	0	0	0.002	0	0.001	0	0	0	0	0.004	0	0	0	0	0	0	0	0	0	0	0	0	0	0	0	0	0	0	0	0	0	0	0	0	0	0	0	0	0	0	0	0	0	0	0	0	0	0
20002 Non-cancer illness code, self-reported : 1634 : fracture forearm / wrist	0	0	0	0.003	0	0	0	0	0	0	0.005	0	0	0	0	0	0	0	0	0	0	0	0	0	0	0	0	0	0	0	0	0	0	0	0	0	0	0	0	0	0	0	0	0	0	0	0	0	0
20002 Non-cancer illness code, self-reported : 1637 : fracture wrist / colles fracture	0	0	0	0.002	0	0	0	0	0	0	0.004	0	0	0	0	0	0	0	0	0	0	0	0	0	0	0	0	0	0	0	0	0	0	0	0	0	0	0	0	0	0	0	0	0	0	0	0	0	0
20002 Non-cancer illness code, self-reported : 1651 : fracture lower leg / ankle	0	0	0	0.005	0	0.001	0	0	0	0	0.007	0.001	0	0	0	0	0	0	0	0	0	0	0	0	0	0	0	0	0	0	0	0	0	0	0	0	0	0	0	0	0	0.001	0	0	0	0.001	0	0	0
20002 Non-cancer illness code, self-reported : 1666 : benign breast lump	0	0.002	0.002	0.003	0	0.001	0	0	0	0	0.005	0.003	0	0	0	0	0	0	0	0	0	0	0	0	0	0	0	0	0	0	0	0	0	0	0	0	0.001	0	0	0	0	0	0	0	0	0	0	0	0
20002 Non-cancer illness code, self-reported : 99999 : unclassifiable	0.001	0	0	0.004	0	0.006	0	0.001	0	0	0.043	0.008	0.006	0	0	0	0	0	0	0	0	0	0	0	0	0	0	0	0	0	0	0	0	0	0	0	0	0	0	0	0.003	0.003	0	0	0.003	0.003	0	0	0
20084 Vitamin and/or mineral supplement use : 468 : Multivitamin	0	0	0	0.008	0	0.002	0	0.001	0	0	0	0	0	0	0	0	0	0	0	0	0	0	0	0	0	0	0	0	0	0	0.001	0	0	0	0	0	0	0	0	0	0.001	0.002	0	0	0.001	0.002	0	0	0
20084 Vitamin and/or mineral supplement use : 469 : Multivitamin with iron	0	0	0	0.003	0	0.001	0	0	0	0	0	0	0	0	0	0	0	0	0	0	0	0	0	0	0	0	0	0	0	0	0	0	0	0	0	0	0	0	0	0	0.001	0.001	0	0	0	0.001	0	0	0
20084 Vitamin and/or mineral supplement use : 471 : Multivitamin with multimineral	0	0	0	0.006	0	0.002	0	0.001	0	0	0	0	0	0	0	0	0	0	0	0	0	0	0	0	0	0	0	0	0	0	0.001	0	0	0	0	0	0	0	0	0	0.002	0.003	0	0	0.002	0.003	0	0	0
20084 Vitamin and/or mineral supplement use : 472 : Fish oil	0.002	0.001	0.001	0.025	0	0.007	0.001	0.003	0.001	0	0.001	0	0	0.001	0.001	0	0.001	0	0	0	0	0	0	0	0.001	0.001	0	0.001	0	0	0	0	0	0	0	0	0	0	0	0	0.002	0.006	0.004	0.004	0.002	0.006	0	0	0
20084 Vitamin and/or mineral supplement use : 473 : Glucosamine/chondroitin	0.001	0.001	0.001	0.016	0	0.004	0.001	0.002	0.001	0	0.001	0.001	0	0.001	0.001	0	0.001	0.001	0	0	0	0	0	0	0.001	0.001	0.001	0.001	0	0	0	0	0	0	0	0	0	0	0	0	0.001	0.004	0.003	0.003	0.001	0.004	0	0	0
20084 Vitamin and/or mineral supplement use : 474 : Evening primrose	0	0.003	0.003	0.006	0	0.001	0	0.001	0	0	0	0	0	0	0	0	0	0	0	0	0	0	0	0	0	0	0.001	0	0	0	0.001	0	0	0	0	0	0.001	0	0	0	0.001	0.001	0	0	0.001	0.001	0	0	0
20084 Vitamin and/or mineral supplement use : 476 : Vitamin B6	0	0.001	0.001	0.003	0	0.001	0	0	0	0	0	0	0	0	0	0	0	0	0	0	0	0	0	0	0	0	0	0	0	0	0.001	0	0	0	0	0	0	0	0	0	0	0.001	0	0	0.001	0.001	0	0	0
20084 Vitamin and/or mineral supplement use : 477 : Vitamin B12	0	0	0	0.003	0	0	0	0	0	0	0	0	0	0	0	0	0	0	0	0	0	0	0	0	0	0	0	0	0	0	0	0	0	0	0	0	0	0	0	0	0.001	0.001	0	0	0.001	0.001	0	0	0
20084 Vitamin and/or mineral supplement use : 478 : Vitamin C	0	0	0	0.007	0	0.001	0	0.001	0	0	0	0	0	0	0	0	0	0	0	0	0	0	0	0	0	0	0	0	0	0	0.001	0	0	0	0	0	0	0	0	0	0.002	0.003	0	0	0.002	0.002	0	0	0
20084 Vitamin and/or mineral supplement use : 479 : Vitamin D	0	0.001	0.001	0.005	0	0.001	0	0.001	0	0	0	0	0.001	0	0	0	0	0	0	0	0	0	0	0	0	0	0	0	0	0	0	0	0	0	0	0	0	0	0	0	0.001	0.002	0.001	0.001	0.001	0.002	0	0	0
20084 Vitamin and/or mineral supplement use : 480 : Vitamin E	0	0	0	0.003	0	0	0	0	0	0	0	0	0	0	0	0	0	0	0	0	0	0	0	0	0	0	0	0	0	0	0	0	0	0	0	0	0	0	0	0	0.001	0.001	0	0	0.001	0.001	0	0	0
20084 Vitamin and/or mineral supplement use : 481 : Folic acid	0	0	0	0.002	0	0	0	0	0	0	0	0	0	0	0	0	0	0	0	0	0	0	0	0	0	0	0	0	0	0	0	0	0	0	0	0	0	0	0	0	0.001	0.001	0	0	0.001	0.001	0	0	0
20084 Vitamin and/or mineral supplement use : 483 : Magnesium	0	0.001	0.001	0.002	0	0	0	0	0	0	0	0	0	0	0	0	0	0	0	0	0	0	0	0	0	0	0	0	0	0	0.001	0	0	0	0	0	0	0	0	0	0.001	0.001	0	0	0.001	0.001	0	0	0
20084 Vitamin and/or mineral supplement use : 484 : Selenium	0	0	0	0.002	0	0	0	0	0	0	0	0	0	0	0	0	0	0	0	0	0	0	0	0	0	0	0	0	0	0	0	0	0	0	0	0	0	0	0	0	0.001	0.001	0	0	0.001	0.001	0	0	0
20084 Vitamin and/or mineral supplement use : 485 : Calcium	0.001	0.003	0.003	0.007	0	0.001	0	0.001	0	0	0.001	0.001	0.001	0	0	0	0	0	0	0	0	0	0	0	0.001	0.001	0.001	0	0	0	0.001	0	0	0	0	0	0.001	0	0	0	0.002	0.003	0.001	0.001	0.002	0.003	0	0	0
20084 Vitamin and/or mineral supplement use : 486 : Iron	0	0	0	0.002	0	0	0	0	0	0	0	0	0	0	0	0	0	0	0	0	0	0	0	0	0	0	0	0	0	0	0	0	0	0	0	0	0	0	0	0	0.001	0.001	0	0	0.001	0.001	0	0	0
20084 Vitamin and/or mineral supplement use : 487 : Zinc	0	0	0	0.004	0	0.001	0	0.001	0	0	0	0	0	0	0	0	0	0	0	0	0	0	0	0	0	0	0	0	0	0	0.001	0	0	0	0	0	0	0	0	0	0.001	0.002	0	0	0.001	0.001	0	0	0
20084 Vitamin and/or mineral supplement use : 488 : Other vitamin	0	0	0	0.004	0	0.001	0	0	0	0	0	0	0	0	0	0	0	0	0	0	0	0	0	0	0	0	0	0	0	0	0	0	0	0	0	0	0	0	0	0	0	0.001	0	0	0	0.001	0	0	0
20085 Reason for not eating or drinking normally : 5 : Away	0	0	0	0.008	0	0.002	0	0.001	0	0	0	0	0	0	0	0	0	0	0	0	0	0	0	0	0	0	0	0	0	0	0	0	0	0	0	0	0	0	0	0	0.001	0.003	0	0	0.001	0.003	0	0	0
20085 Reason for not eating or drinking normally : 6 : Other reason untypical diet	0.002	0	0	0.012	0	0.003	0	0.002	0	0	0	0	0	0	0	0	0	0	0.001	0	0	0	0	0	0	0	0	0	0	0	0	0	0	0	0	0	0	0	0	0	0.002	0.004	0.001	0.001	0.002	0.003	0	0	0
20086 Type of special diet followed : 10 : Low calorie	0	0.002	0.003	0.014	0	0.004	0	0.001	0	0	0.001	0.001	0	0	0	0	0	0	0	0	0	0	0	0.002	0.002	0	0.003	0	0	0	0.001	0	0	0	0	0	0	0	0	0	0.001	0.002	0	0	0.001	0.002	0	0	0
20086 Type of special diet followed : 11 : Vegetarian	0.001	0	0	0.004	0	0.001	0	0	0	0	0	0	0	0	0	0	0	0	0	0.001	0	0	0.001	0.001	0	0.001	0	0	0	0	0.001	0	0	0	0	0	0	0	0	0	0.001	0.002	0.001	0.001	0.001	0.002	0	0	0
20086 Type of special diet followed : 13 : Other	0	0	0	0.004	0	0.001	0	0.001	0	0	0.001	0	0	0	0	0	0	0	0	0	0	0	0	0	0	0	0	0	0	0	0	0	0	0	0	0	0	0	0	0	0.001	0.001	0	0	0.001	0.001	0	0	0
20086 Type of special diet followed : 8 : Gluten-free	0	0.001	0.001	0.003	0	0.001	0	0	0	0	0.001	0	0	0	0	0	0	0	0	0	0	0	0	0	0	0	0.002	0	0	0	0.001	0	0	0	0	0	0	0	0	0	0.001	0.001	0	0	0.001	0.001	0	0	0
20086 Type of special diet followed : 9 : Lactose-free	0	0	0	0.002	0	0	0	0	0	0	0	0	0	0	0	0	0	0	0	0	0	0	0	0	0	0	0	0	0	0	0.001	0	0	0	0	0	0	0	0	0	0.001	0.001	0	0	0.001	0.001	0	0	0
20087 Types of spread used on bread/crackers : 159 : Butter on bread/crackers	0	0	0	0.024	0	0.006	0	0.002	0.001	0	0	0	0.001	0	0	0	0	0	0	0.001	0	0	0	0	0	0	0	0	0	0	0	0	0	0	0	0	0	0	0	0	0.003	0.007	0	0	0.003	0.007	0	0	0
20087 Types of spread used on bread/crackers : 160 : Spreadable butter on bread/crackers	0	0	0	0.01	0	0.003	0	0	0	0	0	0	0	0	0	0	0	0	0	0	0	0	0	0	0	0	0	0	0	0	0	0	0	0	0	0	0	0	0	0	0.001	0.001	0	0	0.001	0.001	0	0	0
20087 Types of spread used on bread/crackers : 161 : Low fat butter on bread/crackers	0	0	0	0.002	0	0.001	0	0	0	0	0	0	0	0	0	0	0	0	0	0	0	0	0	0	0	0	0	0	0	0	0	0	0	0	0	0	0	0	0	0	0	0	0	0	0	0	0	0	0
20087 Types of spread used on bread/crackers : 162 : Normal fat butter on bread/crackers	0	0	0	0.009	0	0.003	0	0.002	0.001	0	0	0	0.001	0	0	0	0	0	0	0.001	0	0	0	0	0	0	0	0	0	0	0	0	0	0	0	0	0	0	0	0	0.002	0.005	0	0	0.002	0.005	0	0	0
20087 Types of spread used on bread/crackers : 164 : Olive spread on bread/crackers	0	0	0	0.012	0	0.003	0	0.002	0	0	0	0	0	0	0	0	0	0	0	0	0	0	0	0	0	0	0.001	0	0	0	0	0	0	0	0	0	0	0	0	0	0.001	0.004	0	0	0.001	0.003	0	0	0
20087 Types of spread used on bread/crackers : 166 : Low fat olive spread on bread/crackers	0	0	0	0.005	0	0.001	0	0	0	0	0	0	0	0	0	0	0	0	0	0	0	0	0	0	0	0	0	0	0	0	0	0	0	0	0	0	0	0	0	0	0	0.001	0	0	0	0.001	0	0	0
20087 Types of spread used on bread/crackers : 167 : Normal fat olive spread on bread/crackers	0	0	0	0.003	0	0.001	0	0.001	0	0	0	0	0	0	0	0	0	0	0	0	0	0	0	0	0	0	0	0	0	0	0	0	0	0	0	0	0	0	0	0	0	0.001	0	0	0	0.001	0	0	0
20087 Types of spread used on bread/crackers : 170 : Polyunsaturated margarine on bread/crackers	0	0	0	0.023	0	0.006	0.001	0.002	0	0	0.001	0	0	0	0	0	0	0	0	0	0	0	0	0	0	0	0.002	0	0	0	0	0	0	0	0	0	0.001	0	0	0	0.001	0.003	0	0	0.001	0.003	0	0	0
20087 Types of spread used on bread/crackers : 172 : Low fat polyunsaturated margarine on bread/crackers	0	0	0	0.009	0	0.002	0	0.001	0	0	0	0	0	0	0	0	0	0	0	0	0	0	0	0	0	0	0.001	0	0	0	0	0	0	0	0	0	0	0	0	0	0	0.001	0	0	0	0.001	0	0	0
20087 Types of spread used on bread/crackers : 173 : Normal fat polyunsaturated margarine on bread/crackers	0.001	0	0	0.004	0	0.001	0	0	0	0	0	0	0	0	0	0	0	0	0	0	0	0	0	0	0	0	0.001	0	0	0	0	0	0	0	0	0	0	0	0	0	0	0.001	0	0	0	0.001	0	0	0
20087 Types of spread used on bread/crackers : 174 : Cholesterol-lowering polyunsaturated margarine on bread/crackers	0	0	0	0.005	0	0.001	0	0.001	0	0	0.001	0	0	0	0	0	0	0	0	0	0	0	0	0	0	0	0	0	0	0	0	0	0	0	0	0	0	0	0	0	0.001	0.002	0.001	0.001	0.001	0.002	0	0	0
20087 Types of spread used on bread/crackers : 176 : Dairy spread on bread/crackers	0	0	0	0.006	0	0.002	0	0.001	0	0	0	0	0	0	0	0	0	0	0	0	0	0	0	0	0	0	0	0	0	0	0	0	0	0	0	0	0	0	0	0	0	0.002	0	0	0	0.002	0	0	0
20087 Types of spread used on bread/crackers : 178 : Low fat dairy spread on bread/crackers	0	0	0	0.002	0	0.001	0	0	0	0	0	0	0	0	0	0	0	0	0	0	0	0	0	0	0	0	0	0	0	0	0	0	0	0	0	0	0	0	0	0	0	0.001	0	0	0	0.001	0	0	0
20087 Types of spread used on bread/crackers : 179 : Normal fat dairy spread on bread/crackers	0.001	0	0	0.003	0	0.001	0	0	0	0	0	0	0	0	0	0	0	0	0	0	0	0	0	0	0	0	0	0	0	0	0	0	0	0	0	0	0	0	0	0	0	0.001	0	0	0	0.001	0	0	0
20087 Types of spread used on bread/crackers : 182 : Soya margarine on bread/crackers	0	0	0	0.001	0	0	0	0	0	0	0	0	0	0	0	0	0	0	0	0	0	0	0	0	0	0	0	0	0	0	0	0	0	0	0	0	0	0	0	0	0	0	0	0	0	0	0	0	0
20087 Types of spread used on bread/crackers : 188 : Unknown margarine on bread/crackers	0	0	0	0.004	0	0.001	0	0	0	0	0	0	0	0	0	0	0	0	0	0	0	0	0	0	0	0	0	0	0	0	0	0	0	0	0	0	0	0	0	0	0	0.001	0	0	0	0.001	0	0	0
20087 Types of spread used on bread/crackers : 193 : Unknown margarine on bread/crackers	0	0	0	0.001	0	0	0	0	0	0	0	0	0	0	0	0	0	0	0	0	0	0	0	0	0	0	0	0	0	0	0	0	0	0	0	0	0	0	0	0	0	0	0	0	0	0	0	0	0
20088 Types of spreads/sauces consumed : 332 : Jam/honey	0	0	0	0.019	0	0.005	0.001	0.002	0.001	0	0	0	0	0	0	0	0	0	0	0.001	0	0	0	0	0	0	0.002	0	0	0	0	0	0	0.001	0	0	0	0	0	0	0.002	0.006	0.001	0.001	0.002	0.006	0	0	0
20088 Types of spreads/sauces consumed : 333 : Cream	0	0	0	0.002	0	0.001	0	0.001	0	0	0	0	0	0	0	0	0	0	0	0	0	0	0	0	0	0	0	0	0	0	0	0	0	0	0	0	0	0	0	0	0	0.001	0	0	0	0.001	0	0	0
20088 Types of spreads/sauces consumed : 334 : Peanut butter	0.001	0	0	0.002	0	0.001	0	0.001	0.001	0	0	0	0	0	0	0	0	0	0	0	0	0	0	0	0	0	0	0	0	0	0	0	0	0	0	0	0	0	0	0	0.001	0.002	0	0	0.001	0.001	0	0	0
20088 Types of spreads/sauces consumed : 335 : Yeast extract	0	0	0	0.003	0	0.001	0	0.002	0.001	0	0	0	0	0	0	0	0	0	0	0.001	0	0	0	0	0	0	0.001	0	0	0	0	0	0	0	0	0	0	0	0	0	0.001	0.003	0	0	0.001	0.003	0	0	0
20088 Types of spreads/sauces consumed : 336 : Hummus	0	0	0	0.004	0	0.001	0	0.001	0	0	0	0	0	0	0	0	0	0	0	0.001	0	0	0	0	0	0	0	0	0	0	0	0	0	0	0	0	0	0	0	0	0.003	0.003	0	0	0.003	0.003	0	0	0
20088 Types of spreads/sauces consumed : 338 : Chutney/pickle	0	0	0	0.004	0	0.001	0	0.001	0	0	0	0	0	0	0	0	0	0	0	0	0	0	0	0	0	0	0	0	0	0	0	0	0	0	0	0	0	0	0	0	0	0.001	0	0	0	0.001	0	0	0
20088 Types of spreads/sauces consumed : 339 : Tomato ketchup	0.001	0	0	0.004	0	0.001	0	0.001	0	0	0	0	0	0	0	0	0	0	0	0	0	0	0	0	0	0	0	0	0	0	0	0	0	0	0	0	0	0	0	0	0.001	0.001	0.001	0.001	0.001	0.001	0	0	0
20088 Types of spreads/sauces consumed : 340 : Brown sauce	0	0	0	0.003	0	0.001	0	0	0	0	0	0	0	0	0	0	0	0	0	0	0	0	0	0	0	0	0	0	0	0	0	0	0	0	0	0	0	0	0	0	0	0	0	0	0	0	0	0	0
20088 Types of spreads/sauces consumed : 341 : Low fat mayonnaise	0	0	0	0.006	0	0.002	0	0.001	0	0	0	0	0	0	0	0	0	0	0	0	0	0	0	0.001	0	0	0	0	0	0	0	0	0	0	0	0	0	0	0	0	0	0.001	0	0	0	0.001	0	0	0
20088 Types of spreads/sauces consumed : 342 : Mayonnaise	0.001	0	0	0.007	0	0.002	0	0.001	0	0	0	0	0	0	0	0	0	0	0	0	0	0	0	0	0	0	0	0	0	0	0	0	0	0	0	0	0	0	0	0	0.001	0.003	0	0	0.001	0.003	0	0	0
20088 Types of spreads/sauces consumed : 343 : Salad dressing	0	0	0	0.005	0	0.001	0	0.001	0.001	0	0	0	0	0	0	0	0	0	0	0	0	0	0	0.001	0	0	0	0	0	0	0	0	0	0	0	0	0	0	0	0	0.002	0.003	0	0	0.002	0.003	0	0	0
20088 Types of spreads/sauces consumed : 344 : Oil for drizzling	0	0	0	0.003	0	0.001	0	0.001	0	0	0	0	0	0	0	0	0	0	0	0	0	0	0	0.001	0	0	0	0	0	0	0	0	0	0	0	0	0	0	0	0	0.001	0.002	0	0	0.001	0.002	0	0	0
20088 Types of spreads/sauces consumed : 346 : Tomato-based sauce	0.001	0	0	0.004	0	0.001	0	0.001	0	0	0	0	0	0	0	0	0	0	0	0	0	0	0	0	0	0	0	0	0	0	0	0	0	0	0	0	0	0	0	0	0.001	0.002	0	0	0.001	0.002	0	0	0
20088 Types of spreads/sauces consumed : 347 : Cheese sauce	0	0	0	0.002	0	0	0	0	0	0	0	0	0	0	0	0	0	0	0	0	0	0	0	0	0	0	0	0	0	0	0	0	0	0	0	0	0	0	0	0	0	0	0	0	0	0	0	0	0
20088 Types of spreads/sauces consumed : 348 : White/cream sauce	0	0	0	0.002	0	0.001	0	0	0	0	0	0	0	0	0	0	0	0	0	0	0	0	0	0	0	0	0	0	0	0	0	0	0	0	0	0	0	0	0	0	0	0	0	0	0	0.001	0	0	0
20088 Types of spreads/sauces consumed : 349 : Gravy	0	0	0	0.006	0	0.002	0	0.001	0	0	0	0	0	0	0	0	0	0	0	0	0	0	0	0	0	0	0	0	0	0	0	0	0	0	0	0	0	0	0	0	0	0.001	0	0	0	0.001	0	0	0
20088 Types of spreads/sauces consumed : 350 : Other sauce	0.001	0	0	0.005	0	0.001	0	0.001	0	0	0	0	0	0	0	0	0	0	0	0	0	0	0	0	0	0	0	0	0	0	0	0	0	0	0	0	0	0	0	0	0.001	0.002	0	0	0.001	0.001	0	0	0
20089 Type of meals eaten : 461 : Takeaway meals	0.002	0	0	0.005	0	0.001	0	0	0	0	0	0	0	0	0	0	0	0	0	0	0	0	0	0	0	0	0	0	0	0	0	0	0	0	0	0	0	0	0	0	0	0.001	0.001	0.001	0	0.001	0	0	0
20089 Type of meals eaten : 462 : Restaurant meals	0.001	0	0	0.016	0	0.004	0	0.002	0.001	0	0	0	0	0	0	0	0	0	0	0.001	0	0	0	0	0	0	0	0	0	0	0	0	0	0	0	0	0	0	0	0	0.004	0.006	0	0	0.004	0.006	0	0	0
20089 Type of meals eaten : 463 : Bought sandwiches	0.003	0	0	0.011	0	0.002	0	0.001	0	0	0	0	0.001	0.001	0	0	0	0	0.001	0.001	0	0	0	0	0	0	0	0	0	0	0	0	0	0	0	0	0.001	0	0	0	0.002	0.003	0.002	0.002	0.002	0.003	0	0	0
20089 Type of meals eaten : 464 : Ready meals	0.001	0	0	0.009	0	0.002	0	0.001	0	0	0	0	0	0	0	0	0	0	0.001	0	0	0	0.001	0	0	0	0	0	0	0	0	0	0	0	0	0	0	0	0	0	0.002	0.003	0.001	0.001	0.002	0.003	0	0	0
20089 Type of meals eaten : 465 : Home cooked meals	0.002	0	0	0.093	0	0.025	0.002	0.01	0.003	0	0	0	0.002	0	0	0	0	0	0	0.002	0	0	0	0	0	0	0	0	0	0	0	0.001	0.001	0	0	0	0.001	0	0	0	0.008	0.024	0	0	0.009	0.024	0	0	0
20090 Type of fat/oil used in cooking : 352 : Cooking fat unknown	0.002	0	0	0.019	0	0.004	0	0.002	0.001	0	0	0	0.001	0	0	0	0	0	0.001	0.001	0	0	0.001	0	0	0	0	0	0	0	0	0	0	0	0	0	0.001	0	0	0	0.004	0.006	0.001	0.001	0.004	0.006	0	0	0
20090 Type of fat/oil used in cooking : 353 : Olive oil	0.001	0	0	0.038	0	0.011	0.001	0.005	0.002	0	0	0	0.001	0	0	0	0.001	0	0	0.002	0	0	0.001	0.001	0	0.001	0.001	0	0	0	0.001	0	0	0	0	0	0	0	0	0	0.007	0.015	0	0	0.007	0.014	0	0	0
20090 Type of fat/oil used in cooking : 354 : Sunflower oil	0	0	0	0.015	0	0.004	0	0.001	0	0	0	0	0	0	0	0	0	0	0	0	0	0	0	0	0	0	0	0	0	0	0	0	0	0	0	0	0	0	0	0	0.002	0.004	0	0	0.002	0.004	0	0	0
20090 Type of fat/oil used in cooking : 355 : Vegetable oil	0	0	0	0.008	0	0.002	0	0.001	0	0	0	0	0	0	0	0	0	0	0	0	0	0	0	0	0	0	0	0	0	0	0	0	0	0	0	0	0	0	0	0	0.001	0.002	0	0	0.001	0.002	0	0	0
20090 Type of fat/oil used in cooking : 356 : Rapeseed oil	0	0	0	0.003	0	0.001	0	0	0	0	0	0	0	0	0	0	0	0	0	0	0	0	0	0	0	0	0	0	0	0	0	0	0	0	0	0	0	0	0	0	0.001	0.001	0	0	0	0.001	0	0	0
20090 Type of fat/oil used in cooking : 359 : Butter	0	0	0	0.012	0	0.004	0	0.001	0	0	0	0	0	0	0	0	0	0	0	0	0	0	0	0	0	0	0	0	0	0	0	0	0	0	0	0	0	0	0	0	0.002	0.004	0	0	0.002	0.004	0	0	0
20090 Type of fat/oil used in cooking : 360 : Spreadable butter	0	0	0	0.003	0	0.001	0	0	0	0	0	0	0	0	0	0	0	0	0	0	0	0	0	0	0	0	0	0	0	0	0	0	0	0	0	0	0	0	0	0	0	0	0	0	0	0	0	0	0
20090 Type of fat/oil used in cooking : 362 : Normal fat butter	0	0	0	0.006	0	0.002	0	0.002	0	0	0	0	0	0	0	0	0	0	0	0.001	0	0	0	0	0	0	0	0	0	0	0	0	0	0	0	0	0	0	0	0	0.001	0.004	0	0	0.001	0.004	0	0	0
20090 Type of fat/oil used in cooking : 365 : Olive spread	0	0	0	0.005	0	0.002	0	0.001	0	0	0	0	0	0	0	0	0	0	0	0	0	0	0	0	0	0	0	0	0	0	0	0	0	0	0	0	0	0	0	0	0	0.002	0	0	0	0.002	0	0	0
20090 Type of fat/oil used in cooking : 367 : Low fat olive spread for	0	0	0	0.002	0	0.001	0	0	0	0	0	0	0	0	0	0	0	0	0	0	0	0	0	0	0	0	0	0	0	0	0	0	0	0	0	0	0	0	0	0	0	0.001	0	0	0	0.001	0	0	0
20090 Type of fat/oil used in cooking : 368 : Normal fat olive spread	0	0	0	0.002	0	0	0	0	0	0	0	0	0	0	0	0	0	0	0	0	0	0	0	0	0	0	0	0	0	0	0	0	0	0	0	0	0	0	0	0	0	0.001	0	0	0	0.001	0	0	0
20090 Type of fat/oil used in cooking : 371 : Polyunsaturated margarine	0	0	0	0.008	0	0.003	0	0.001	0	0	0	0	0	0	0	0	0	0	0	0	0	0	0	0	0	0	0	0	0	0	0	0	0	0	0	0	0	0	0	0	0	0.001	0	0	0	0.001	0	0	0
20090 Type of fat/oil used in cooking : 373 : Low fat polyunsaturated margarine	0	0	0	0.004	0	0.001	0	0	0	0	0	0	0	0	0	0	0	0	0	0	0	0	0	0	0	0	0	0	0	0	0	0	0	0	0	0	0	0	0	0	0	0	0	0	0	0	0	0	0
20090 Type of fat/oil used in cooking : 374 : Normal fat polyunsaturated margarine	0	0	0	0.001	0	0	0	0	0	0	0	0	0	0	0	0	0	0	0	0	0	0	0	0	0	0	0	0	0	0	0	0	0	0	0	0	0	0	0	0	0	0	0	0	0	0	0	0	0
20090 Type of fat/oil used in cooking : 375 : Cholesterol lowering polyunsaturated margarine	0	0	0	0.002	0	0.001	0	0	0	0	0	0	0	0	0	0	0	0	0	0	0	0	0	0	0	0	0	0	0	0	0	0	0	0	0	0	0	0	0	0	0	0.001	0	0	0	0	0	0	0
20090 Type of fat/oil used in cooking : 377 : Dairy spread	0	0	0	0.003	0	0.001	0	0	0	0	0	0	0	0	0	0	0	0	0	0	0	0	0	0	0	0	0	0	0	0	0	0	0	0	0	0	0	0	0	0	0	0	0	0	0	0	0	0	0
20090 Type of fat/oil used in cooking : 389 : Unknown/other soft margarine	0	0	0	0.001	0	0	0	0	0	0	0	0	0	0	0	0	0	0	0	0	0	0	0	0	0	0	0	0	0	0	0	0	0	0	0	0	0	0	0	0	0	0	0	0	0	0	0	0	0
20091 Type of sliced bread eaten : 1 : white	0.001	0	0	0.021	0	0.006	0	0.002	0	0	0	0	0	0	0	0	0	0	0	0	0	0	0.001	0.001	0.001	0.001	0.002	0.001	0	0	0.001	0	0	0	0	0	0.001	0	0	0	0	0.003	0	0	0	0.003	0	0	0
20091 Type of sliced bread eaten : 2 : mixed	0	0	0	0.021	0	0.005	0.001	0.002	0.001	0	0	0	0.001	0	0	0	0	0	0	0.001	0	0	0	0	0	0	0.001	0	0	0	0	0	0	0	0	0	0.001	0	0	0	0.002	0.006	0	0	0.003	0.006	0	0	0
20091 Type of sliced bread eaten : 3 : wholemeal	0	0	0	0.026	0	0.007	0.001	0.003	0.001	0	0	0	0	0	0	0	0	0	0	0.001	0	0	0	0	0	0	0.003	0	0	0	0	0	0	0	0	0	0	0	0	0	0.003	0.007	0	0	0.003	0.007	0	0	0
20091 Type of sliced bread eaten : 4 : seeded	0	0	0	0.01	0	0.002	0	0.001	0	0	0	0	0	0	0	0	0	0	0	0	0	0	0	0	0	0	0	0	0	0	0	0	0	0	0	0	0	0	0	0	0.001	0.003	0	0	0.001	0.003	0	0	0
20091 Type of sliced bread eaten : 5 : other	0	0	0	0.002	0	0	0	0	0	0	0	0	0	0	0	0	0	0	0	0	0	0	0	0	0	0	0	0	0	0	0	0	0	0	0	0	0	0	0	0	0	0.001	0	0	0	0.001	0	0	0
20092 Type of baguette eaten : 1 : white	0.001	0	0	0.007	0	0.001	0	0.001	0	0	0	0	0	0	0	0	0	0	0	0	0	0	0	0	0	0	0	0	0	0	0	0	0	0	0	0	0	0	0	0	0.001	0.002	0	0	0.001	0.002	0	0	0
20092 Type of baguette eaten : 2 : mixed	0	0	0	0.002	0	0.001	0	0	0	0	0	0	0	0	0	0	0	0	0	0	0	0	0	0	0	0	0	0	0	0	0	0	0	0	0	0	0	0	0	0	0	0.001	0	0	0	0.001	0	0	0
20092 Type of baguette eaten : 3 : wholemeal	0	0	0	0.002	0	0	0	0	0	0	0	0	0	0	0	0	0	0	0	0	0	0	0	0	0	0	0	0	0	0	0	0	0	0	0	0	0	0	0	0	0	0.001	0	0	0	0.001	0	0	0
20093 Type of large bap eaten : 1 : white	0	0	0	0.002	0	0	0	0	0	0	0	0	0	0	0	0	0	0	0	0	0	0	0	0	0	0	0	0	0	0	0	0	0	0	0	0	0	0	0	0	0	0	0	0	0	0	0	0	0
20094 Type of bread roll eaten : 1 : white	0.001	0	0	0.007	0	0.002	0	0	0	0	0	0	0	0	0	0	0	0	0	0	0	0	0	0	0	0	0	0	0	0	0	0	0	0	0	0	0	0	0	0	0	0.001	0	0	0	0.001	0	0	0
20094 Type of bread roll eaten : 2 : mixed	0	0	0	0.003	0	0.001	0	0	0	0	0	0	0	0	0	0	0	0	0	0	0	0	0	0	0	0	0	0	0	0	0	0	0	0	0	0	0	0	0	0	0	0	0	0	0	0	0	0	0
20094 Type of bread roll eaten : 3 : wholemeal	0	0	0	0.002	0	0.001	0	0	0	0	0	0	0	0	0	0	0	0	0	0	0	0	0	0	0	0	0	0	0	0	0	0	0	0	0	0	0	0	0	0	0	0	0	0	0	0	0	0	0
20094 Type of bread roll eaten : 4 : seeded	0	0	0	0.002	0	0	0	0	0	0	0	0	0	0	0	0	0	0	0	0	0	0	0	0	0	0	0	0	0	0	0	0	0	0	0	0	0	0	0	0	0	0	0	0	0	0	0	0	0
20095 Size of white wine glass drunk : 1 : small (125ml)	0	0	0	0.005	0	0.001	0	0.001	0	0	0	0	0	0	0	0	0	0	0	0.001	0	0	0	0	0	0	0	0	0	0	0	0	0	0	0	0	0	0	0	0	0.001	0.003	0	0	0.001	0.002	0	0	0
20095 Size of white wine glass drunk : 2 : medium (175ml)	0	0	0	0.007	0	0.002	0	0.001	0	0	0	0	0	0	0	0	0	0	0	0.001	0	0	0	0	0	0	0	0	0	0	0	0	0	0	0	0	0	0	0	0	0.002	0.003	0	0	0.002	0.003	0	0	0
20096 Size of red wine glass drunk : 1 : small (125ml)	0	0	0	0.006	0	0.001	0	0.001	0.001	0	0	0	0	0	0	0	0	0	0	0.001	0	0	0	0	0	0	0	0	0	0	0	0	0	0	0	0	0	0	0	0	0.001	0.003	0	0	0.001	0.003	0	0	0
20096 Size of red wine glass drunk : 2 : medium (175ml)	0	0	0	0.009	0	0.002	0	0.001	0	0	0	0	0	0	0	0	0	0	0	0.001	0	0	0	0	0	0	0	0	0	0	0	0	0	0	0	0	0.001	0	0	0	0.001	0.004	0	0	0.002	0.004	0	0	0
20096 Size of red wine glass drunk : 3 : large (250ml)	0	0	0	0.002	0	0	0	0	0	0	0	0	0	0	0	0	0	0	0	0	0	0	0	0	0	0	0	0	0	0	0	0	0	0	0	0	0	0	0	0	0	0	0	0	0	0	0	0	0
20097 Size of rose wine glass drunk : 2 : medium (175ml)	0	0	0	0.001	0	0	0	0	0	0	0	0	0	0	0	0	0	0	0	0	0	0	0	0	0	0	0	0	0	0	0	0	0	0	0	0	0	0	0	0	0	0.001	0	0	0	0.001	0	0	0
20098 Thickness of butter/margarine spread on sliced bread : 1 : thin	0	0	0	0.018	0	0.006	0	0.002	0	0	0	0	0	0	0	0	0	0	0	0	0	0	0	0	0	0	0.001	0	0	0	0	0	0	0	0	0	0	0	0	0	0.001	0.004	0	0	0.001	0.004	0	0	0
20098 Thickness of butter/margarine spread on sliced bread : 2 : medium	0	0.001	0.001	0.021	0	0.005	0.001	0.003	0.001	0	0	0	0	0	0	0	0	0	0	0	0	0	0	0	0.001	0	0.004	0	0	0	0	0	0	0	0	0	0.002	0	0	0	0.002	0.006	0	0	0.002	0.006	0	0	0
20098 Thickness of butter/margarine spread on sliced bread : 3 : thick	0	0	0	0.001	0	0	0	0	0	0	0	0	0	0	0	0	0	0	0	0	0	0	0	0	0	0	0	0	0	0	0	0	0	0	0	0	0	0	0	0	0	0.001	0	0	0	0.001	0	0	0
20099 Thickness of butter/margarine spread on baguettes : 1 : thin	0	0	0	0.002	0	0.001	0	0	0	0	0	0	0	0	0	0	0	0	0	0	0	0	0	0	0	0	0	0	0	0	0	0	0	0	0	0	0	0	0	0	0	0.001	0	0	0	0.001	0	0	0
20099 Thickness of butter/margarine spread on baguettes : 2 : medium	0	0	0	0.002	0	0	0	0	0	0	0	0	0	0	0	0	0	0	0	0	0	0	0	0	0	0	0	0	0	0	0	0	0	0	0	0	0	0	0	0	0	0.001	0	0	0	0.001	0	0	0
20101 Thickness of butter/margarine spread on bread rolls : 1 : thin	0	0	0	0.003	0	0.001	0	0	0	0	0	0	0	0	0	0	0	0	0	0	0	0	0	0	0	0	0	0	0	0	0	0	0	0	0	0	0	0	0	0	0	0	0	0	0	0	0	0	0
20101 Thickness of butter/margarine spread on bread rolls : 2 : medium	0	0	0	0.003	0	0.001	0	0	0	0	0	0	0	0	0	0	0	0	0	0	0	0	0	0	0	0	0	0	0	0	0	0	0	0	0	0	0	0	0	0	0	0	0	0	0	0	0	0	0
20102 Thickness of butter/margarine spread on crackers/crispbreads : 1 : thin	0	0	0	0.002	0	0.001	0	0	0	0	0	0	0	0	0	0	0	0	0	0	0	0	0	0	0	0	0	0	0	0	0	0	0	0	0	0	0	0	0	0	0	0	0	0	0	0	0	0	0
20102 Thickness of butter/margarine spread on crackers/crispbreads : 2 : medium	0	0	0	0.002	0	0	0	0	0	0	0	0	0	0	0	0	0	0	0	0	0	0	0	0	0	0	0	0	0	0	0	0	0	0	0	0	0	0	0	0	0	0	0	0	0	0	0	0	0
20105 Liquid used to make porridge : 78 : Porridge with water	0.001	0	0	0.007	0	0.001	0	0.001	0	0	0	0	0	0	0	0	0	0	0	0	0	0	0	0	0.001	0	0	0.002	0	0	0	0	0	0	0	0	0	0	0	0	0.001	0.002	0.001	0.001	0.001	0.002	0	0	0
20105 Liquid used to make porridge : 79 : Porridge with milk	0	0	0	0.014	0	0.003	0.001	0.001	0	0	0	0	0	0	0	0	0	0	0	0	0	0	0	0	0	0	0	0.003	0	0	0	0	0	0	0	0	0	0	0	0	0.001	0.002	0	0	0.001	0.002	0	0	0
20106 Type of yogurt eaten : 210 : Low fat yogurt consumers	0	0.001	0.001	0.025	0	0.007	0.001	0.002	0.001	0	0	0	0	0	0	0	0	0	0	0	0	0	0	0.001	0.002	0.001	0.001	0.001	0	0	0	0	0	0	0	0	0	0	0	0	0.001	0.005	0	0	0.002	0.005	0	0	0
20106 Type of yogurt eaten : 211 : Full fat yogurt consumers	0	0	0	0.005	0	0.001	0	0.001	0	0	0	0	0	0	0	0	0	0	0	0.001	0	0	0	0	0	0	0	0	0	0	0	0	0	0	0	0	0	0	0	0	0.001	0.002	0	0	0.001	0.002	0	0	0
20107 Illnesses of father : 1 : Heart disease	0.001	0.001	0.001	0	0	0	0	0	0	0	0.004	0.001	0.004	0	0	0	0	0	0	0	0	0	0	0	0	0	0	0	0	0	0	0	0	0	0	0	0	0	0	0.001	0	0.001	0.001	0.001	0	0	0	0	0
20107 Illnesses of father : 10 : Alzheimer's disease/dementia	0.001	0	0	0.001	0	0	0	0	0	0	0	0	0	0	0	0	0	0	0	0	0	0	0	0	0	0	0	0	0	0	0	0	0	0	0	0	0	0	0	0	0	0	0.002	0.002	0	0	0	0	0
20107 Illnesses of father : 11 : Parkinson's disease	0	0	0	0	0	0	0	0	0	0	0	0	0	0	0	0	0	0	0	0	0	0	0	0	0	0	0	0	0	0	0	0	0	0	0	0	0	0	0	0	0	0	0	0	0	0	0	0	0
20107 Illnesses of father : 12 : Severe depression	0.001	0	0	0	0	0	0	0	0	0	0.001	0	0	0	0	0	0	0	0	0	0	0	0	0	0	0	0	0	0	0	0	0	0	0	0	0	0	0	0	0.001	0	0	0.001	0.001	0	0	0	0	0
20107 Illnesses of father : 13 : Prostate cancer	0	0	0	0	0	0	0	0.001	0	0	0	0	0	0	0	0	0	0	0	0	0	0	0	0	0	0	0	0	0	0	0	0	0	0	0	0	0	0	0	0	0	0.001	0	0	0	0.001	0	0	0
20107 Illnesses of father : 2 : Stroke	0.002	0	0	0	0	0	0	0	0	0	0.001	0	0.001	0.001	0	0	0	0	0	0	0	0	0	0	0	0	0	0	0	0	0	0	0	0	0	0	0	0	0	0.001	0	0	0.002	0.002	0	0	0	0	0
20107 Illnesses of father : 3 : Lung cancer	0.003	0	0	0	0	0	0	0.001	0	0	0	0	0	0.001	0.001	0	0	0	0	0.001	0	0	0	0	0	0	0	0	0	0	0	0	0	0	0	0	0	0	0	0	0	0.001	0.003	0.003	0	0.001	0	0	0
20107 Illnesses of father : 4 : Bowel cancer	0	0	0	0	0	0	0	0	0	0	0	0	0	0	0	0	0	0	0	0	0	0	0	0	0	0	0	0	0	0	0	0	0	0	0	0	0	0	0	0	0	0	0	0	0	0	0	0	0
20107 Illnesses of father : 6 : Chronic bronchitis/emphysema	0.007	0.001	0.001	0	0	0	0	0.002	0	0	0.004	0.002	0.003	0.002	0.002	0	0	0	0.001	0.003	0	0	0	0	0	0	0	0	0.001	0	0	0.001	0.001	0	0	0	0.002	0	0	0	0.001	0.003	0.007	0.007	0.001	0.003	0	0	0
20107 Illnesses of father : 8 : High blood pressure	0.018	0	0	0	0	0	0	0	0	0	0.001	0	0	0.003	0.002	0	0	0	0.001	0.001	0	0	0	0	0	0	0	0	0	0	0.001	0	0	0	0	0	0.001	0	0.003	0	0	0	0.018	0.018	0	0	0	0	0
20107 Illnesses of father : 9 : Diabetes	0.007	0	0	0	0	0	0	0	0	0	0	0	0	0.001	0.001	0	0	0	0	0	0	0	0	0	0	0	0	0	0	0	0.001	0.001	0	0	0	0	0	0	0	0	0	0	0.007	0.007	0	0	0	0	0
20108 Ingredients in canned soup : 5 : Vegetables	0	0	0	0.004	0	0.001	0	0	0	0	0	0	0	0	0	0	0	0	0	0	0	0	0	0	0	0	0	0	0	0	0	0	0	0	0	0	0	0	0	0	0	0.001	0	0	0	0.001	0	0	0
20109 Ingredients in homemade soup : 5 : Vegetables	0	0	0	0.005	0	0.001	0	0	0	0	0	0	0	0	0	0	0	0	0	0	0	0	0	0	0	0	0	0	0	0	0	0	0	0	0	0	0	0	0	0	0	0.001	0	0	0	0.001	0	0	0
20110 Illnesses of mother : 1 : Heart disease	0.01	0.005	0.004	0	0	0	0	0.002	0	0	0.008	0.005	0.009	0.003	0.002	0	0	0	0	0.001	0	0	0	0	0	0	0	0	0	0	0	0	0	0	0	0	0.002	0	0	0.002	0	0.002	0.009	0.009	0.001	0.002	0	0	0
20110 Illnesses of mother : 10 : Alzheimer's disease/dementia	0.013	0.001	0.001	0.002	0	0.001	0	0	0	0	0.001	0.001	0	0.003	0.002	0	0	0	0	0	0	0	0	0	0	0	0	0	0	0	0	0.001	0.001	0.001	0	0	0.001	0	0	0.001	0	0	0.015	0.015	0	0	0	0	0
20110 Illnesses of mother : 11 : Parkinson's disease	0.001	0	0	0	0	0	0	0	0	0	0	0	0	0	0	0	0	0	0	0	0	0	0	0	0	0	0	0	0	0	0	0	0	0	0	0	0	0	0	0	0	0	0.001	0.001	0	0	0	0	0
20110 Illnesses of mother : 12 : Severe depression	0.001	0.001	0.001	0	0	0	0	0	0	0	0.002	0.001	0.001	0	0	0	0	0	0.001	0	0	0	0	0	0	0	0	0	0	0	0	0	0	0	0	0	0	0	0	0.001	0	0	0.001	0.001	0	0	0	0	0
20110 Illnesses of mother : 2 : Stroke	0.014	0.003	0.003	0	0	0	0	0	0	0	0.003	0.001	0.003	0.003	0.003	0	0	0	0	0.001	0	0	0	0	0	0	0	0.001	0	0	0	0	0	0.001	0	0	0.002	0	0	0.002	0	0	0.014	0.014	0	0	0	0	0
20110 Illnesses of mother : 3 : Lung cancer	0	0	0	0	0	0	0	0.001	0	0	0	0	0	0	0	0	0	0	0	0	0	0	0	0	0	0	0	0	0	0	0	0	0	0.001	0	0	0	0	0	0	0	0.001	0	0	0	0.001	0	0	0
20110 Illnesses of mother : 4 : Bowel cancer	0.002	0	0	0	0	0	0	0	0	0	0	0	0	0	0.001	0	0	0	0	0	0	0	0	0	0	0	0	0	0	0	0	0	0	0	0	0	0	0	0	0	0	0	0.002	0.002	0	0	0	0	0
20110 Illnesses of mother : 5 : Breast cancer	0	0	0	0	0	0	0	0	0	0.001	0	0	0	0	0	0	0	0	0	0	0	0	0	0	0	0	0	0	0	0	0	0.002	0.001	0	0	0	0	0	0	0	0	0	0	0	0	0	0	0	0
20110 Illnesses of mother : 6 : Chronic bronchitis/emphysema	0	0.001	0.001	0	0	0	0	0.001	0	0	0.002	0.001	0.002	0	0	0	0	0	0	0.001	0	0	0	0	0	0	0	0	0	0	0	0	0	0.001	0	0	0.001	0	0	0	0	0.001	0	0	0.001	0.001	0	0	0
20110 Illnesses of mother : 8 : High blood pressure	0.01	0.002	0.002	0	0	0	0	0	0	0	0.001	0	0.001	0.001	0.002	0	0	0	0.001	0	0	0	0	0	0	0	0.001	0	0	0	0.001	0	0	0	0	0	0	0	0.004	0.001	0	0	0.01	0.01	0	0	0	0	0
20110 Illnesses of mother : 9 : Diabetes	0.002	0	0	0	0	0	0.001	0	0	0	0.001	0	0.002	0	0	0	0	0	0	0.001	0	0	0	0	0	0	0	0	0	0	0	0.005	0.004	0	0	0	0	0	0	0	0	0	0.002	0.002	0	0	0	0	0
20111 Illnesses of siblings : 1 : Heart disease	0.019	0.003	0.003	0	0	0	0	0.002	0.001	0	0.01	0.003	0.012	0.003	0.003	0	0	0	0.001	0.003	0	0	0.001	0	0	0	0	0	0.001	0	0	0.042	0.012	0	0	0	0.002	0	0	0.002	0	0.002	0.019	0.019	0	0.002	0	0	0
20111 Illnesses of siblings : 10 : Alzheimer's disease/dementia	0.003	0	0	0	0	0	0	0	0	0	0	0	0	0	0	0	0	0	0	0	0	0	0	0	0	0	0	0	0	0	0	0.002	0.003	0	0	0	0	0	0	0	0	0	0.003	0.003	0	0	0	0	0
20111 Illnesses of siblings : 11 : Parkinson's disease	0.002	0	0	0	0	0	0	0	0	0	0	0	0	0.001	0	0	0	0	0	0	0	0	0	0	0	0	0	0	0	0	0	0.002	0.001	0	0	0	0	0	0	0	0	0	0.002	0.002	0	0	0	0	0
20111 Illnesses of siblings : 12 : Severe depression	0.001	0.002	0.002	0	0	0	0	0	0	0	0.003	0.001	0.001	0.001	0	0	0	0	0	0	0	0	0	0	0	0	0	0	0	0	0	0.004	0.008	0	0	0	0	0	0	0.001	0	0	0.001	0.001	0	0	0	0	0
20111 Illnesses of siblings : 13 : Prostate cancer	0.006	0	0	0	0	0	0	0	0	0.001	0.001	0	0.001	0.001	0.001	0	0	0	0	0	0	0	0	0	0	0	0	0	0	0	0	0.011	0	0	0	0	0	0	0	0	0	0	0.006	0.006	0	0	0	0	0
20111 Illnesses of siblings : 2 : Stroke	0.006	0.001	0.001	0	0	0	0	0.001	0	0	0.003	0.001	0.003	0.001	0.001	0	0	0	0.001	0.001	0	0	0	0	0	0	0	0	0	0	0	0.013	0.009	0	0	0	0.001	0	0	0.001	0	0	0.006	0.006	0	0	0	0	0
20111 Illnesses of siblings : 3 : Lung cancer	0.006	0	0	0	0	0	0	0.001	0	0	0.001	0	0.001	0.001	0.001	0	0	0	0.001	0.001	0	0	0	0	0	0	0	0	0	0	0	0.012	0.007	0	0	0	0.001	0	0	0.001	0	0.001	0.006	0.006	0	0.001	0	0	0
20111 Illnesses of siblings : 4 : Bowel cancer	0.006	0	0	0	0	0	0	0	0	0	0.001	0	0.001	0.001	0.001	0	0	0	0	0.001	0	0	0	0	0	0	0	0	0	0	0	0.009	0.007	0	0	0	0	0	0	0	0	0	0.006	0.006	0	0	0	0	0
20111 Illnesses of siblings : 5 : Breast cancer	0.004	0.001	0.001	0	0	0	0	0	0	0.001	0	0.001	0	0.001	0.001	0	0	0	0	0	0	0	0	0	0	0	0	0	0	0	0	0	0.03	0	0	0	0	0	0	0	0	0	0.004	0.004	0	0	0	0	0
20111 Illnesses of siblings : 6 : Chronic bronchitis/emphysema	0.003	0.002	0.002	0	0	0	0	0	0	0	0.003	0.001	0.003	0	0.001	0	0	0	0	0.001	0	0	0	0	0	0	0	0	0.001	0	0	0.007	0.007	0	0	0	0.001	0	0	0	0	0.001	0.003	0.003	0	0.001	0	0	0
20111 Illnesses of siblings : 8 : High blood pressure	0.007	0.004	0.004	0	0	0	0	0.001	0	0	0.012	0.003	0.013	0.002	0.001	0	0	0	0	0.002	0	0	0	0	0.001	0	0	0	0	0	0	0.023	0.023	0	0	0	0.003	0	0.006	0.009	0	0	0.007	0.007	0	0	0	0	0
20111 Illnesses of siblings : 9 : Diabetes	0.004	0.002	0.002	0	0	0	0.001	0	0	0	0.006	0.001	0.008	0.001	0	0	0	0	0	0.002	0	0	0.001	0	0.001	0	0	0	0	0	0	0.03	0.019	0	0	0	0.001	0	0	0.001	0	0	0.004	0.004	0	0	0	0	0
20112 Illnesses of adopted father : 1 : Heart disease	0	0	0	0	0	0	0	0	0	0	0	0	0	0	0	0	0	0	0	0	0	0	0	0	0	0	0	0	0	0	0	0	0	0	0	0	0	0	0	0	0	0	0	0	0	0	0	0	0
20113 Illnesses of adopted mother : 8 : High blood pressure	0	0	0	0	0	0	0	0	0	0	0	0	0	0	0	0	0	0	0	0	0	0	0	0	0	0	0	0	0	0	0	0	0	0	0	0	0	0	0	0	0	0	0	0	0	0	0	0	0
41214 Carer support indicators : 1 : Yes	0.001	0	0	0	0	0	0	0	0.001	0	0.003	0.001	0.004	0	0	0	0	0	0	0	0	0	0	0	0	0	0	0	0	0	0	0	0	0	0	0.001	0	0	0	0	0.001	0.001	0	0	0.001	0.001	0	0	0
41214 Carer support indicators : 2 : No	0.006	0.001	0.001	0.002	0	0	0	0.002	0.002	0.002	0.018	0.01	0.018	0.002	0.001	0	0	0	0.001	0.004	0	0	0	0	0	0	0	0	0.001	0	0	0.001	0.001	0	0	0	0.001	0	0	0	0.003	0.009	0.005	0.005	0.003	0.008	0	0	0
41214 Carer support indicators : 99 : Not known	0.013	0.006	0.007	0	0	0	0	0.002	0	0.008	0.031	0.039	0.03	0.002	0.001	0	0	0	0.002	0.005	0	0	0	0	0	0	0	0	0	0	0	0.001	0.001	0	0	0	0.004	0	0	0	0	0.004	0.013	0.013	0	0.004	0	0	0
41215 Detention categories : 0 : Informal, not formally detained	0	0.002	0.002	0.004	0	0.002	0	0	0	0.003	0.014	0.014	0.01	0	0	0	0	0	0	0.002	0	0	0	0	0	0	0	0	0	0	0	0	0	0.001	0	0	0.001	0	0	0	0.001	0	0	0	0.001	0	0	0	0
41215 Detention categories : 1 : Formally detained under Part II, Mental Health Act 1983	0	0	0	0.001	0	0	0	0.001	0.001	0	0.001	0.002	0	0	0	0	0	0	0	0	0	0	0	0	0	0	0	0	0	0	0	0	0	0	0	0	0	0	0	0	0.004	0.001	0	0	0.004	0.001	0	0	0
41218 History of psychiatric care on admission : 0 : No known previous psychiatric episodes	0	0.001	0.001	0	0	0	0	0.001	0.004	0	0.004	0.002	0.002	0	0	0	0	0	0	0.001	0	0	0	0	0	0	0	0	0	0	0	0	0	0	0	0	0	0	0	0	0.01	0.003	0	0	0.01	0.003	0	0	0
41218 History of psychiatric care on admission : 1 : One or more previous psychiatric episodes with this Health Care Provider	0	0	0	0	0	0	0	0	0	0	0.001	0	0.001	0	0	0	0	0	0	0	0	0	0	0	0	0	0	0	0	0	0	0	0	0	0	0	0	0	0	0	0	0	0	0	0	0	0	0	0
41218 History of psychiatric care on admission : 8 : Not applicable	0.016	0.005	0.006	0	0	0	0	0.003	0.001	0.008	0.035	0.037	0.033	0.003	0.001	0	0	0.001	0.003	0.006	0	0	0	0	0	0	0	0	0.001	0	0	0.001	0.001	0.001	0	0	0.004	0	0	0	0.002	0.007	0.016	0.016	0.002	0.007	0	0	0
41218 History of psychiatric care on admission : 9 : Not known	0	0.003	0.004	0.004	0	0	0	0.002	0.001	0.003	0.005	0.01	0.008	0	0	0	0	0	0	0.001	0	0	0	0	0	0	0	0	0	0	0	0	0	0	0	0	0.002	0	0	0.001	0.002	0.004	0	0	0.002	0.004	0	0	0
41219 Anaesthetics administered during delivery : 2 : Epidural or caudal anaesthetic	0.015	0.001	0.001	0	0	0	0	0	0	0	0.001	0	0.001	0.003	0.007	0	0	0	0	0.001	0	0	0	0	0	0	0	0	0	0	0	0	0	0	0	0	0	0	0.001	0.004	0.001	0.001	0.015	0.015	0.001	0.001	0	0	0
41219 Anaesthetics administered during delivery : 3 : Spinal anaesthetic	0.01	0	0.001	0	0	0	0	0	0	0	0	0	0	0.002	0.004	0	0	0	0	0.001	0	0	0	0	0	0	0	0	0	0	0	0	0	0	0	0	0	0	0.001	0.003	0	0	0.01	0.01	0	0	0	0	0
41219 Anaesthetics administered during delivery : 7 : Other	0.019	0.001	0.001	0	0	0	0	0	0	0	0.001	0.001	0.001	0.004	0.011	0	0	0	0	0.002	0	0	0	0	0	0	0	0	0	0	0	0	0	0	0	0	0	0	0.002	0.005	0	0	0.019	0.019	0	0	0	0	0
41219 Anaesthetics administered during delivery : 8 : Not applicable	0.017	0.001	0.001	0	0	0	0	0	0	0	0.001	0.001	0.001	0.003	0.01	0	0	0	0	0.002	0	0	0	0	0	0	0	0	0	0	0	0	0	0	0	0	0	0	0.002	0.004	0	0.001	0.017	0.017	0	0.001	0	0	0
41219 Anaesthetics administered during delivery : 9 : Not known	0.039	0.004	0.004	0	0	0	0	0	0	0	0.002	0	0.002	0.008	0.021	0	0	0	0.001	0.003	0	0	0	0	0	0	0.001	0	0	0	0	0	0	0.001	0	0	0.001	0	0.003	0.01	0	0	0.038	0.038	0	0	0	0	0
41220 Anaesthetics administered post delivery : 7 : Other	0.012	0	0	0	0	0	0	0	0	0	0.001	0	0.001	0.003	0.005	0	0	0	0	0.001	0	0	0	0	0	0	0	0	0	0	0	0	0	0	0	0	0	0	0.001	0.003	0	0.001	0.012	0.012	0.001	0.001	0	0	0
41220 Anaesthetics administered post delivery : 8 : Not applicable	0.033	0.001	0.001	0	0	0	0	0	0	0	0.002	0.001	0.002	0.007	0.018	0	0	0	0.001	0.003	0	0	0	0	0	0	0.001	0	0	0	0	0	0	0	0	0	0	0	0.003	0.009	0	0.001	0.033	0.033	0	0.001	0	0	0
41220 Anaesthetics administered post delivery : 9 : Not known	0.044	0.004	0.004	0	0	0	0	0	0	0	0.002	0	0.002	0.009	0.023	0	0	0	0.001	0.003	0	0	0	0	0	0	0.002	0	0	0	0	0	0	0.001	0	0	0.001	0	0.003	0.011	0	0	0.043	0.043	0	0	0	0	0
41221 Delivery methods : 0 : Spontaneous vertex	0.039	0.001	0.001	0	0	0	0	0	0	0	0.003	0.002	0.002	0.008	0.024	0	0	0	0.001	0.003	0	0	0	0	0	0	0.001	0	0	0.001	0	0	0	0.001	0	0	0	0	0.003	0.01	0	0	0.038	0.038	0	0	0	0	0
41221 Delivery methods : 4 : Ventouse, vacuum extraction	0.007	0	0	0	0	0	0	0	0	0	0.001	0	0	0.002	0.003	0	0	0	0	0.001	0	0	0	0	0	0	0	0	0	0	0	0	0	0	0	0	0	0	0.001	0.002	0	0	0.007	0.007	0	0	0	0	0
41221 Delivery methods : 7 : Elective caesarean section	0.009	0.001	0.001	0	0	0	0	0	0	0	0	0	0	0.002	0.005	0	0	0	0	0.001	0	0	0	0	0	0	0	0	0	0	0	0	0	0	0	0	0	0	0.001	0.002	0	0	0.009	0.009	0	0	0	0	0
41221 Delivery methods : 8 : Emergency caesarean section	0.01	0	0	0	0	0	0	0	0	0	0	0	0.001	0.002	0.003	0	0	0	0	0.001	0	0	0	0	0	0	0	0	0	0	0	0	0	0	0	0	0	0	0.001	0.003	0	0	0.01	0.01	0	0	0	0	0
41221 Delivery methods : 9 : Other than those specified above	0.007	0	0	0	0	0	0	0	0	0	0	0	0	0.001	0.004	0	0	0	0	0.001	0	0	0	0	0	0	0	0	0	0	0	0	0	0	0	0	0	0	0.001	0.002	0	0	0.007	0.007	0	0.001	0	0	0
41221 Delivery methods : X : Not known	0.031	0.003	0.003	0	0	0	0	0	0	0	0.001	0	0.001	0.007	0.017	0	0	0	0.001	0.002	0	0	0	0	0	0	0.001	0	0	0	0	0	0	0.001	0	0	0.001	0	0.003	0.008	0	0	0.031	0.031	0	0	0	0	0
41222 Delivery onset methods : 1 : Spontaneous	0.046	0.002	0.002	0	0	0	0	0	0	0	0.004	0.001	0.003	0.009	0.025	0	0	0	0.001	0.004	0	0	0	0	0	0	0.001	0	0	0.001	0	0	0	0	0	0	0	0	0.005	0.013	0	0.001	0.046	0.046	0	0.001	0	0	0
41222 Delivery onset methods : 2 : Caesarean section	0.01	0.001	0.001	0	0	0	0	0	0	0	0	0	0	0.002	0.005	0	0	0	0	0.001	0	0	0	0	0	0	0	0	0	0	0	0	0	0	0	0	0	0	0.001	0.002	0	0	0.01	0.01	0	0	0	0	0
41222 Delivery onset methods : 4 : Medical induction	0.009	0	0	0	0	0	0	0	0	0	0	0	0	0.002	0.004	0	0	0	0	0.001	0	0	0	0	0	0	0	0	0	0	0	0	0	0	0	0	0	0	0.001	0.002	0	0	0.009	0.009	0	0	0	0	0
41222 Delivery onset methods : 9 : Not known	0.033	0.004	0.003	0	0	0	0	0	0	0	0.001	0	0.001	0.007	0.018	0	0	0	0.001	0.002	0	0	0	0	0	0	0.001	0	0	0	0	0	0	0.001	0	0	0.001	0	0.003	0.009	0	0	0.032	0.032	0	0	0	0	0
41223 Delivery places : 2 : NHS hospital: consultant ward	0.03	0.001	0.001	0.002	0	0	0	0	0	0	0.002	0	0.002	0.006	0.015	0	0	0	0.001	0.002	0	0	0	0	0	0	0.001	0	0	0	0	0	0	0	0	0	0	0	0.002	0.008	0	0	0.029	0.029	0	0	0	0	0
41223 Delivery places : 4 : NHS hospital: consultant and GP ward	0.026	0.001	0.001	0	0	0	0	0.001	0	0	0.002	0	0.001	0.006	0.013	0	0	0	0.001	0.002	0	0	0	0	0	0	0.001	0	0	0	0	0	0	0	0	0	0	0	0.002	0.007	0	0.002	0.026	0.026	0	0.002	0	0	0
41223 Delivery places : 9 : Not known	0.039	0.004	0.004	0	0	0	0	0	0	0	0.002	0	0.002	0.008	0.021	0	0	0	0.001	0.003	0	0	0	0	0	0	0.001	0	0	0	0	0	0	0.001	0	0	0.001	0	0.003	0.01	0	0	0.039	0.039	0	0	0	0	0
41224 Intended delivery places : 2 : NHS hospital: consultant ward	0.031	0.001	0.001	0.001	0	0	0	0	0	0	0.002	0	0.002	0.006	0.016	0	0	0	0.001	0.002	0	0	0	0	0	0	0.001	0	0	0	0	0	0	0	0	0	0	0	0.003	0.008	0	0	0.03	0.03	0	0	0	0	0
41224 Intended delivery places : 4 : NHS hospital: consultant and GP ward	0.025	0.001	0.001	0	0	0	0	0.001	0	0	0.002	0	0.001	0.006	0.013	0	0	0	0.001	0.002	0	0	0	0	0	0	0.001	0	0	0	0	0	0	0	0	0	0	0	0.003	0.007	0.001	0.002	0.025	0.025	0.001	0.002	0	0	0
41224 Intended delivery places : 9 : Not known	0.036	0.004	0.004	0	0	0	0	0	0	0	0.002	0	0.002	0.007	0.02	0	0	0	0.001	0.003	0	0	0	0	0	0	0.001	0	0	0	0	0	0	0.001	0	0	0.001	0	0.003	0.009	0	0	0.036	0.036	0	0	0	0	0
41225 Resuscitation methods : 1 : Positive pressure nil, drugs nil	0.046	0.002	0.002	0	0	0	0	0	0	0	0.003	0.001	0.003	0.01	0.024	0	0	0	0.001	0.004	0	0	0	0	0	0	0.001	0	0	0.001	0	0	0	0	0	0	0	0	0.004	0.012	0	0.001	0.046	0.046	0	0.001	0	0	0
41225 Resuscitation methods : 3 : Positive pressure by mask, drugs nil	0.005	0	0	0	0	0	0	0	0	0	0	0	0	0.001	0.003	0	0	0	0	0	0	0	0	0	0	0	0	0	0	0	0	0	0	0	0	0	0	0	0	0.001	0	0	0.005	0.005	0	0	0	0	0
41225 Resuscitation methods : 8 : Stillborn and no method of resuscitation attempted	0.008	0	0	0	0	0	0	0	0	0	0.001	0	0.001	0.002	0.004	0	0	0	0	0.001	0	0	0	0	0	0	0	0	0	0	0	0	0	0	0	0	0	0	0.001	0.002	0	0.001	0.008	0.008	0	0.001	0	0	0
41225 Resuscitation methods : 9 : Not known	0.039	0.004	0.004	0	0	0	0	0	0	0	0.002	0	0.002	0.008	0.021	0	0	0	0.001	0.003	0	0	0	0	0	0	0.002	0	0	0	0	0	0	0.001	0	0	0.001	0	0.003	0.01	0	0	0.038	0.038	0	0	0	0	0
41226 Sex of baby : 1 : Male	0.037	0.001	0.001	0	0	0	0	0	0	0	0.002	0.001	0.002	0.008	0.02	0	0	0	0.001	0.003	0	0	0	0	0	0	0.001	0	0	0	0	0	0	0	0	0	0	0	0.003	0.009	0	0	0.037	0.037	0	0	0	0	0
41226 Sex of baby : 2 : Female	0.05	0.004	0.004	0	0	0	0	0	0	0	0.002	0	0.003	0.01	0.026	0	0	0	0.001	0.004	0	0	0	0	0	0	0.002	0	0	0	0	0	0	0.001	0	0	0.001	0	0.004	0.013	0	0	0.05	0.05	0	0	0	0	0
41227 Status of baby at birth : 1 : Live	0.06	0.002	0.003	0	0	0	0	0	0	0	0.004	0.001	0.003	0.013	0.03	0	0	0	0.001	0.005	0	0	0	0	0	0	0.002	0	0	0.001	0	0	0	0.001	0	0	0	0	0.005	0.016	0	0.001	0.059	0.059	0	0.001	0	0	0
41227 Status of baby at birth : 9 : Not known	0.038	0.004	0.004	0	0	0	0	0	0	0	0.002	0	0.002	0.008	0.02	0	0	0	0.001	0.003	0	0	0	0	0	0	0.001	0	0	0	0	0	0	0.001	0	0	0.001	0	0.003	0.01	0	0	0.038	0.038	0	0	0	0	0
41228 Statuses of person conducting delivery : 1 : Hospital doctor	0.028	0.001	0.001	0	0	0	0	0	0	0	0.001	0	0.001	0.007	0.01	0	0	0	0.001	0.002	0	0	0	0	0	0	0.001	0	0	0	0	0	0	0	0	0	0	0	0.002	0.007	0	0.001	0.027	0.027	0	0.001	0	0	0
41228 Statuses of person conducting delivery : 3 : Midwife	0.038	0.001	0.001	0	0	0	0	0	0	0	0.003	0.002	0.002	0.007	0.025	0	0	0	0.001	0.003	0	0	0	0	0	0	0.001	0	0	0.001	0	0	0	0.001	0	0	0	0	0.003	0.01	0	0.001	0.038	0.038	0	0.001	0	0	0
41228 Statuses of person conducting delivery : 9 : Not known	0.036	0.004	0.004	0	0	0	0	0	0	0	0.002	0	0.002	0.007	0.019	0	0	0	0.001	0.002	0	0	0	0	0	0	0.001	0	0	0	0	0	0	0.001	0	0	0.001	0	0.003	0.009	0	0	0.035	0.035	0	0	0	0	0
A04.7 Enterocolitis due to Clostridium difficile	0	0	0	0	0	0	0	0	0	0	0.001	0	0.001	0	0	0	0	0	0	0	0	0	0	0	0	0	0	0	0	0	0	0	0	0	0	0	0	0	0	0	0	0	0	0	0	0	0	0	0
A04.8 Other specified bacterial intestinal infections	0	0	0	0	0	0	0	0.001	0	0	0.001	0	0.001	0	0	0	0	0	0	0	0	0	0	0	0	0	0	0	0	0	0	0.001	0.001	0	0	0	0	0	0	0	0	0.001	0	0	0	0.001	0	0	0
A08.4 Viral intestinal infection, unspecified	0	0	0	0	0	0	0	0	0	0	0.002	0.001	0.002	0	0	0	0	0	0	0	0	0	0	0	0	0	0	0	0	0	0	0	0	0	0	0	0	0	0	0	0	0	0	0	0	0	0	0	0
A09.9 Gastroenteritis and colitis of unspecified origin	0.002	0.001	0.001	0	0	0	0.001	0	0	0.001	0.007	0.003	0.009	0	0	0	0	0	0	0.002	0	0	0	0	0	0	0	0	0	0	0	0	0	0	0	0	0.001	0	0	0	0	0.001	0.002	0.002	0	0	0	0	0
A41.5 Septicaemia due to other Gram-negative organisms	0.001	0	0	0	0	0	0	0	0	0	0.001	0	0.002	0	0	0	0	0	0	0	0	0	0	0	0	0	0	0	0	0	0	0	0	0	0	0	0	0	0	0	0	0	0.001	0.001	0	0	0	0	0
A41.9 Septicaemia, unspecified	0.002	0	0	0	0	0	0.001	0	0	0.001	0.003	0.001	0.004	0	0	0	0	0	0	0.002	0	0	0	0	0	0	0	0	0	0	0	0	0	0	0	0	0	0	0	0	0	0	0.002	0.002	0	0	0	0	0
B07 Viral warts	0	0	0	0	0	0	0	0	0	0	0	0	0	0	0	0	0	0	0	0	0	0	0	0	0	0	0	0	0	0	0	0	0	0	0	0	0	0	0	0	0	0	0	0	0	0	0	0	0
B34.9 Viral infection, unspecified	0	0	0	0	0	0	0	0	0	0	0.001	0.001	0.001	0	0	0	0	0	0	0	0	0	0	0	0	0	0	0	0	0	0	0	0	0	0	0	0	0	0	0	0	0	0	0	0	0	0	0	0
B37.0 Candidal stomatitis	0	0	0	0	0	0	0	0	0	0	0.001	0.001	0.002	0	0	0	0	0	0	0	0	0	0	0	0	0	0	0	0	0	0	0	0	0	0	0	0	0	0	0	0	0	0	0	0	0	0	0	0
B37.8 Candidiasis of other sites	0.001	0	0	0	0	0	0	0	0	0	0.002	0.001	0.002	0	0	0	0	0	0	0	0	0	0	0	0	0	0	0	0	0	0	0	0	0	0	0	0	0	0	0	0	0	0.001	0.001	0	0	0	0	0
B95.4 Other streptococcus as the cause of diseases classified to other chapters	0	0	0	0	0	0	0	0	0	0	0.001	0	0.001	0	0	0	0	0	0	0	0	0	0	0	0	0	0	0	0	0	0	0	0	0	0	0	0	0	0	0	0	0	0	0	0	0	0	0	0
B95.6 Staphylococcus aureus as the cause of diseases classified to other chapters	0	0	0	0	0	0	0	0	0	0.001	0.003	0.002	0.004	0	0	0	0	0	0	0.001	0	0	0	0	0	0	0	0	0	0	0	0	0	0	0	0	0	0	0	0	0	0	0	0	0	0	0	0	0
B96.1 Klebsiella pneumoniae [K. pneumoniae] as the cause of diseases classified to other chapters	0	0	0	0	0	0	0	0	0	0	0.001	0	0.002	0	0	0	0	0	0	0	0	0	0	0	0	0	0	0	0	0	0	0	0	0	0	0	0	0	0	0	0	0	0	0	0	0	0	0	0
B96.2 Escherichia coli [E. coli] as the cause of diseases classified to other chapters	0.002	0.001	0.001	0	0	0	0.001	0	0	0	0.005	0.002	0.007	0	0	0	0	0	0	0.001	0	0	0	0	0	0	0	0	0	0	0	0	0	0	0	0	0.001	0	0	0	0	0	0.002	0.002	0	0	0	0	0
B96.5 Pseudomonas (aeruginosa)(mallei)(pseudomallei) as the cause of diseases classified to other chapters	0	0	0	0	0	0	0	0	0	0	0.002	0.001	0.003	0	0	0	0	0	0	0.001	0	0	0	0	0	0	0	0	0	0	0	0	0	0	0	0	0	0	0	0	0	0	0	0	0	0	0	0	0
B96.8 Other specified bacterial agents as the cause of diseases classified to other chapters	0.002	0	0	0	0	0	0	0.001	0	0	0.004	0.002	0.005	0	0	0	0	0	0	0.002	0	0	0	0	0	0	0	0	0	0	0	0.001	0.001	0	0	0	0	0	0	0	0	0.001	0.002	0.002	0	0.001	0	0	0
B98.0 Helicobacter pylori [H.pylori] as the cause of diseases classified to other chapters	0	0	0	0	0	0	0	0	0	0	0	0	0	0	0	0	0	0	0	0	0	0	0	0	0	0	0	0	0	0	0	0.001	0.001	0	0	0	0	0	0	0	0	0	0	0	0	0	0	0	0
C15.9 Oesophagus, unspecified	0	0	0	0	0	0	0	0	0	0.001	0	0	0	0	0	0	0	0	0	0	0	0	0	0	0	0	0	0	0	0	0	0	0	0	0	0	0	0	0	0	0	0	0	0	0	0	0	0	0
C18.0 Caecum	0.001	0	0	0	0	0	0	0	0	0.001	0	0	0	0	0	0	0	0	0	0	0	0	0	0	0	0	0	0	0	0	0	0	0	0	0	0	0	0	0	0	0	0	0.001	0.001	0	0	0	0	0
C18.7 Sigmoid colon	0.001	0	0	0	0	0	0	0	0	0.004	0	0	0	0	0	0	0	0	0	0	0	0	0	0	0	0	0	0	0	0	0	0	0	0	0	0	0	0	0	0	0	0	0.001	0.001	0	0	0	0	0
C18.9 Colon, unspecified	0	0	0	0	0	0	0	0	0	0.004	0	0	0	0	0	0	0	0	0	0	0	0	0	0	0	0	0	0	0	0	0	0	0	0	0	0	0	0	0	0	0	0	0	0	0	0	0	0	0
C19 Malignant neoplasm of rectosigmoid junction	0	0	0	0	0	0	0	0	0	0.002	0	0	0	0	0	0	0	0	0	0	0	0	0	0	0	0	0	0	0	0	0	0	0	0	0	0	0	0	0	0	0	0	0	0	0	0	0	0	0
C20 Malignant neoplasm of rectum	0.001	0	0	0	0	0	0	0	0	0.004	0	0	0	0	0	0	0	0	0	0	0	0	0	0	0	0	0	0	0	0	0	0	0	0	0	0	0	0	0	0	0	0	0.001	0.001	0	0	0	0	0
C25.9 Pancreas, unspecified	0	0	0	0	0	0	0	0	0	0	0	0	0	0	0	0	0	0	0	0	0	0	0	0	0	0	0	0	0	0	0	0	0	0	0	0	0	0	0	0	0	0	0	0	0	0	0	0	0
C34.1 Upper lobe, bronchus or lung	0.001	0	0	0	0	0	0	0	0	0.001	0	0	0	0	0	0	0	0	0	0	0	0	0	0	0	0	0	0	0	0	0	0	0	0	0	0	0	0	0	0	0	0	0.001	0.001	0	0	0	0	0
C34.3 Lower lobe, bronchus or lung	0	0	0	0	0	0	0	0	0	0	0	0	0	0	0	0	0	0	0	0	0	0	0	0	0	0	0	0	0	0	0	0	0	0	0	0	0	0	0	0	0	0	0	0	0	0	0	0	0
C34.9 Bronchus or lung, unspecified	0.001	0	0	0	0	0	0	0	0	0.001	0	0	0	0	0	0	0	0	0	0	0	0	0	0	0	0	0	0	0	0	0	0	0	0	0	0	0	0	0	0	0	0	0.001	0.001	0	0	0	0	0
C43.5 Malignant melanoma of trunk	0	0	0	0	0	0	0	0	0	0.003	0	0	0	0	0	0	0	0	0	0	0	0	0	0	0	0	0	0	0	0	0	0	0	0	0	0	0	0	0	0	0	0	0	0	0	0	0	0	0
C43.7 Malignant melanoma of lower limb, including hip	0	0	0	0	0	0	0	0	0	0.004	0	0	0	0	0	0	0	0	0	0	0	0	0	0	0	0	0	0	0	0	0	0	0	0	0	0	0	0	0	0	0	0	0	0	0	0	0	0	0
C44.1 Skin of eyelid, including canthus	0.001	0	0	0	0	0	0	0	0	0.005	0	0	0	0	0	0	0	0	0	0	0	0	0	0	0	0	0	0	0	0	0	0	0	0	0	0	0	0	0	0	0	0	0.001	0.001	0	0	0	0	0
C44.2 Skin of ear and external auricular canal	0.003	0.001	0.001	0	0	0	0	0	0	0.002	0	0	0	0	0	0	0	0	0	0	0	0	0	0	0	0	0	0	0	0	0	0	0	0	0	0	0	0	0	0	0	0	0.003	0.003	0	0	0	0	0
C44.3 Skin of other and unspecified parts of face	0.009	0	0	0	0	0	0	0	0	0.015	0.001	0.001	0.001	0.002	0.001	0	0	0	0.001	0	0	0	0	0	0	0	0	0.001	0	0	0	0	0	0	0	0	0	0	0	0.001	0	0	0.009	0.009	0	0	0	0	0
C44.4 Skin of scalp and neck	0.003	0	0	0	0	0	0	0	0	0.004	0	0	0	0	0	0	0	0	0	0	0	0	0	0	0	0	0	0	0	0	0	0	0	0	0	0	0	0	0	0	0	0	0.003	0.003	0	0	0	0	0
C44.5 Skin of trunk	0.002	0	0	0	0	0	0	0	0	0.007	0	0	0	0	0	0	0	0	0	0	0	0	0	0	0	0	0	0	0	0	0	0	0	0	0	0	0	0	0	0	0	0	0.002	0.002	0	0	0	0	0
C44.6 Skin of upper limb, including shoulder	0.002	0	0	0	0	0	0	0	0	0.005	0	0	0	0	0	0	0	0	0	0	0	0	0	0	0	0	0	0	0	0	0	0	0	0	0	0	0	0	0	0	0	0	0.002	0.002	0	0	0	0	0
C44.7 Skin of lower limb, including hip	0.002	0	0	0	0	0	0	0	0	0.005	0	0	0	0	0	0	0	0	0	0	0	0	0	0	0	0	0	0	0	0	0	0	0	0	0	0	0	0	0	0	0	0	0.002	0.002	0	0	0	0	0
C50.2 Upper-inner quadrant of breast	0	0.001	0.001	0	0	0	0	0	0	0.002	0	0	0	0	0	0	0	0	0	0	0	0	0	0	0	0	0	0	0	0	0	0	0	0	0	0	0.001	0	0	0	0	0	0	0	0	0	0	0	0
C50.4 Upper-outer quadrant of breast	0	0.003	0.003	0	0	0	0	0	0	0.008	0	0.001	0	0	0	0	0	0	0	0	0	0	0	0	0	0	0	0	0	0	0	0	0	0	0	0	0.002	0	0	0	0	0	0	0	0	0	0	0	0
C50.9 Breast, unspecified	0.001	0.011	0.011	0	0	0	0.001	0	0	0.065	0	0.008	0.001	0	0	0	0	0	0	0	0	0	0	0	0	0	0.001	0	0	0	0	0	0	0	0	0	0.005	0	0	0	0	0	0.001	0.001	0	0	0	0	0
C54.1 Endometrium	0.001	0.002	0.002	0	0	0	0	0	0	0.006	0	0.001	0	0	0	0	0	0	0	0	0	0	0	0	0	0	0	0	0	0	0	0	0	0	0	0	0.001	0	0	0	0	0	0.001	0.001	0	0	0	0	0
C56 Malignant neoplasm of ovary	0	0.001	0.001	0	0	0	0	0	0	0.003	0	0.001	0	0	0	0	0	0	0	0	0	0	0	0	0	0	0	0	0	0	0	0	0	0	0	0	0.001	0	0	0	0	0	0	0	0	0	0	0	0
C61 Malignant neoplasm of prostate	0.011	0.011	0.01	0	0	0	0	0	0	0.01	0	0	0	0.002	0.001	0	0	0	0.001	0	0	0	0	0	0	0	0.002	0	0	0	0.001	0	0	0	0	0	0.005	0	0.001	0.002	0	0	0.011	0.011	0	0	0	0	0
C64 Malignant neoplasm of kidney, except renal pelvis	0.001	0	0	0	0	0	0	0	0	0.002	0	0	0	0	0	0	0	0	0	0	0	0	0	0	0	0	0	0	0	0	0	0	0	0	0	0	0	0	0	0	0	0	0.001	0.001	0	0	0	0	0
C67.9 Bladder, unspecified	0.003	0	0	0	0	0	0	0	0	0.007	0	0	0.001	0	0	0	0	0	0	0	0	0	0	0	0	0	0	0	0	0	0	0	0	0	0	0	0	0	0	0.001	0	0	0.003	0.003	0	0	0	0	0
C77.0 Lymph nodes of head, face and neck	0	0	0	0	0	0	0	0	0	0.002	0	0	0	0	0	0	0	0	0	0	0	0	0	0	0	0	0	0	0	0	0	0	0	0	0	0	0	0	0	0	0	0	0	0	0	0	0	0	0
C77.1 Intrathoracic lymph nodes	0	0	0	0	0	0	0	0	0	0.001	0	0	0	0	0	0	0	0	0	0	0	0	0	0	0	0	0	0	0	0	0	0	0	0	0	0	0	0	0	0	0	0	0	0	0	0	0	0	0
C77.2 Intra-abdominal lymph nodes	0.001	0	0	0	0	0	0	0	0	0.003	0	0	0	0	0	0	0	0	0	0	0	0	0	0	0	0	0	0	0	0	0	0	0	0	0	0	0	0	0	0	0	0	0.001	0.001	0	0	0	0	0
C77.3 Axillary and upper limb lymph nodes	0	0.003	0.003	0	0	0	0	0	0	0.013	0	0.002	0	0	0	0	0	0	0	0	0	0	0	0	0	0	0	0	0	0	0	0	0	0	0	0	0.001	0	0	0	0	0	0	0	0	0	0	0	0
C77.9 Lymph node, unspecified	0	0	0	0	0	0	0	0	0	0.002	0	0	0	0	0	0	0	0	0	0	0	0	0	0	0	0	0	0	0	0	0	0	0	0	0	0	0	0	0	0	0	0	0	0	0	0	0	0	0
C78.0 Secondary malignant neoplasm of lung	0	0	0	0	0	0	0	0	0	0.002	0	0	0	0	0	0	0	0	0	0	0	0	0	0	0	0	0	0	0	0	0	0	0	0	0	0	0	0	0	0	0	0	0	0	0	0	0	0	0
C78.2 Secondary malignant neoplasm of pleura	0	0	0	0	0	0	0	0	0	0	0	0	0	0	0	0	0	0	0	0	0	0	0	0	0	0	0	0	0	0	0	0	0	0	0	0	0	0	0	0	0	0	0	0	0	0	0	0	0
C78.6 Secondary malignant neoplasm of retroperitoneum and peritoneum	0	0	0	0	0	0	0	0	0	0.001	0	0	0	0	0	0	0	0	0	0	0	0	0	0	0	0	0	0	0	0	0	0	0	0	0	0	0	0	0	0	0	0	0	0	0	0	0	0	0
C78.7 Secondary malignant neoplasm of liver	0	0	0	0	0	0	0	0	0	0.002	0	0	0	0	0	0	0	0	0	0	0	0	0	0	0	0	0	0	0	0	0	0	0	0	0	0	0	0	0	0	0	0	0	0	0	0	0	0	0
C79.3 Secondary malignant neoplasm of brain and cerebral meninges	0	0	0	0	0	0	0	0	0	0	0	0	0	0	0	0	0	0	0	0	0	0	0	0	0	0	0	0	0	0	0	0	0	0	0	0	0	0	0	0	0	0	0	0	0	0	0	0	0
C79.5 Secondary malignant neoplasm of bone and bone marrow	0.001	0	0	0	0	0	0	0	0	0.003	0	0	0	0	0	0	0	0	0	0	0	0	0	0	0	0	0	0	0	0	0	0	0	0	0	0	0	0	0	0	0	0	0.001	0.001	0	0	0	0	0
C79.8 Secondary malignant neoplasm of other specified sites	0	0	0	0	0	0	0	0	0	0.002	0	0	0	0	0	0	0	0	0	0	0	0	0	0	0	0	0	0	0	0	0	0	0	0	0	0	0	0	0	0	0	0	0	0	0	0	0	0	0
C79.9 Secondary malignant neoplasm, unspecified site	0	0	0	0	0	0	0	0	0	0.001	0	0	0	0	0	0	0	0	0	0	0	0	0	0	0	0	0	0	0	0	0	0	0	0	0	0	0	0	0	0	0	0	0	0	0	0	0	0	0
C83.3 Large cell (diffuse)	0	0	0	0	0	0	0	0	0	0.001	0	0	0	0	0	0	0	0	0	0	0	0	0	0	0	0	0	0	0	0	0	0	0	0	0	0	0	0	0	0	0	0	0	0	0	0	0	0	0
C85.9 Non-Hodgkin's lymphoma, unspecified type	0	0	0	0	0	0	0	0	0	0.007	0	0	0	0	0	0	0	0	0	0	0	0	0	0	0	0	0	0	0	0	0	0	0	0	0	0	0	0	0	0	0	0	0	0	0	0	0	0	0
C90.0 Multiple myeloma	0	0	0	0	0	0	0	0	0	0.001	0	0	0	0	0	0	0	0	0	0	0	0	0	0	0	0	0	0	0	0	0	0	0	0	0	0	0	0	0	0	0	0	0	0	0	0	0	0	0
C91.1 Chronic lymphocytic leukaemia	0.001	0	0	0	0	0	0	0	0	0.002	0	0	0	0	0	0	0	0	0	0	0	0	0	0	0	0	0	0	0	0	0	0	0	0	0	0	0	0	0	0	0	0	0.001	0.001	0	0	0	0	0
C97 Malignant neoplasms of independent (primary) multiple sites	0.001	0	0	0	0	0	0	0	0	0.001	0	0	0	0	0	0	0	0	0	0	0	0	0	0	0	0	0	0	0	0	0	0	0	0	0	0	0	0	0	0	0	0	0.001	0.001	0	0	0	0	0
D05.1 Intraductal carcinoma in situ	0	0.002	0.002	0	0	0	0	0	0	0.007	0	0.001	0	0	0	0	0	0	0	0	0	0	0	0	0	0	0	0	0	0	0	0	0	0	0	0	0.001	0	0	0	0	0	0	0	0	0	0	0	0
D05.9 Carcinoma in situ of breast, unspecified	0	0.001	0.001	0	0	0	0	0	0	0.009	0	0.001	0	0	0	0	0	0	0	0	0	0	0	0	0	0	0	0	0	0	0	0	0	0	0	0	0.001	0	0	0	0	0	0	0	0	0	0	0	0
D12.0 Caecum	0.002	0	0	0	0	0	0	0	0	0	0.001	0	0.001	0	0	0	0	0	0	0	0	0	0	0	0	0	0	0	0	0	0	0	0	0	0	0	0	0	0	0	0	0	0.002	0.002	0	0	0	0	0
D12.2 Ascending colon	0.003	0	0	0	0	0	0	0	0	0	0.001	0.001	0.002	0	0	0	0	0	0	0	0	0	0	0	0	0	0	0	0	0	0	0	0	0	0	0	0	0	0	0.001	0	0	0.003	0.003	0	0	0	0	0
D12.3 Transverse colon	0.003	0	0	0	0	0	0	0	0	0.001	0.002	0	0.002	0	0	0	0	0	0	0.001	0	0	0	0	0	0	0	0	0	0	0	0	0	0	0	0	0	0	0	0.001	0	0	0.003	0.003	0	0	0	0	0
D12.4 Descending colon	0.001	0	0	0	0	0	0	0	0	0	0.001	0	0.001	0	0	0	0	0	0	0	0	0	0	0	0	0	0	0	0	0	0	0	0	0	0	0	0	0	0	0	0	0	0.001	0.001	0	0	0	0	0
D12.5 Sigmoid colon	0.003	0	0	0	0	0	0	0	0	0	0.002	0.001	0.002	0	0	0	0	0	0	0.001	0	0	0	0	0	0	0	0	0	0	0	0	0	0	0	0	0	0	0	0	0	0.001	0.003	0.003	0	0.001	0	0	0
D12.6 Colon, unspecified	0.002	0	0	0	0	0	0	0	0	0.001	0.001	0.001	0.001	0	0	0	0	0	0	0	0	0	0	0	0	0	0	0	0	0	0	0	0	0	0	0	0	0	0	0	0	0	0.002	0.002	0	0	0	0	0
D12.8 Rectum	0.002	0	0	0	0	0	0	0	0	0	0.001	0	0.001	0	0	0	0	0	0	0	0	0	0	0	0	0	0	0	0	0	0	0	0	0	0	0	0	0	0	0	0	0	0.002	0.002	0	0	0	0	0
D13.1 Stomach	0.001	0	0	0	0	0	0	0	0	0	0.001	0.001	0.001	0	0	0	0	0	0	0	0	0	0	0	0	0	0	0	0	0	0	0	0	0	0	0	0	0	0	0	0	0	0.001	0.001	0	0	0	0	0
D17.0 Benign lipomatous neoplasm of skin and subcutaneous tissue of head, face and neck	0	0	0	0	0	0	0	0	0	0	0	0	0	0	0	0	0	0	0	0	0	0	0	0	0	0	0	0	0	0	0	0	0	0	0	0	0	0	0	0	0	0	0	0	0	0	0	0	0
D17.1 Benign lipomatous neoplasm of skin and subcutaneous tissue of trunk	0	0	0	0	0	0	0	0	0	0	0	0	0	0	0	0	0	0	0	0	0	0	0	0	0	0	0	0	0	0	0	0	0	0	0	0	0	0	0	0	0	0	0	0	0	0	0	0	0
D17.2 Benign lipomatous neoplasm of skin and subcutaneous tissue of limbs	0	0	0	0	0	0	0	0	0	0	0	0	0	0	0	0	0	0	0	0	0	0	0	0	0	0	0	0	0	0	0	0	0	0	0	0	0	0	0	0	0	0	0	0	0	0	0	0	0
D17.6 Benign lipomatous neoplasm of spermatic cord	0	0.002	0.001	0	0	0	0	0	0	0	0	0	0	0	0	0	0	0	0	0	0	0	0	0	0	0	0	0	0	0	0	0	0	0	0	0	0.001	0	0	0	0	0	0	0	0	0	0	0	0
D18.0 Haemangioma, any site	0	0	0	0	0	0	0	0	0	0	0	0	0	0	0	0	0	0	0	0	0	0	0	0	0	0	0	0	0	0	0	0	0	0	0	0	0	0	0	0	0	0	0	0	0	0	0	0	0
D22.3 Melanocytic naevi of other and unspecified parts of face	0	0	0	0	0	0	0	0	0	0	0	0	0	0	0	0	0	0	0	0	0	0	0	0	0	0	0	0	0	0	0	0	0	0	0	0	0	0	0	0	0	0.001	0	0	0	0.001	0	0	0
D22.5 Melanocytic naevi of trunk	0	0	0	0	0	0	0	0	0	0.001	0	0	0	0	0	0	0	0	0	0	0	0	0	0	0	0	0	0	0	0	0	0	0	0	0	0	0	0	0	0	0	0	0	0	0	0	0	0	0
D23.1 Skin of eyelid, including canthus	0	0	0	0	0	0	0	0	0	0	0	0	0	0	0	0	0	0	0	0	0	0	0	0	0	0	0	0	0	0	0	0	0	0	0	0	0	0	0	0	0	0	0	0	0	0	0	0	0
D23.3 Skin of other and unspecified parts of face	0	0	0	0	0	0	0	0	0	0	0	0	0	0	0	0	0	0	0	0	0	0	0	0	0	0	0	0	0	0	0	0	0	0	0	0	0	0	0	0	0	0	0	0	0	0	0	0	0
D24 Benign neoplasm of breast	0	0.001	0.001	0	0	0	0	0	0	0	0	0.001	0	0	0	0	0	0	0	0	0	0	0	0	0	0	0	0	0	0	0	0	0	0	0	0	0.001	0	0	0	0	0	0	0	0	0	0	0	0
D25.0 Submucous leiomyoma of uterus	0.001	0.001	0.001	0	0	0	0	0	0	0	0	0	0	0	0	0	0	0	0	0	0	0	0	0	0	0	0	0	0	0	0	0	0	0	0	0	0.001	0	0	0	0	0	0.001	0.001	0	0	0	0	0
D25.1 Intramural leiomyoma of uterus	0	0.001	0.001	0	0	0	0	0	0	0	0	0.001	0	0	0	0	0	0	0	0	0	0	0	0	0	0	0	0	0	0	0	0	0	0	0	0	0.001	0	0	0	0	0	0	0	0	0	0	0	0
D25.2 Subserosal leiomyoma of uterus	0.001	0.001	0.001	0	0	0	0	0	0	0	0	0	0	0	0	0	0	0	0	0	0	0	0	0	0	0	0	0	0	0	0	0	0	0	0	0	0	0	0	0	0	0	0.001	0.001	0	0	0	0	0
D25.9 Leiomyoma of uterus, unspecified	0.002	0.009	0.009	0	0	0	0	0	0	0	0	0.005	0	0	0	0	0	0	0	0	0	0	0	0	0	0	0.002	0	0	0	0.001	0	0	0	0	0	0.005	0	0	0	0	0	0.002	0.002	0	0	0	0	0
D27 Benign neoplasm of ovary	0	0.002	0.002	0	0	0	0	0	0	0	0	0.002	0	0	0	0	0	0	0	0	0	0	0	0	0	0	0	0	0	0	0	0	0	0	0	0	0.001	0	0	0	0	0	0	0	0	0	0	0	0
D50.8 Other iron deficiency anaemias	0.001	0.001	0.001	0	0	0	0	0	0	0	0.005	0.001	0.007	0	0	0	0	0	0	0.001	0	0	0	0	0	0	0	0	0	0	0	0	0	0	0	0	0.001	0	0	0	0.001	0	0.001	0.001	0	0	0	0	0
D50.9 Iron deficiency anaemia, unspecified	0.002	0.003	0.003	0	0	0	0.001	0.001	0	0	0.01	0.003	0.016	0	0	0	0	0	0	0.002	0	0	0	0	0	0	0	0	0.001	0	0	0.001	0	0	0	0	0.002	0	0	0	0	0.001	0.002	0.002	0	0.001	0	0	0
D51.0 Vitamin B12 deficiency anaemia due to intrinsic factor deficiency	0	0.001	0.001	0	0	0	0	0	0	0	0.003	0.001	0.004	0	0	0	0	0	0	0	0	0	0	0	0	0	0	0	0	0	0	0	0	0	0	0	0	0	0	0	0	0	0	0	0	0	0	0	0
D61.9 Aplastic anaemia, unspecified	0	0	0	0	0	0	0	0	0	0	0	0	0	0	0	0	0	0	0	0	0	0	0	0	0	0	0	0	0	0	0	0	0	0	0	0	0	0	0	0	0	0	0	0	0	0	0	0	0
D64.9 Anaemia, unspecified	0.004	0.003	0.003	0	0	0	0.001	0	0	0.001	0.014	0.005	0.022	0.001	0	0	0	0.001	0	0.003	0	0	0	0	0	0	0	0	0	0	0	0.001	0.001	0	0	0	0.002	0	0	0	0	0	0.004	0.004	0	0	0	0	0
D69.6 Thrombocytopenia, unspecified	0.001	0	0	0	0	0	0	0	0	0	0.001	0	0.001	0	0	0	0	0	0	0	0	0	0	0	0	0	0	0	0	0	0	0	0	0	0	0	0	0	0	0	0	0	0.001	0.001	0	0	0	0	0
D70 Agranulocytosis	0	0	0	0	0	0	0	0	0	0.006	0	0.001	0	0	0	0	0	0	0	0	0	0	0	0	0	0	0	0	0	0	0	0	0	0	0	0	0	0	0	0	0	0	0	0	0	0	0	0	0
E03.9 Hypothyroidism, unspecified	0.006	0.015	0.014	0	0	0	0	0	0	0.001	0.032	0.011	0.029	0.001	0.001	0	0	0.001	0	0.002	0	0	0	0	0.001	0	0.001	0	0	0	0	0	0	0	0	0	0.007	0	0	0	0	0.001	0.006	0.006	0	0.001	0	0	0
E04.1 Non-toxic single thyroid nodule	0	0	0	0	0	0	0	0	0	0	0	0	0	0	0	0	0	0	0	0	0	0	0	0	0	0	0	0	0	0	0	0	0	0	0	0	0	0	0	0	0	0	0	0	0	0	0	0	0
E04.2 Non-toxic multinodular goitre	0	0.001	0.001	0	0	0	0	0	0	0	0	0.001	0	0	0	0	0	0	0	0	0	0	0	0	0	0	0	0	0	0	0	0	0	0	0	0	0.001	0	0	0	0	0	0	0	0	0	0	0	0
E05.9 Thyrotoxicosis, unspecified	0	0.001	0.001	0	0	0	0	0	0	0	0.004	0.002	0.003	0	0	0	0	0	0	0	0	0	0	0	0	0	0	0	0	0	0	0	0	0	0	0	0.001	0	0	0	0	0	0	0	0	0	0	0	0
E10.9 Without complications	0	0	0	0	0	0	0.001	0	0	0	0.011	0.001	0.02	0	0	0	0	0	0	0.001	0	0	0	0	0	0	0.001	0	0	0	0	0	0	0	0	0	0	0	0.001	0	0	0	0	0	0	0	0	0	0
E11.3 With ophthalmic complications	0.001	0	0	0	0	0	0.002	0	0	0	0.008	0	0.016	0	0	0	0	0	0	0.002	0	0	0	0	0	0	0	0	0	0	0	0	0	0	0	0	0	0	0	0.001	0	0	0.001	0.001	0	0	0	0	0
E11.4 With neurological complications	0	0	0	0	0	0	0.001	0	0	0	0.005	0	0.01	0	0	0	0	0	0	0.001	0	0	0	0	0	0	0	0	0	0	0	0	0	0	0	0	0	0	0	0	0	0	0	0	0	0	0	0	0
E11.9 Without complications	0.012	0	0	0	0	0	0.01	0	0	0	0.059	0.004	0.089	0.001	0.001	0.001	0.001	0.002	0.002	0.013	0	0	0	0	0	0	0.002	0	0	0	0.001	0.003	0.002	0	0	0	0.002	0	0.001	0.005	0	0	0.012	0.012	0	0	0	0	0
E14.9 Without complications	0.001	0	0	0	0	0	0.001	0	0	0	0.011	0.001	0.017	0	0	0	0	0	0	0.002	0	0	0	0	0	0	0	0	0	0	0	0	0	0	0	0	0	0	0	0	0	0	0.001	0.001	0	0	0	0	0
E16.2 Hypoglycaemia, unspecified	0	0	0	0	0	0	0.001	0	0	0	0.005	0	0.01	0	0	0	0	0	0	0.001	0	0	0	0	0	0	0	0	0	0	0	0	0	0	0	0	0	0	0	0	0	0	0	0	0	0	0	0	0
E21.0 Primary hyperparathyroidism	0	0.001	0	0	0	0	0	0	0	0	0.001	0.001	0	0	0	0	0	0	0	0	0	0	0	0	0	0	0	0	0	0	0	0	0	0	0	0	0	0	0	0	0	0	0	0	0	0	0	0	0
E53.8 Deficiency of other specified B group vitamins	0.001	0.001	0	0	0	0	0	0	0	0	0.004	0.001	0.004	0	0	0	0	0	0	0.001	0	0	0	0	0	0	0	0	0	0	0	0	0	0	0	0	0	0	0	0	0	0	0.001	0.001	0	0	0	0	0
E55.9 Vitamin D deficiency, unspecified	0	0.002	0.002	0	0	0	0	0	0	0	0.003	0.001	0.003	0	0	0	0	0	0	0	0	0	0	0	0	0	0	0	0	0	0	0	0	0	0	0	0.001	0	0	0	0	0	0	0	0	0	0	0	0
E66.8 Other obesity	0	0.001	0.001	0	0	0	0.001	0	0	0	0.006	0.002	0.008	0	0	0.001	0.001	0.001	0	0.003	0	0	0	0	0	0	0	0	0	0	0	0	0	0.001	0	0	0	0	0.001	0	0	0	0	0	0	0	0	0	0
E66.9 Obesity, unspecified	0.001	0.001	0.001	0	0	0	0.004	0	0.001	0	0.023	0.009	0.027	0	0.001	0.001	0.001	0.001	0.001	0.008	0	0.001	0	0	0	0	0	0.001	0	0	0	0.001	0	0.002	0	0	0.001	0	0.004	0.002	0.002	0	0.001	0.001	0.002	0	0	0	0
E78.0 Pure hypercholesterolaemia	0.042	0	0	0	0	0	0	0.001	0.001	0	0.063	0.01	0.083	0.006	0.004	0	0	0.001	0.003	0.013	0	0	0	0	0	0	0.001	0	0	0	0	0.001	0.001	0	0	0	0.001	0	0.001	0.01	0	0.001	0.041	0.041	0	0.001	0	0	0
E78.5 Hyperlipidaemia, unspecified	0.006	0	0	0	0	0	0	0.001	0.001	0	0.015	0.002	0.021	0.001	0.001	0	0	0	0.001	0.003	0	0	0	0	0	0	0	0	0	0	0	0.001	0.001	0	0	0	0	0	0	0.001	0.001	0.001	0.006	0.006	0.001	0.001	0	0	0
E83.1 Disorders of iron metabolism	0	0	0	0	0	0	0	0	0	0	0	0	0	0	0	0	0	0	0	0	0	0	0	0	0	0	0	0	0	0	0	0	0	0	0	0	0	0	0	0	0	0	0	0	0	0	0	0	0
E83.3 Disorders of phosphorus metabolism	0	0	0	0	0	0	0	0	0	0	0.001	0	0	0	0	0	0	0	0	0	0	0	0	0	0	0	0	0	0	0	0	0	0	0	0	0	0	0	0	0	0	0	0	0	0	0	0	0	0
E83.4 Disorders of magnesium metabolism	0	0	0	0	0	0	0	0	0	0	0.002	0	0.003	0	0	0	0	0	0	0.001	0	0	0	0	0	0	0	0	0	0	0	0	0	0	0	0	0	0	0	0	0	0	0	0	0	0	0	0	0
E83.5 Disorders of calcium metabolism	0.001	0.001	0.001	0	0	0	0	0	0	0	0.001	0.001	0.002	0	0	0	0	0	0	0	0	0	0	0	0	0	0	0	0	0	0	0	0	0	0	0	0	0	0	0	0	0	0.001	0.001	0	0	0	0	0
E86 Volume depletion	0.002	0.001	0	0	0	0	0.001	0	0	0.001	0.005	0.001	0.008	0	0	0	0	0	0	0.001	0	0	0	0	0	0	0	0	0	0	0	0	0	0	0	0	0.001	0	0	0	0	0	0.002	0.002	0	0	0	0	0
E87.0 Hyperosmolality and hypernatraemia	0	0	0	0	0	0	0	0	0	0	0.001	0	0.001	0	0	0	0	0	0	0	0	0	0	0	0	0	0	0	0	0	0	0	0	0	0	0	0	0	0	0	0	0	0	0	0	0	0	0	0
E87.1 Hypo-osmolality and hyponatraemia	0.004	0.001	0.001	0	0	0	0	0	0	0	0.004	0.001	0.005	0.001	0.001	0	0	0	0	0.001	0	0	0	0	0	0	0	0	0.001	0	0	0	0	0	0	0	0.001	0	0	0.001	0	0	0.004	0.004	0	0	0	0	0
E87.2 Acidosis	0.001	0	0	0	0	0	0	0	0	0	0.002	0	0.003	0	0	0	0	0	0	0.001	0	0	0	0	0	0	0	0	0	0	0	0	0	0	0	0	0	0	0	0	0	0	0	0	0	0	0	0	0
E87.5 Hyperkalaemia	0.001	0	0	0	0	0	0	0	0	0	0.003	0	0.005	0	0	0	0	0	0	0.001	0	0	0	0	0	0	0	0	0	0	0	0	0	0	0	0	0	0	0	0	0	0	0.001	0.001	0	0	0	0	0
E87.6 Hypokalaemia	0.002	0.001	0.001	0	0	0	0.001	0	0	0	0.003	0.001	0.005	0	0	0	0	0	0	0.001	0	0	0	0	0	0	0	0	0	0	0	0	0	0	0	0	0.001	0	0	0.001	0	0	0.002	0.002	0	0	0	0	0
E87.7 Fluid overload	0.001	0	0	0	0	0	0	0	0	0	0.002	0	0.003	0	0	0	0	0	0	0.001	0	0	0	0	0	0	0	0	0	0	0	0	0	0	0	0	0	0	0	0	0	0	0.001	0.001	0	0	0	0	0
E89.0 Postprocedural hypothyroidism	0.001	0.001	0.001	0	0	0	0	0	0	0.002	0.002	0.004	0.003	0	0	0	0	0	0	0	0	0	0	0	0	0	0	0	0	0	0	0	0	0	0	0	0.001	0	0	0	0	0	0.001	0.001	0	0	0	0	0
F00.9 Dementia in Alzheimer's disease, unspecified	0.002	0	0	0	0	0	0	0	0	0	0.001	0	0.001	0	0	0	0	0	0	0	0	0	0	0	0	0	0	0	0	0	0	0	0	0	0	0	0	0	0	0	0	0	0.002	0.002	0	0	0	0	0
F01.9 Vascular dementia, unspecified	0.002	0	0	0	0	0	0	0	0	0	0.001	0	0.002	0	0	0	0	0	0	0	0	0	0	0	0	0	0	0	0	0	0	0	0	0	0	0	0	0	0	0	0	0	0.002	0.002	0	0	0	0	0
F03 Unspecified dementia	0.003	0	0	0	0	0	0	0	0	0	0.002	0	0.003	0	0	0	0	0	0	0.001	0	0	0	0	0	0	0	0	0	0	0	0	0	0	0	0	0	0	0	0	0	0	0.003	0.003	0	0	0	0	0
F05.9 Delirium, unspecified	0.003	0	0	0	0	0	0	0	0	0	0.002	0	0.004	0	0.001	0	0	0	0	0.001	0	0	0	0	0	0	0	0	0	0	0	0	0	0	0	0	0	0	0	0.001	0	0	0.003	0.003	0	0	0	0	0
F10.0 Acute intoxication	0	0	0	0	0	0	0	0	0	0	0.001	0	0.001	0	0	0	0	0	0	0.001	0	0	0	0	0	0	0	0.001	0	0	0	0	0	0	0	0	0	0	0	0	0	0	0	0	0	0	0	0	0
F10.1 Harmful use	0	0.001	0.001	0	0.001	0	0.001	0	0	0	0.002	0	0.002	0	0.001	0	0	0	0	0.002	0	0	0	0	0.001	0	0	0.002	0	0	0	0	0	0.001	0	0	0	0	0.001	0	0	0	0	0	0	0	0	0	0
F10.2 Dependence syndrome	0	0	0	0	0.001	0	0.001	0	0	0	0.002	0	0.002	0	0.001	0	0	0	0	0.003	0	0	0	0	0	0	0	0.001	0	0	0	0	0	0.001	0	0	0	0	0	0	0	0	0	0	0	0	0	0	0
F10.3 Withdrawal state	0	0	0	0	0	0	0.001	0	0	0	0.001	0	0	0	0	0	0	0	0	0.001	0	0	0	0	0	0	0	0.001	0	0	0	0	0	0	0	0	0	0	0	0	0	0	0	0	0	0	0	0	0
F17.1 Harmful use	0	0	0	0	0.002	0	0.003	0	0	0	0.004	0.001	0.004	0.001	0.001	0	0	0	0.003	0.007	0	0	0	0	0.004	0.001	0.001	0.007	0.001	0.005	0	0.002	0.002	0.006	0	0	0.001	0	0	0	0	0.001	0	0	0	0.001	0	0	0
F17.2 Dependence syndrome	0	0	0	0	0	0	0	0	0	0	0.001	0	0.001	0	0	0	0	0	0	0	0	0	0	0	0	0	0	0	0	0	0	0	0	0	0	0	0	0	0	0	0	0	0	0	0	0	0	0	0
F31.9 Bipolar affective disorder, unspecified	0	0	0	0	0	0	0	0	0	0	0.002	0	0.002	0	0	0	0	0	0	0	0	0	0	0	0	0	0	0	0	0	0	0	0	0	0	0	0	0	0	0	0	0	0	0	0	0	0	0	0
F32.9 Depressive episode, unspecified	0	0.006	0.006	0	0	0	0.002	0	0	0	0.027	0.007	0.029	0	0.001	0	0	0.001	0	0.005	0	0	0	0	0	0	0	0	0.001	0	0	0	0	0.001	0	0	0.002	0	0	0.001	0.001	0.001	0	0	0.001	0.001	0	0	0
F40.2 Specific (isolated) phobias	0	0.001	0.001	0	0	0	0	0	0	0	0.001	0.001	0.001	0	0	0	0	0	0	0	0	0	0	0	0	0	0	0	0	0	0	0	0	0	0	0	0	0	0	0	0	0	0	0	0	0	0	0	0
F41.0 Panic disorder [episodic paroxysmal anxiety]	0	0	0.001	0	0	0	0	0	0	0	0.002	0	0.001	0	0	0	0	0	0	0.001	0	0	0	0	0	0	0	0	0	0	0	0	0	0	0	0	0	0	0	0	0	0	0	0	0	0	0	0	0
F41.2 Mixed anxiety and depressive disorder	0	0.001	0.001	0	0	0	0	0	0	0	0.005	0.001	0.005	0	0	0	0	0	0	0.001	0	0	0	0	0	0	0	0	0	0	0	0	0	0	0	0	0	0	0	0	0	0	0	0	0	0	0	0	0
F41.9 Anxiety disorder, unspecified	0	0.004	0.004	0	0	0	0.001	0	0	0	0.011	0.003	0.011	0	0.001	0	0	0	0	0.002	0	0	0	0	0	0	0	0	0	0	0	0	0	0	0	0	0.002	0	0	0	0.001	0.001	0	0	0.001	0.001	0	0	0
G20 Parkinson's disease	0.003	0	0	0	0	0	0	0	0	0	0.001	0	0.002	0	0	0	0	0	0	0	0	0	0	0	0	0	0	0	0	0	0	0	0	0	0	0	0	0	0	0	0	0	0.003	0.003	0	0	0	0	0
G30.9 Alzheimer's disease, unspecified	0.003	0	0	0	0	0	0	0	0	0	0.001	0	0.001	0	0	0	0	0	0	0	0	0	0	0	0	0	0	0	0	0	0	0	0	0	0	0	0	0	0	0	0	0	0.003	0.003	0	0	0	0	0
G31.9 Degenerative disease of nervous system, unspecified	0.001	0	0	0	0	0	0	0	0	0	0.001	0	0.001	0	0	0	0	0	0	0	0	0	0	0	0	0	0	0	0	0	0	0	0	0	0	0	0	0	0	0	0	0	0.001	0.001	0	0	0	0	0
G35 Multiple sclerosis	0	0.001	0.001	0	0	0	0	0	0	0	0.001	0	0.002	0	0	0.001	0	0	0	0	0	0	0	0	0	0	0	0	0	0	0	0	0	0	0	0	0	0	0	0	0	0	0	0	0	0	0	0	0
G40.9 Epilepsy, unspecified	0	0	0	0	0	0	0	0	0	0	0.005	0.001	0.005	0	0	0	0	0	0	0.001	0	0	0	0	0	0	0	0	0	0	0	0	0	0	0	0	0	0	0	0	0	0	0	0	0	0	0	0	0
G43.9 Migraine, unspecified	0	0.002	0.002	0	0	0	0	0	0	0	0.004	0.002	0.004	0	0	0	0	0	0	0	0	0	0	0	0	0	0	0	0	0	0	0	0	0	0	0	0	0	0	0	0	0	0	0	0	0	0	0	0
G45.9 Transient cerebral ischaemic attack, unspecified	0.002	0	0	0	0	0	0	0	0	0	0.003	0.001	0.004	0	0	0	0	0	0	0.001	0	0	0	0	0	0	0	0	0	0	0	0	0	0	0	0	0	0	0	0	0	0	0.002	0.002	0	0	0	0	0
G47.3 Sleep apnoea	0	0.001	0.001	0	0	0	0.001	0	0	0	0.012	0.002	0.012	0	0	0.001	0.001	0	0	0.002	0	0	0	0	0	0	0	0	0	0	0	0	0	0	0	0	0	0	0.001	0	0	0	0	0	0	0	0	0	0
G47.9 Sleep disorder, unspecified	0	0	0	0	0	0	0	0	0	0	0.001	0	0.001	0	0	0	0	0	0	0	0	0	0	0	0	0	0	0	0	0	0	0	0	0	0	0	0	0	0	0	0	0	0	0	0	0	0	0	0
G51.0 Bell's palsy	0	0	0	0	0	0	0	0	0	0	0.001	0	0.001	0	0	0	0	0	0	0	0	0	0	0	0	0	0	0	0	0	0	0	0	0	0	0	0	0	0	0	0	0	0	0	0	0	0	0	0
G55.1 Nerve root and plexus compressions in intervertebral disk disorders	0	0	0	0	0	0	0	0	0	0	0.004	0.003	0.005	0	0	0	0	0	0	0.001	0	0	0	0	0	0	0	0	0	0	0	0	0	0	0	0	0	0	0	0	0	0.001	0	0	0	0.001	0	0	0
G55.2 Nerve root and plexus compressions in spondylosis	0	0	0	0	0	0	0	0	0	0	0.001	0.001	0.002	0	0	0	0	0	0	0	0	0	0	0	0	0	0	0	0	0	0	0	0	0	0	0	0	0	0	0	0	0	0	0	0	0	0	0	0
G56.0 Carpal tunnel syndrome	0.001	0.005	0.006	0	0	0	0	0	0	0	0.007	0.008	0.009	0	0	0	0	0	0.001	0.001	0.001	0	0	0	0	0	0	0	0	0	0	0	0	0	0	0	0.002	0	0	0	0	0	0.001	0.001	0	0	0	0	0
G56.2 Lesion of ulnar nerve	0	0	0	0	0	0	0	0	0	0	0.001	0.001	0.001	0	0	0	0	0	0	0	0	0	0	0	0	0	0	0	0	0	0	0	0	0	0	0	0	0	0	0	0	0	0	0	0	0	0	0	0
G57.6 Lesion of plantar nerve	0	0.001	0.001	0	0	0	0	0	0	0	0	0.002	0	0	0	0	0	0	0	0	0	0	0	0	0	0	0	0	0	0	0	0	0	0	0	0	0	0	0	0	0	0	0	0	0	0	0	0	0
G62.9 Polyneuropathy, unspecified	0.001	0	0	0	0	0	0	0	0	0	0.004	0.001	0.005	0	0	0	0	0	0	0.001	0	0	0	0	0	0	0	0	0	0	0	0	0	0	0	0	0	0	0	0	0	0	0.001	0.001	0	0	0	0	0
G63.2 Diabetic polyneuropathy	0	0	0	0	0	0	0.001	0	0	0	0.004	0	0.008	0	0	0	0	0	0	0.001	0	0	0	0	0	0	0	0	0	0	0	0	0	0	0	0	0	0	0	0	0	0	0	0	0	0	0	0	0
G81.9 Hemiplegia, unspecified	0.001	0	0	0	0	0	0	0	0	0	0.004	0	0.005	0	0	0	0	0	0	0.001	0	0	0	0	0	0	0	0	0	0	0	0	0	0	0	0	0	0	0	0	0	0	0.001	0.001	0	0	0	0	0
G93.3 Postviral fatigue syndrome	0	0.001	0.001	0	0	0	0	0	0	0	0.003	0.001	0.002	0	0	0	0	0	0	0	0.001	0	0	0	0	0	0	0	0	0	0	0	0	0	0	0	0	0	0	0	0	0	0	0	0	0	0	0	0
G99.2 Myelopathy in diseases classified elsewhere	0	0	0	0	0	0	0	0	0	0	0.001	0.001	0.002	0	0	0	0	0	0	0	0	0	0	0	0	0	0	0	0	0	0	0	0	0	0	0	0	0	0	0	0	0	0	0	0	0	0	0	0
H00.1 Chalazion	0	0	0	0	0	0	0	0	0	0	0	0	0	0	0	0	0	0	0	0	0	0	0	0	0	0	0	0	0	0	0	0	0	0	0	0	0	0	0	0	0	0	0	0	0	0	0	0	0
H01.0 Blepharitis	0.001	0	0	0	0	0	0	0	0	0	0	0	0	0	0	0	0	0	0	0	0	0	0	0	0	0	0	0	0	0	0	0	0	0	0	0	0	0	0	0	0	0	0.001	0.001	0	0	0	0	0
H02.0 Entropion and trichiasis of eyelid	0.001	0	0	0	0	0	0	0	0	0	0.001	0	0.001	0	0	0	0	0	0	0	0	0	0	0	0	0	0	0	0	0	0	0	0	0	0	0	0	0	0	0	0	0	0.001	0.001	0	0	0	0	0
H02.3 Blepharochalasis	0.001	0	0	0	0	0	0	0	0	0	0.001	0	0.001	0	0	0	0	0	0	0	0	0	0	0	0	0	0	0	0	0	0	0	0	0	0	0	0	0	0	0	0	0	0.001	0.001	0	0	0	0	0
H02.4 Ptosis of eyelid	0.001	0	0	0	0	0	0	0	0	0	0.002	0.001	0.001	0	0	0	0	0	0	0	0	0	0	0	0	0	0	0	0	0	0	0	0	0	0	0	0	0	0	0	0	0	0.001	0.001	0	0	0	0	0
H02.8 Other specified disorders of eyelid	0.001	0	0	0	0	0	0	0	0	0	0.001	0	0	0	0	0	0	0	0	0	0	0	0	0	0	0	0	0	0	0	0	0	0	0	0	0	0	0	0	0	0	0.001	0.001	0.001	0	0.001	0	0	0
H02.9 Disorder of eyelid, unspecified	0	0	0	0	0	0	0	0	0	0	0	0	0	0	0	0	0	0	0	0	0	0	0	0	0	0	0	0	0	0	0	0	0	0	0	0	0	0	0	0	0	0	0	0	0	0	0	0	0
H04.1 Other disorders of lachrymal gland	0.001	0.001	0.001	0	0	0	0	0	0	0	0.001	0.001	0.001	0	0	0	0	0	0	0	0	0	0	0	0	0	0	0	0	0	0	0	0	0	0	0	0	0	0	0	0	0	0.001	0.001	0	0	0	0	0
H04.2 Epiphora	0.001	0	0	0	0	0	0	0	0	0	0	0	0	0	0	0	0	0	0	0	0	0	0	0	0	0	0	0	0	0	0	0	0	0	0	0	0	0	0	0	0	0	0.001	0.001	0	0	0	0	0
H04.5 Stenosis and insufficiency of lachrymal passages	0.001	0.001	0.001	0	0	0	0	0	0	0	0	0	0	0	0	0	0	0	0	0	0	0	0	0	0	0	0	0	0	0	0	0	0	0	0	0	0	0	0	0	0	0	0.001	0.001	0	0	0	0	0
H18.4 Corneal degeneration	0.002	0	0	0	0	0	0	0	0	0	0.001	0	0.001	0	0	0	0	0	0	0	0	0	0	0	0	0	0	0	0	0	0	0	0	0	0	0	0	0	0	0	0.001	0	0.002	0.002	0.001	0	0	0	0
H25.0 Senile incipient cataract	0.004	0.001	0.001	0	0	0	0	0.001	0	0	0.001	0.001	0.002	0.001	0.001	0	0	0	0	0	0	0	0	0	0	0	0	0	0	0	0	0	0	0	0	0	0.001	0	0	0	0.001	0.002	0.004	0.004	0.001	0.002	0	0	0
H25.1 Senile nuclear cataract	0.023	0.003	0.003	0	0	0	0.001	0.001	0	0.001	0.006	0.003	0.008	0.003	0.002	0	0	0	0	0.002	0	0	0	0	0	0	0	0	0	0	0	0	0	0.001	0	0	0.003	0	0	0.002	0	0.001	0.023	0.023	0	0.001	0	0	0
H25.8 Other senile cataract	0.008	0.001	0.001	0.001	0	0	0	0.001	0	0	0.002	0.001	0.003	0.001	0.001	0	0	0	0	0.001	0	0	0	0	0	0	0	0	0	0	0	0	0	0	0	0	0.001	0	0	0.001	0.001	0.002	0.008	0.008	0.001	0.002	0	0	0
H25.9 Senile cataract, unspecified	0.004	0	0	0	0	0	0	0	0	0	0.002	0.001	0.002	0.001	0.001	0	0	0	0	0	0	0	0	0	0	0	0	0	0	0	0	0	0	0	0	0	0.001	0	0	0	0	0.001	0.004	0.004	0	0.001	0	0	0
H26.4 After-cataract	0.004	0	0	0	0	0	0	0	0	0	0.002	0.001	0.002	0.001	0.001	0	0	0	0	0.001	0	0	0	0	0	0	0	0	0	0	0	0	0	0	0	0	0.001	0	0	0	0.001	0.001	0.004	0.004	0.001	0.001	0	0	0
H26.8 Other specified cataract	0.002	0.001	0.001	0.001	0	0	0	0	0	0	0.001	0	0.001	0	0	0	0	0	0	0	0	0	0	0	0	0	0	0	0	0	0	0	0	0	0	0	0.001	0	0	0	0.003	0.002	0.002	0.002	0.003	0.002	0	0	0
H26.9 Cataract, unspecified	0.035	0.004	0.004	0	0	0	0	0	0	0.001	0.013	0.005	0.014	0.005	0.004	0	0	0	0.001	0.002	0	0	0	0	0	0	0	0	0	0	0	0	0	0.001	0	0	0.004	0	0	0.003	0	0.001	0.035	0.035	0	0.001	0	0	0
H33.0 Retinal detachment with retinal break	0	0	0	0	0	0	0	0	0	0	0	0	0	0	0	0	0	0	0	0	0	0	0	0	0	0	0	0	0	0	0	0	0	0	0	0	0	0	0	0	0	0	0	0	0	0	0	0	0
H33.2 Serous retinal detachment	0	0	0	0	0	0	0	0	0	0	0	0	0	0	0	0	0	0	0	0	0	0	0	0	0	0	0	0	0	0	0	0	0	0	0	0	0	0	0	0	0	0	0	0	0	0	0	0	0
H33.3 Retinal breaks without detachment	0	0	0	0	0	0	0	0	0	0	0	0	0	0	0	0	0	0	0	0	0	0	0	0	0	0	0	0	0	0	0	0	0	0	0	0	0	0	0	0	0	0	0	0	0	0	0	0	0
H35.3 Degeneration of macula and posterior pole	0.01	0.001	0.001	0	0	0	0	0	0	0	0.003	0.001	0.003	0.001	0.001	0	0	0	0	0.001	0	0	0	0	0	0	0	0	0	0	0	0	0	0	0	0	0.001	0	0	0.001	0	0	0.01	0.01	0	0	0	0	0
H35.8 Other specified retinal disorders	0.002	0	0	0	0	0	0	0	0	0	0.001	0	0.001	0	0	0	0	0	0	0	0	0	0	0	0	0	0	0	0	0	0	0	0	0	0	0	0	0	0	0	0	0	0.001	0.001	0	0	0	0	0
H36.0 Diabetic retinopathy	0.001	0	0	0	0	0	0.002	0	0	0	0.009	0	0.017	0	0	0	0	0	0	0.001	0	0	0	0	0	0	0	0	0	0	0	0	0	0	0	0	0	0	0	0.001	0	0	0.001	0.001	0	0	0	0	0
H40.0 Glaucoma suspect	0.002	0	0	0	0	0	0	0	0	0	0.001	0.001	0.001	0	0	0	0	0	0	0	0	0	0	0	0	0	0	0	0	0	0	0	0	0	0	0	0	0	0	0	0	0	0.002	0.002	0	0	0	0	0
H40.1 Primary open-angle glaucoma	0.003	0	0	0	0	0	0	0	0	0	0.002	0	0.002	0.001	0	0	0	0	0	0	0	0	0	0	0	0	0	0	0	0	0	0	0	0	0	0	0	0	0	0	0	0	0.003	0.003	0	0	0	0	0
H40.2 Primary angle-closure glaucoma	0.001	0	0	0	0	0	0	0	0	0	0	0	0.001	0	0	0	0	0	0	0	0	0	0	0	0	0	0	0	0	0	0	0	0	0	0	0	0	0	0	0	0	0	0.001	0.001	0	0	0	0	0
H40.9 Glaucoma, unspecified	0.007	0	0.001	0	0	0	0	0	0	0	0.006	0.002	0.005	0.001	0.001	0	0	0	0	0	0	0	0	0	0	0	0	0	0	0	0	0	0	0	0	0	0	0	0	0.001	0	0	0.007	0.007	0	0	0	0	0
H43.8 Other disorders of vitreous body	0.001	0	0	0	0	0	0	0	0	0	0	0	0	0	0	0	0	0	0	0	0	0	0	0	0	0	0	0	0	0	0	0	0	0	0	0	0	0	0	0	0	0	0.001	0.001	0	0	0	0	0
H52.1 Myopia	0.001	0	0	0	0	0	0	0	0	0	0	0	0	0	0	0	0	0	0	0	0	0	0	0	0	0	0	0	0	0	0	0	0	0.001	0	0	0	0	0	0	0	0	0.001	0.001	0	0	0	0	0
H52.2 Astigmatism	0.003	0	0	0	0	0	0	0	0	0	0.001	0	0.001	0	0	0	0	0	0	0	0	0	0	0	0	0	0	0	0	0	0	0	0	0	0	0	0	0	0	0	0.001	0.001	0.003	0.003	0.001	0.001	0	0	0
H53.0 Amblyopia ex anopsia	0.001	0	0	0	0	0	0	0	0	0	0.001	0	0.001	0	0	0	0	0	0	0	0	0	0	0	0	0	0	0	0	0	0	0	0	0	0	0	0	0	0	0	0	0	0.001	0.001	0	0	0	0	0
H53.2 Diplopia	0	0	0	0	0	0	0	0	0	0	0.001	0	0.001	0	0	0	0	0	0	0	0	0	0	0	0	0	0	0	0	0	0	0	0	0	0	0	0	0	0	0	0	0	0	0	0	0	0	0	0
H53.8 Other visual disturbances	0	0	0	0	0	0	0	0	0	0	0.001	0	0.001	0	0	0	0	0	0	0	0	0	0	0	0	0	0	0	0	0	0	0	0	0	0	0	0	0	0	0	0	0	0	0	0	0	0	0	0
H54.9 Unspecified visual impairment (binocular)	0	0	0	0	0	0	0	0	0	0	0.001	0	0.001	0	0	0	0	0	0	0	0	0	0	0	0	0	0	0	0	0	0	0	0	0	0	0	0	0	0	0	0	0	0	0	0	0	0	0	0
H72.9 Perforation of tympanic membrane, unspecified	0	0	0	0	0	0	0	0	0	0	0	0.001	0	0	0	0	0	0	0	0	0	0	0	0	0	0	0	0	0	0	0	0	0	0	0	0	0	0	0	0	0	0	0	0	0	0	0	0	0
H81.0 Meniere's disease	0	0	0	0	0	0	0	0	0	0	0.001	0	0.001	0	0	0	0	0	0	0	0	0	0	0	0	0	0	0	0	0	0	0	0	0	0	0	0	0	0	0	0	0	0	0	0	0	0	0	0
H83.0 Labyrinthitis	0	0	0	0	0	0	0	0	0	0	0.001	0	0.001	0	0	0	0	0	0	0	0	0	0	0	0	0	0	0	0	0	0	0	0	0	0	0	0	0	0	0	0	0	0	0	0	0	0	0	0
H91.9 Hearing loss, unspecified	0.007	0	0	0	0	0	0	0	0	0	0.006	0.003	0.006	0.001	0.001	0	0	0	0	0.001	0	0	0	0	0	0	0	0	0	0	0	0	0	0	0	0	0	0	0	0.001	0	0	0.007	0.007	0	0	0	0	0
H93.1 Tinnitus	0	0	0	0	0	0	0	0	0	0	0.001	0	0.001	0	0	0	0	0	0	0	0	0	0	0	0	0	0	0	0	0	0	0	0	0	0	0	0	0	0	0	0	0	0	0	0	0	0	0	0
I07.1 Tricuspid insufficiency	0	0	0	0	0	0	0	0	0	0	0.001	0	0.001	0	0	0	0	0	0	0	0	0	0	0	0	0	0	0	0	0	0	0	0	0	0	0	0	0	0	0	0	0	0	0	0	0	0	0	0
I08.0 Disorders of both mitral and aortic valves	0.002	0	0	0	0	0	0	0	0	0	0.001	0.001	0.002	0	0	0	0	0	0	0	0	0	0	0	0	0	0	0	0	0	0	0	0	0	0	0	0	0	0	0	0	0	0.002	0.002	0	0	0	0	0
I08.1 Disorders of both mitral and tricuspid valves	0.002	0	0	0	0	0	0	0	0	0	0.001	0	0.002	0	0	0	0	0	0	0	0	0	0	0	0	0	0	0	0	0	0	0	0	0	0	0	0	0	0	0	0	0	0.002	0.002	0	0	0	0	0
I08.3 Combined disorders of mitral, aortic and tricuspid valves	0.002	0	0	0	0	0	0	0	0	0	0.001	0	0.002	0	0	0	0	0	0	0	0	0	0	0	0	0	0	0	0	0	0	0	0	0	0	0	0	0	0	0	0	0	0.002	0.002	0	0	0	0	0
I10 Essential (primary) hypertension	0.082	0.001	0.001	0	0.001	0	0.006	0.001	0.001	0.002	0.119	0.021	0.155	0.015	0.01	0	0	0.003	0.006	0.022	0	0	0.001	0	0	0	0.001	0	0	0	0	0.001	0.001	0	0	0	0.005	0	0.044	0.091	0.001	0.002	0.082	0.082	0.001	0.002	0	0	0
I12.0 Hypertensive renal disease with renal failure	0.001	0	0	0	0	0	0	0	0	0	0.005	0.001	0.009	0	0	0	0	0	0	0.001	0	0	0	0	0	0	0	0	0	0	0	0	0	0	0	0	0	0	0	0	0	0	0.001	0.001	0	0	0	0	0
I20.0 Unstable angina	0.004	0	0	0	0	0	0	0	0	0	0.015	0.003	0.023	0	0	0	0	0	0.001	0.002	0	0	0	0	0	0	0	0	0	0	0	0.001	0	0	0	0	0	0	0	0	0	0	0.004	0.004	0	0	0	0	0
I20.8 Other forms of angina pectoris	0.002	0	0	0	0	0	0	0	0	0	0.004	0.001	0.006	0	0	0	0	0	0	0.001	0	0	0	0	0	0	0	0	0	0	0	0	0	0	0	0	0	0	0	0	0	0	0.002	0.002	0	0	0	0	0
I20.9 Angina pectoris, unspecified	0.019	0	0	0	0	0	0.001	0.002	0.001	0	0.047	0.009	0.069	0.002	0.002	0	0	0.001	0.002	0.007	0	0	0	0	0	0	0.001	0	0	0	0	0.001	0.001	0	0	0	0	0	0	0.002	0.001	0.003	0.019	0.019	0.001	0.003	0	0	0
I21.0 Acute transmural myocardial infarction of anterior wall	0.001	0	0	0	0	0	0	0	0	0	0.001	0	0.002	0	0	0	0	0	0	0	0	0	0	0	0	0	0	0	0	0	0	0	0	0	0	0	0	0	0	0	0	0	0.001	0.001	0	0	0	0	0
I21.1 Acute transmural myocardial infarction of inferior wall	0.001	0.001	0.001	0	0	0	0	0	0	0	0.002	0	0.005	0	0	0	0	0	0	0.001	0	0	0	0	0	0	0.001	0	0	0	0	0	0	0	0	0	0	0	0	0	0	0	0.001	0.001	0	0	0	0	0
I21.4 Acute subendocardial myocardial infarction	0.002	0	0	0	0	0	0	0	0	0	0.003	0	0.004	0	0	0	0	0	0	0.001	0	0	0	0	0	0	0	0	0	0	0	0	0	0	0	0	0	0	0	0.001	0	0.001	0.002	0.002	0	0.001	0	0	0
I21.9 Acute myocardial infarction, unspecified	0.002	0	0	0	0	0	0	0	0	0	0.004	0	0.008	0	0	0	0	0	0	0.001	0	0	0	0	0	0	0	0	0	0	0	0	0	0	0	0	0	0	0	0	0	0	0.002	0.002	0	0	0	0	0
I24.9 Acute ischaemic heart disease, unspecified	0.001	0	0	0	0	0	0	0	0	0	0.002	0	0.003	0	0	0	0	0	0	0	0	0	0	0	0	0	0	0	0	0	0	0	0	0	0	0	0	0	0	0	0	0	0.001	0.001	0	0	0	0	0
I25.1 Atherosclerotic heart disease	0.019	0.003	0.003	0	0	0	0.001	0	0	0	0.026	0.004	0.043	0.002	0.001	0	0	0	0.002	0.004	0	0	0	0	0	0	0.003	0	0	0	0.001	0	0.001	0	0	0	0	0	0	0.004	0	0	0.019	0.019	0	0	0	0	0
I25.2 Old myocardial infarction	0.011	0.001	0.001	0	0	0	0.001	0.001	0	0	0.026	0.003	0.042	0.001	0.001	0	0	0	0.002	0.004	0	0	0	0	0	0	0.001	0	0	0	0	0.001	0.001	0	0	0	0	0	0	0.001	0	0.001	0.011	0.011	0	0.001	0	0	0
I25.8 Other forms of chronic ischaemic heart disease	0.007	0	0	0	0	0	0.001	0.001	0	0	0.025	0.004	0.044	0.001	0.001	0	0	0	0.001	0.004	0	0	0	0	0	0	0.001	0	0	0	0	0	0	0	0	0	0	0	0.001	0	0	0.001	0.007	0.007	0	0.001	0	0	0
I25.9 Chronic ischaemic heart disease, unspecified	0.021	0	0	0	0	0	0.001	0.001	0	0	0.046	0.008	0.07	0.002	0.002	0	0	0.001	0.002	0.007	0	0	0	0	0	0	0.001	0	0	0	0	0.001	0.001	0	0	0	0	0	0	0.002	0	0.002	0.021	0.021	0	0.002	0	0	0
I26.9 Pulmonary embolism without mention of acute cor pulmonale	0.001	0	0	0	0	0	0	0	0	0	0.004	0.001	0.002	0	0	0	0	0	0	0.001	0	0	0	0	0	0	0	0	0	0	0	0	0	0	0	0	0	0	0	0	0	0	0.001	0.001	0	0	0	0	0
I27.2 Other secondary pulmonary hypertension	0.001	0	0	0	0	0	0	0	0	0	0.001	0	0.001	0	0	0	0	0	0	0	0	0	0	0	0	0	0	0	0	0	0	0	0	0	0	0	0	0	0	0	0	0	0.001	0.001	0	0	0	0	0
I31.3 Pericardial effusion (noninflammatory)	0.001	0	0	0	0	0	0	0	0	0	0.001	0	0.001	0	0	0	0	0	0	0	0	0	0	0	0	0	0	0	0	0	0	0	0	0	0	0	0	0	0	0	0	0	0.001	0.001	0	0	0	0	0
I34.0 Mitral (valve) insufficiency	0.004	0	0	0	0	0	0	0	0	0	0.003	0.001	0.004	0.001	0	0	0	0	0	0	0	0	0	0	0	0	0	0	0	0	0	0	0	0	0	0	0	0	0	0	0	0	0.004	0.004	0	0	0	0	0
I34.1 Mitral (valve) prolapse	0.001	0	0	0	0	0	0	0	0	0	0	0	0	0	0	0	0	0	0	0	0	0	0	0	0	0	0	0	0	0	0	0	0	0	0	0	0	0	0	0	0	0	0	0	0	0	0	0	0
I35.0 Aortic (valve) stenosis	0.005	0	0	0	0	0	0	0	0	0	0.004	0.001	0.005	0.001	0.001	0	0	0	0.001	0.001	0	0	0	0	0	0	0	0	0	0	0	0	0	0	0	0	0	0	0	0.001	0	0	0.005	0.005	0	0	0	0	0
I35.1 Aortic (valve) insufficiency	0.001	0	0	0	0	0	0	0	0	0	0.002	0.001	0.002	0	0	0	0	0	0	0	0	0	0	0	0	0	0	0	0	0	0	0	0	0	0	0	0	0	0	0	0	0	0.001	0.001	0	0	0	0	0
I42.0 Dilated cardiomyopathy	0	0	0	0	0	0	0	0	0	0	0.001	0	0.001	0	0	0	0	0	0	0	0	0	0	0	0	0	0	0	0	0	0	0	0	0	0	0	0	0	0	0	0	0	0	0	0	0	0	0	0
I42.9 Cardiomyopathy, unspecified	0	0	0	0	0	0	0	0	0	0	0.001	0	0.002	0	0	0	0	0	0	0	0	0	0	0	0	0	0	0	0	0	0	0	0	0	0	0	0	0	0	0	0	0	0	0	0	0	0	0	0
I44.0 Atrioventricular block, first degree	0.004	0	0	0	0	0	0	0	0	0	0.002	0.001	0.003	0.001	0	0	0	0	0	0	0	0	0	0	0	0	0	0	0	0	0	0	0	0	0	0	0	0	0	0.001	0	0	0.004	0.004	0	0	0	0	0
I44.1 Atrioventricular block, second degree	0.001	0	0	0	0	0	0	0	0	0	0.001	0	0.001	0	0	0	0	0	0	0	0	0	0	0	0	0	0	0	0	0	0	0	0	0	0	0	0	0	0	0	0	0	0.001	0.001	0	0	0	0	0
I44.2 Atrioventricular block, complete	0.002	0	0	0	0	0	0	0	0	0	0.001	0	0.001	0	0	0	0	0	0	0	0	0	0	0	0	0	0	0	0	0	0	0	0	0	0	0	0	0	0	0	0	0	0.002	0.002	0	0	0	0	0
I44.7 Left bundle-branch block, unspecified	0.003	0	0	0	0	0	0	0	0	0	0.004	0.001	0.005	0	0	0	0	0	0	0.001	0	0	0	0	0	0	0	0	0	0	0	0	0	0	0	0	0	0	0	0.001	0	0	0.003	0.003	0	0	0	0	0
I45.1 Other and unspecified right bundle-branch block	0.003	0	0	0	0	0	0	0	0	0	0.002	0.001	0.003	0	0	0	0	0	0	0	0	0	0	0	0	0	0	0	0	0	0	0	0	0	0	0	0	0	0	0	0	0	0.003	0.003	0	0	0	0	0
I46.0 Cardiac arrest with successful resuscitation	0	0	0	0	0	0	0	0	0	0	0	0	0.001	0	0	0	0	0	0	0	0	0	0	0	0	0	0	0	0	0	0	0	0	0	0	0	0	0	0	0	0	0	0	0	0	0	0	0	0
I47.1 Supraventricular tachycardia	0.001	0	0	0	0	0	0	0	0	0	0.003	0.001	0.002	0	0	0	0	0	0	0	0	0	0	0	0	0	0	0	0	0	0	0	0	0	0	0	0	0	0	0	0	0	0.001	0.001	0	0	0	0	0
I47.2 Ventricular tachycardia	0	0	0	0	0	0	0	0	0	0	0.001	0	0.002	0	0	0	0	0	0	0	0	0	0	0	0	0	0	0	0	0	0	0	0	0	0	0	0	0	0	0	0	0	0.001	0.001	0	0	0	0	0
I48 Atrial fibrillation and flutter	0.018	0.001	0.001	0	0	0	0	0	0	0	0.015	0.004	0.019	0.002	0.002	0	0	0	0.001	0.002	0	0	0	0	0	0	0.001	0	0	0	0	0	0	0	0	0	0	0	0	0.002	0	0	0.018	0.018	0	0	0	0	0
I48.0 Paroxysmal atrial fibrillation	0.004	0	0	0	0	0	0	0	0	0	0.003	0.001	0.004	0	0	0	0	0	0	0	0	0	0	0	0	0	0	0	0	0	0	0	0	0	0	0	0	0	0	0	0	0	0.004	0.004	0	0	0	0	0
I48.1 Persistent atrial fibrillation	0.001	0	0	0	0	0	0	0	0	0	0.001	0	0.001	0	0	0	0	0	0	0	0	0	0	0	0	0	0	0	0	0	0	0	0	0	0	0	0	0	0	0	0	0	0.001	0.001	0	0	0	0	0
I48.9 Atrial fibrillation and atrial flutter, unspecified	0.019	0	0	0	0	0	0	0	0	0.001	0.012	0.003	0.016	0.003	0.002	0	0	0	0.001	0.002	0	0	0	0	0	0	0.001	0	0	0	0	0	0	0	0	0	0	0	0	0.003	0	0	0.018	0.018	0	0	0	0	0
I49.3 Ventricular premature depolarisation	0	0	0	0	0	0	0	0	0	0	0.001	0	0	0	0	0	0	0	0	0	0	0	0	0	0	0	0	0	0	0	0	0	0	0	0	0	0	0	0	0	0	0	0	0	0	0	0	0	0
I49.5 Sick sinus syndrome	0.001	0	0	0	0	0	0	0	0	0	0.001	0	0.001	0	0	0	0	0	0	0	0	0	0	0	0	0	0	0	0	0	0	0	0	0	0	0	0	0	0	0	0	0	0.001	0.001	0	0	0	0	0
I49.9 Cardiac arrhythmia, unspecified	0.001	0	0	0	0	0	0	0	0	0	0.002	0.001	0.002	0	0	0	0	0	0	0	0	0	0	0	0	0	0	0	0	0	0	0	0	0	0	0	0	0	0	0	0	0	0.001	0.001	0	0	0	0	0
I50.0 Congestive heart failure	0.005	0	0	0	0	0	0.001	0	0	0	0.009	0.002	0.014	0	0.001	0	0	0	0	0.002	0	0	0	0	0	0	0	0	0	0	0	0	0	0	0	0	0.001	0	0	0.001	0	0	0.004	0.004	0	0	0	0	0
I50.1 Left ventricular failure	0.005	0	0	0	0	0	0	0	0	0	0.007	0.001	0.012	0.001	0.001	0	0	0	0.001	0.002	0	0	0	0	0	0	0	0	0	0	0	0	0	0	0	0	0	0	0	0.001	0	0	0.005	0.005	0	0	0	0	0
I50.9 Heart failure, unspecified	0.004	0	0	0	0	0	0	0	0	0	0.009	0.002	0.013	0	0	0	0	0	0	0.002	0	0	0	0	0	0	0	0	0	0	0	0	0	0	0	0	0	0	0	0	0	0	0.004	0.004	0	0	0	0	0
I51.7 Cardiomegaly	0.004	0	0	0	0	0	0	0	0	0	0.007	0.002	0.009	0.001	0	0	0	0	0	0.002	0	0	0	0	0	0	0	0	0	0	0	0	0	0	0	0	0	0	0	0.001	0.001	0	0.004	0.004	0.001	0	0	0	0
I51.8 Other ill-defined heart diseases	0.003	0	0	0	0	0	0	0	0	0	0.004	0.001	0.006	0.001	0	0	0	0	0	0.001	0	0	0	0	0	0	0.001	0	0	0	0	0	0	0	0	0	0	0	0	0	0.001	0.001	0.003	0.003	0.001	0.001	0	0	0
I51.9 Heart disease, unspecified	0.001	0	0	0	0	0	0	0	0	0	0.002	0	0.002	0	0	0	0	0	0	0	0	0	0	0	0	0	0	0	0	0	0	0	0	0	0	0	0	0	0	0	0.001	0	0.001	0.001	0.001	0	0	0	0
I63.5 Cerebral infarction due to unspecified occlusion or stenosis of cerebral arteries	0.001	0	0	0	0	0	0	0	0	0	0.001	0	0.001	0	0	0	0	0	0	0	0	0	0	0	0	0	0	0	0	0	0	0	0	0	0	0	0	0	0	0	0	0	0.001	0.001	0	0	0	0	0
I63.9 Cerebral infarction, unspecified	0.003	0	0	0	0	0	0	0	0	0	0.003	0	0.004	0	0	0	0	0	0	0.001	0	0	0	0	0	0	0	0	0	0	0	0	0	0	0	0	0	0	0	0.001	0	0	0.003	0.003	0	0	0	0	0
I64 Stroke, not specified as haemorrhage or infarction	0.001	0	0	0	0	0	0	0	0	0	0.002	0	0.003	0	0	0	0	0	0	0	0	0	0	0	0	0	0	0	0	0	0	0	0	0	0	0	0	0	0	0	0	0	0.001	0.001	0	0	0	0	0
I65.2 Occlusion and stenosis of carotid artery	0.002	0	0	0	0	0	0	0	0	0	0.002	0	0.003	0	0	0	0	0	0	0.001	0	0	0	0	0	0	0	0	0	0	0	0	0	0	0	0	0	0	0	0.001	0	0	0.002	0.002	0	0	0	0	0
I67.8 Other specified cerebrovascular diseases	0.003	0	0	0	0	0	0	0	0	0	0.003	0.001	0.004	0	0.001	0	0	0	0	0	0	0	0	0	0	0	0	0	0	0	0	0	0	0	0	0	0	0	0	0.001	0	0	0.003	0.003	0	0	0	0	0
I67.9 Cerebrovascular disease, unspecified	0.002	0	0	0	0	0	0	0	0	0	0.003	0	0.005	0	0	0	0	0	0	0.001	0	0	0	0	0	0	0	0	0	0	0	0	0	0	0	0	0	0	0	0	0	0	0.002	0.002	0	0	0	0	0
I69.4 Sequelae of stroke, not specified as haemorrhage or infarction	0.001	0	0	0	0	0	0	0	0	0	0.004	0	0.005	0	0	0	0	0	0	0.001	0	0	0	0	0	0	0	0	0	0	0	0	0	0	0	0	0	0	0	0	0	0	0.001	0.001	0	0	0	0	0
I70.20 Atherosclerosis of arteries of extremities (without gangrene)	0.001	0	0	0	0	0	0	0	0	0	0.001	0	0.002	0	0	0	0	0	0	0.001	0	0	0	0	0	0	0	0	0	0	0	0	0	0	0	0	0	0	0	0.001	0	0	0.001	0.001	0	0	0	0	0
I71.4 Abdominal aortic aneurysm, without mention of rupture	0.003	0.001	0.001	0	0	0	0	0	0	0	0.002	0	0.002	0	0	0	0	0	0.001	0.001	0	0	0	0	0	0	0	0	0	0	0	0	0	0	0	0	0	0	0	0	0	0	0.003	0.003	0	0	0	0	0
I73.0 Raynaud's syndrome	0	0.001	0.001	0	0	0	0	0	0	0	0.003	0.001	0.003	0	0	0	0	0	0	0	0	0	0	0	0	0	0	0	0	0	0	0	0	0	0	0	0	0	0	0	0	0	0	0	0	0	0	0	0
I73.9 Peripheral vascular disease, unspecified	0.004	0	0	0	0	0	0	0	0	0	0.008	0.002	0.011	0	0.001	0	0	0	0.001	0.002	0	0	0	0	0	0	0.001	0	0	0	0	0	0	0	0	0	0	0	0	0.001	0	0.001	0.004	0.004	0	0	0	0	0
I74.3 Embolism and thrombosis of arteries of the lower extremities	0.001	0	0	0	0	0	0	0	0	0	0.001	0	0.001	0	0	0	0	0	0	0	0	0	0	0	0	0	0	0	0	0	0	0	0	0	0	0	0	0	0	0	0	0	0.001	0.001	0	0	0	0	0
I77.1 Stricture of artery	0.001	0	0	0	0	0	0	0	0	0	0.002	0	0.003	0	0	0	0	0	0	0.001	0	0	0	0	0	0	0	0	0	0	0	0	0	0	0	0	0	0	0	0.001	0	0	0.001	0.001	0	0	0	0	0
I80.2 Phlebitis and thrombophlebitis of other deep vessels of lower extremities	0.001	0	0	0	0	0	0	0	0	0	0.003	0.001	0.002	0	0	0	0	0	0	0	0	0	0	0	0	0	0	0	0	0	0	0	0	0	0	0	0	0	0	0	0	0	0.001	0.001	0	0	0	0	0
I83.1 Varicose veins of lower extremities with inflammation	0	0	0	0	0	0	0	0	0	0	0	0	0	0	0	0	0	0	0	0	0	0	0	0	0	0	0	0	0	0	0	0	0	0	0	0	0	0	0	0	0	0	0	0	0	0	0	0	0
I83.9 Varicose veins of lower extremities without ulcer or inflammation	0.001	0.001	0.001	0	0	0	0	0.001	0	0	0	0.005	0	0.001	0	0	0	0	0	0	0	0	0	0	0	0	0	0	0	0	0	0	0	0	0	0	0	0	0	0	0	0.001	0.001	0.001	0	0.001	0	0	0
I84.1 Internal haemorrhoids with other complications	0	0	0	0	0	0	0	0	0	0	0.001	0.001	0.001	0	0	0	0	0	0	0	0	0	0	0	0	0	0	0	0	0	0	0	0	0	0	0	0	0	0	0	0	0.001	0	0	0	0.001	0	0	0
I84.2 Internal haemorrhoids without complication	0	0	0	0	0	0	0	0	0	0	0.001	0.001	0.001	0	0	0	0	0	0	0	0	0	0	0	0	0	0	0	0	0	0	0	0	0	0	0	0	0	0	0	0	0	0	0	0	0.001	0	0	0
I84.5 External haemorrhoids without complication	0	0	0	0	0	0	0	0	0	0	0	0	0	0	0	0	0	0	0	0	0	0	0	0	0	0	0	0	0	0	0	0	0	0	0	0	0	0	0	0	0	0	0	0	0	0	0	0	0
I84.6 Residual haemorrhoidal skin tags	0	0	0	0	0	0	0	0	0	0	0.001	0.001	0	0	0	0	0	0	0	0	0	0	0	0	0	0	0	0	0	0	0	0	0	0	0	0	0	0	0	0	0	0	0	0	0	0	0	0	0
I84.8 Unspecified haemorrhoids with other complications	0	0	0	0	0	0	0	0	0	0	0.001	0.001	0.001	0	0	0	0	0	0	0	0	0	0	0	0	0	0	0	0	0	0	0	0	0	0	0	0	0	0	0	0	0	0	0	0	0	0	0	0
I84.9 Unspecified haemorrhoids without complication	0.001	0	0	0	0	0	0	0.001	0	0	0.003	0.003	0.004	0	0	0	0	0	0	0.001	0	0	0	0	0	0	0	0	0	0	0	0	0	0	0	0	0	0	0	0	0	0.001	0.001	0.001	0	0.001	0	0	0
I89.0 Lymphoedema, not elsewhere classified	0	0.001	0.001	0	0	0	0	0	0	0.002	0.002	0.001	0.002	0	0	0	0	0	0	0.001	0	0	0	0	0	0	0	0	0	0	0	0	0	0	0	0	0	0	0	0	0	0	0	0	0	0	0	0	0
I95.1 Orthostatic hypotension	0.003	0	0	0	0	0	0	0	0	0	0.005	0.001	0.007	0	0.001	0	0	0	0	0.001	0	0	0	0	0	0	0	0	0	0	0	0	0	0	0	0	0	0	0	0	0	0	0.003	0.003	0	0	0	0	0
I95.9 Hypotension, unspecified	0.003	0.001	0.001	0	0	0	0	0	0	0	0.005	0.002	0.006	0	0	0	0	0	0	0.001	0	0	0	0	0	0	0	0	0	0	0	0	0	0	0	0	0	0	0	0	0	0	0.003	0.003	0	0	0	0	0
J02.9 Acute pharyngitis, unspecified	0	0	0	0	0	0	0	0	0	0	0.001	0	0	0	0	0	0	0	0	0	0	0	0	0	0	0	0	0	0	0	0	0	0	0	0	0	0	0	0	0	0	0	0	0	0	0	0	0	0
J06.9 Acute upper respiratory infection, unspecified	0	0	0	0	0	0	0	0	0	0	0.002	0.001	0.002	0	0	0	0	0	0	0	0	0	0	0	0	0	0	0	0	0	0	0	0	0	0	0	0	0	0	0	0	0	0	0	0	0	0	0	0
J18.1 Lobar pneumonia, unspecified	0.004	0.001	0.001	0	0	0	0.001	0	0	0.001	0.008	0.002	0.01	0	0.001	0	0	0	0.001	0.002	0	0	0	0	0	0	0	0	0	0	0	0	0	0	0	0	0.001	0	0	0	0	0	0.004	0.004	0	0	0	0	0
J18.9 Pneumonia, unspecified	0.003	0	0	0	0	0	0.001	0	0	0	0.006	0.001	0.008	0	0	0	0	0	0	0.002	0	0	0	0	0	0	0	0	0	0	0	0	0	0	0	0	0.001	0	0	0	0	0	0.003	0.003	0	0	0	0	0
J22 Unspecified acute lower respiratory infection	0.003	0.001	0.001	0	0	0	0.001	0	0	0.001	0.013	0.004	0.016	0	0.001	0	0	0	0.001	0.003	0	0	0	0	0	0	0	0	0	0	0	0	0	0	0	0	0.001	0	0	0	0	0.001	0.003	0.003	0	0.001	0	0	0
J30.1 Allergic rhinitis due to pollen	0	0	0	0	0	0	0	0	0	0	0.001	0	0	0	0	0	0	0	0	0	0	0	0	0	0	0	0	0	0	0	0	0	0	0	0	0	0	0	0	0	0	0	0	0	0	0	0	0	0
J31.0 Chronic rhinitis	0	0	0	0	0	0	0	0	0	0	0.001	0	0.001	0	0	0	0	0	0	0	0	0	0	0	0	0	0	0	0	0	0	0	0	0	0	0	0	0	0	0	0	0	0	0	0	0	0	0	0
J32.9 Chronic sinusitis, unspecified	0	0	0	0	0	0	0	0	0	0	0.001	0.001	0.001	0	0	0	0	0	0	0	0	0	0	0	0	0	0	0	0	0	0	0	0	0	0	0	0	0	0	0	0	0	0	0	0	0	0	0	0
J33.0 Polyp of nasal cavity	0	0	0	0	0	0	0	0	0	0	0	0	0	0	0	0	0	0	0	0	0	0	0	0	0	0	0	0	0	0	0	0	0	0	0	0	0	0	0	0	0	0	0	0	0	0	0	0	0
J33.9 Nasal polyp, unspecified	0	0	0	0	0	0	0	0	0	0	0.001	0	0.001	0	0	0	0	0	0	0	0	0	0	0	0	0	0	0	0	0	0	0	0	0	0	0	0	0	0	0	0	0	0	0	0	0	0	0	0
J34.2 Deviated nasal septum	0	0.001	0.001	0	0	0	0	0	0	0	0.001	0.002	0	0	0	0	0	0	0	0	0	0	0	0	0	0	0	0	0	0	0	0	0	0	0	0	0.001	0	0	0	0	0	0	0	0	0	0	0	0
J34.3 Hypertrophy of nasal turbinates	0	0	0	0	0	0	0	0	0	0	0	0.001	0	0	0	0	0	0	0	0	0	0	0	0	0	0	0	0	0	0	0	0	0	0	0	0	0	0	0	0	0	0	0	0	0	0	0	0	0
J34.8 Other specified disorders of nose and nasal sinuses	0	0	0	0	0	0	0	0	0	0	0.001	0.001	0.001	0	0	0	0	0	0	0	0	0	0	0	0	0	0	0	0	0	0	0	0	0	0	0	0	0	0	0	0	0	0	0	0	0	0	0	0
J38.3 Other diseases of vocal cords	0	0	0	0	0	0	0	0	0	0	0.001	0	0.001	0	0	0	0	0	0	0	0	0	0	0	0	0	0	0	0	0	0	0	0	0	0	0	0	0	0	0	0	0	0	0	0	0	0	0	0
J40 Bronchitis, not specified as acute or chronic	0	0	0	0	0	0	0	0	0	0	0.002	0.001	0.002	0	0	0	0	0	0	0	0	0	0	0	0	0	0	0	0	0	0	0	0	0	0	0	0	0	0	0	0	0	0	0	0	0	0	0	0
J43.9 Emphysema, unspecified	0.002	0	0	0	0	0	0.001	0	0	0	0.003	0.001	0.004	0	0.001	0	0	0	0	0.002	0	0	0	0	0	0	0	0	0	0	0	0	0	0	0	0	0.001	0	0	0	0	0	0.002	0.002	0	0	0	0	0
J44.0 Chronic obstructive pulmonary disease with acute lower respiratory infection	0.003	0.001	0.001	0	0	0	0.002	0	0	0	0.009	0.001	0.012	0	0.001	0	0	0	0.001	0.004	0	0	0	0	0	0	0	0.001	0.001	0	0	0.001	0.001	0	0	0	0.003	0	0	0	0	0	0.003	0.003	0	0	0	0	0
J44.1 Chronic obstructive pulmonary disease with acute exacerbation, unspecified	0.001	0	0	0	0	0	0.001	0	0	0	0.004	0.001	0.005	0	0	0	0	0	0	0.003	0	0	0	0	0	0	0	0	0	0	0	0	0	0	0	0	0.001	0	0	0	0	0	0.001	0.001	0	0	0	0	0
J44.8 Other specified chronic obstructive pulmonary disease	0.001	0	0	0	0	0	0.001	0	0	0	0.004	0.001	0.006	0	0	0	0	0	0	0.001	0	0	0	0	0	0	0	0	0	0	0	0	0	0	0	0	0.001	0	0	0	0	0	0.001	0.001	0	0	0	0	0
J44.9 Chronic obstructive pulmonary disease, unspecified	0.011	0.001	0.001	0	0	0	0.003	0.001	0	0.001	0.026	0.005	0.033	0.001	0.003	0	0	0.001	0.002	0.01	0	0	0	0	0.001	0	0.001	0.001	0.001	0.001	0	0.001	0.001	0.001	0	0	0.007	0.001	0	0.001	0.001	0.002	0.01	0.01	0.001	0.002	0	0	0
J45.0 Predominantly allergic asthma	0	0	0	0	0	0	0	0	0	0	0.002	0.001	0.002	0	0	0	0	0	0	0	0	0	0	0	0	0	0	0	0	0	0	0	0	0	0	0	0	0	0	0	0	0	0	0	0	0	0	0	0
J45.9 Asthma, unspecified	0.001	0.004	0.004	0	0	0	0.003	0	0	0	0.059	0.012	0.055	0	0	0	0	0	0	0.003	0	0	0	0	0	0	0	0	0	0	0.001	0	0	0	0	0	0.004	0.006	0	0	0.001	0	0.001	0.001	0.001	0	0	0	0
J47 Bronchiectasis	0.004	0.001	0.001	0	0	0	0.001	0	0	0	0.006	0.002	0.007	0	0	0	0	0	0	0.001	0	0	0	0	0	0	0	0	0	0	0	0	0	0	0	0	0.001	0	0	0	0	0	0.004	0.004	0	0	0	0	0
J69.0 Pneumonitis due to food and vomit	0	0	0	0	0	0	0	0	0	0	0.001	0	0.001	0	0	0	0	0	0	0	0	0	0	0	0	0	0	0	0	0	0	0	0	0	0	0	0	0	0	0	0	0	0	0	0	0	0	0	0
J84.1 Other interstitial pulmonary diseases with fibrosis	0.002	0	0	0	0	0	0	0	0	0	0.002	0	0.002	0	0	0	0	0	0	0	0	0	0	0	0	0	0	0	0	0	0	0	0	0	0	0	0	0	0	0	0	0	0.001	0.001	0	0	0	0	0
J90 Pleural effusion, not elsewhere classified	0.004	0	0	0	0	0	0	0	0	0.001	0.004	0.001	0.006	0.001	0	0	0	0	0	0.001	0	0	0	0	0	0	0	0	0	0	0	0	0	0	0	0	0	0	0	0.001	0	0	0.004	0.004	0	0	0	0	0
J92.0 Pleural plaque with presence of asbestos	0.001	0	0	0	0	0	0	0	0	0	0.001	0	0.001	0	0	0	0	0	0	0.001	0	0	0	0	0	0	0	0	0	0	0	0	0	0	0	0	0	0	0	0	0	0	0.001	0.001	0	0	0	0	0
J92.9 Pleural plaque without asbestos	0.001	0	0	0	0	0	0	0	0	0	0.001	0	0.001	0	0	0	0	0	0	0	0	0	0	0	0	0	0	0	0	0	0	0	0	0	0	0	0	0	0	0	0	0.001	0.001	0.001	0	0	0	0	0
J93.9 Pneumothorax, unspecified	0	0	0	0	0	0	0	0	0	0	0	0	0	0	0	0	0	0	0	0	0	0	0	0	0	0	0	0	0	0	0	0	0	0	0	0	0	0	0	0	0	0	0	0	0	0	0	0	0
J96.9 Respiratory failure, unspecified	0	0	0	0	0	0	0	0	0	0	0.001	0	0.002	0	0	0	0	0	0	0.001	0	0	0	0	0	0	0	0	0	0	0	0	0	0	0	0	0	0	0	0	0	0	0	0	0	0	0	0	0
J96.90 Respiratory failure, unspecified; Type I [hypoxic]	0.001	0	0	0	0	0	0	0	0	0	0.001	0	0.001	0	0	0	0	0	0	0	0	0	0	0	0	0	0	0	0	0	0	0	0	0	0	0	0	0	0	0	0	0	0.001	0.001	0	0	0	0	0
J96.91 Respiratory failure unspecified; Type II [hypercapnic]	0	0	0	0	0	0	0	0	0	0	0.001	0	0.002	0	0	0	0	0	0	0.001	0	0	0	0	0	0	0	0	0	0	0	0	0	0	0	0	0.001	0	0	0	0	0	0	0	0	0	0	0	0
J98.1 Pulmonary collapse	0.002	0	0	0	0	0	0	0	0	0	0.004	0.001	0.004	0	0	0	0	0	0	0.001	0	0	0	0	0	0	0	0	0	0	0	0	0	0	0	0	0	0	0	0	0	0	0.002	0.002	0	0	0	0	0
J98.4 Other disorders of lung	0.001	0	0	0	0	0	0	0	0	0	0.001	0	0.002	0	0	0	0	0	0	0	0	0	0	0	0	0	0	0	0	0	0	0	0	0	0	0	0	0	0	0	0	0	0.001	0.001	0	0	0	0	0
K01.1 Impacted teeth	0.001	0	0	0	0	0	0	0	0	0	0	0	0	0	0	0	0	0	0	0	0	0	0	0	0	0	0	0	0	0	0	0	0	0	0	0	0	0	0	0	0	0	0.001	0.001	0	0	0	0	0
K02.9 Dental caries, unspecified	0	0	0	0	0	0	0	0	0	0	0.001	0	0.001	0	0	0	0	0	0	0.001	0	0	0	0	0	0	0	0	0	0	0	0	0	0	0	0	0	0	0	0	0	0	0	0	0	0	0	0	0
K04.7 Periapical abscess without sinus	0	0	0	0	0	0	0	0	0	0	0.001	0	0.001	0	0	0	0	0	0	0	0	0	0	0	0	0	0	0	0	0	0	0	0	0	0	0	0	0	0	0	0	0	0	0	0	0	0	0	0
K05.3 Chronic periodontitis	0	0	0	0	0	0	0	0	0	0	0	0	0	0	0	0	0	0	0	0	0	0	0	0	0	0	0	0	0	0	0	0	0	0	0	0	0	0	0	0	0	0	0	0	0	0	0	0	0
K08.3 Retained dental root	0	0	0	0	0	0	0	0	0	0	0.001	0	0.001	0	0	0	0	0	0	0	0	0	0	0	0	0	0	0	0	0	0	0	0	0	0	0	0	0	0	0	0	0	0	0	0	0	0	0	0
K08.8 Other specified disorders of teeth and supporting structures	0	0	0	0	0	0	0	0	0	0	0	0	0	0	0	0	0	0	0	0	0	0	0	0	0	0	0	0	0	0	0	0	0	0	0	0	0	0	0	0	0	0	0	0	0	0	0	0	0
K13.0 Diseases of lips	0	0	0	0	0	0	0	0	0	0	0	0	0	0	0	0	0	0	0	0	0	0	0	0	0	0	0	0	0	0	0	0	0	0	0	0	0	0	0	0	0	0	0	0	0	0	0	0	0
K13.7 Other and unspecified lesions of oral mucosa	0	0	0	0	0	0	0	0	0	0	0.001	0	0.001	0	0	0	0	0	0	0	0	0	0	0	0	0	0	0	0	0	0	0	0	0	0	0	0	0	0	0	0	0.001	0	0	0	0.001	0	0	0
K14.8 Other diseases of tongue	0	0	0	0	0	0	0	0	0	0	0	0	0	0	0	0	0	0	0	0	0	0	0	0	0	0	0	0	0	0	0	0	0	0	0	0	0	0	0	0	0	0	0	0	0	0	0	0	0
K20 Oesophagitis	0.003	0	0	0	0	0	0	0.001	0	0	0.009	0.003	0.008	0	0.001	0	0	0	0.001	0.002	0	0	0	0	0	0	0	0	0	0	0	0	0	0	0	0	0	0	0	0	0	0.002	0.003	0.003	0	0.002	0	0	0
K21.0 Gastro-oesophageal reflux disease with oesophagitis	0.003	0	0	0	0	0	0	0	0	0	0.008	0.003	0.006	0	0.001	0	0	0	0	0.002	0	0	0	0	0	0	0	0	0	0	0	0	0	0	0	0	0	0	0	0	0	0.001	0.003	0.003	0	0.001	0	0	0
K21.9 Gastro-oesophageal reflux disease without oesophagitis	0.006	0.003	0.003	0	0	0	0.001	0.001	0	0.001	0.027	0.013	0.025	0.001	0.001	0	0	0.001	0.001	0.005	0	0	0	0	0	0	0	0	0	0	0	0.001	0.001	0	0	0	0.001	0	0	0	0.001	0.002	0.006	0.006	0.001	0.001	0	0	0
K22.1 Ulcer of oesophagus	0.003	0	0	0	0	0	0	0	0	0	0.005	0.001	0.004	0	0	0	0	0	0	0.001	0	0	0	0	0	0	0	0	0	0	0	0	0	0	0	0	0	0	0	0	0	0.001	0.003	0.003	0	0.001	0	0	0
K22.2 Oesophageal obstruction	0.001	0	0	0	0	0	0	0	0	0	0.001	0	0.001	0	0	0	0	0	0	0	0	0	0	0	0	0	0	0	0	0	0	0	0	0	0	0	0	0	0	0	0	0	0.001	0.001	0	0	0	0	0
K22.7 Barrett's oesophagus	0.002	0	0	0	0	0	0	0	0	0	0.003	0.001	0.002	0	0	0	0	0	0	0.001	0	0	0	0	0	0	0	0	0	0	0	0	0	0	0	0	0	0	0	0	0	0	0.002	0.002	0	0	0	0	0
K22.8 Other specified diseases of oesophagus	0.001	0	0	0	0	0	0	0	0	0	0.002	0.001	0.002	0	0	0	0	0	0	0	0	0	0	0	0	0	0	0	0	0	0	0	0	0	0	0	0	0	0	0	0	0	0.001	0.001	0	0	0	0	0
K25.9 Unspecified as acute or chronic, without haemorrhage or perforation	0.002	0.001	0.001	0	0	0	0	0.001	0	0	0.005	0.001	0.006	0	0	0	0	0	0	0.001	0	0	0	0	0	0	0	0	0	0	0	0	0	0	0	0	0	0	0	0	0	0.001	0.002	0.002	0	0.001	0	0	0
K26.9 Unspecified as acute or chronic, without haemorrhage or perforation	0.001	0	0	0	0	0	0	0.001	0	0	0.002	0	0.002	0	0	0	0	0	0	0.001	0	0	0	0	0	0	0	0	0	0	0	0	0	0	0	0	0	0	0	0	0	0.001	0.001	0.001	0	0	0	0	0
K29 Gastritis and duodenitis	0.001	0	0	0	0	0	0	0	0	0	0.002	0.001	0.002	0	0	0	0	0	0	0.001	0	0	0	0	0	0	0	0	0	0	0	0	0	0	0	0	0	0	0	0	0	0.001	0.001	0.001	0	0.001	0	0	0
K29.1 Other acute gastritis	0	0	0	0	0	0	0	0	0	0	0.001	0.001	0.001	0	0	0	0	0	0	0	0	0	0	0	0	0	0	0	0	0	0	0	0	0	0	0	0	0	0	0	0	0	0	0	0	0	0	0	0
K29.5 Chronic gastritis, unspecified	0.001	0.001	0.001	0	0	0	0	0	0	0	0.004	0.002	0.004	0	0	0	0	0	0	0.001	0	0	0	0	0	0	0	0	0	0	0	0.001	0.001	0	0	0	0	0	0	0	0	0.001	0.002	0.002	0	0.001	0	0	0
K29.6 Other gastritis	0.003	0.001	0.001	0	0	0	0	0.001	0	0	0.007	0.003	0.007	0	0	0	0	0	0	0.001	0	0	0	0	0	0	0	0	0	0	0	0.001	0.001	0	0	0	0.001	0	0	0	0	0.001	0.003	0.003	0	0.001	0	0	0
K29.7 Gastritis, unspecified	0.005	0.003	0.003	0	0	0	0.001	0.002	0	0	0.018	0.007	0.018	0.001	0.001	0	0	0	0.001	0.003	0	0	0	0	0	0	0	0	0	0	0	0.001	0.001	0	0	0	0.002	0	0	0	0.001	0.003	0.005	0.005	0.001	0.003	0	0	0
K29.8 Duodenitis	0.002	0	0	0	0	0	0	0.001	0	0	0.006	0.002	0.005	0	0	0	0	0	0.001	0.002	0	0	0	0	0	0	0	0	0	0	0	0	0	0	0	0	0	0	0	0	0	0.001	0.002	0.002	0	0.001	0	0	0
K29.9 Gastroduodenitis, unspecified	0	0	0	0	0	0	0	0	0	0	0	0	0	0	0	0	0	0	0	0	0	0	0	0	0	0	0	0	0	0	0	0	0	0	0	0	0	0	0	0	0	0	0	0	0	0	0	0	0
K30 Dyspepsia	0.002	0.002	0.002	0	0	0	0	0	0	0	0.006	0.004	0.005	0	0	0	0	0	0	0.001	0	0	0	0	0	0	0	0	0	0	0	0.001	0.001	0	0	0	0.001	0	0	0	0	0	0.002	0.002	0	0	0	0	0
K31.7 Polyp of stomach and duodenum	0.004	0.002	0.002	0	0	0	0	0	0	0	0.009	0.005	0.008	0.001	0.001	0	0	0	0	0.001	0	0	0	0	0	0	0	0	0	0	0	0	0	0	0	0	0.001	0	0	0	0	0.001	0.004	0.004	0	0.001	0	0	0
K31.8 Other specified diseases of stomach and duodenum	0.001	0	0	0	0	0	0	0	0	0	0.004	0.001	0.003	0	0	0	0	0	0	0.001	0	0	0	0	0	0	0	0	0	0	0	0	0	0	0	0	0	0	0	0	0	0	0.001	0.001	0	0	0	0	0
K31.9 Disease of stomach and duodenum, unspecified	0	0	0	0	0	0	0	0	0	0	0.001	0	0.001	0	0	0	0	0	0	0	0	0	0	0	0	0	0	0	0	0	0	0	0	0	0	0	0	0	0	0	0	0	0	0	0	0	0	0	0
K35.9 Acute appendicitis, unspecified	0	0	0	0	0	0	0	0	0	0	0	0.001	0	0	0	0	0	0	0	0	0	0	0	0	0	0	0	0	0	0	0	0	0	0	0	0	0	0	0	0	0	0	0	0	0	0	0	0	0
K40.2 Bilateral inguinal hernia, without obstruction or gangrene	0.001	0.002	0.002	0	0	0	0	0	0	0	0	0	0	0	0	0	0	0	0	0	0	0	0	0	0	0	0.001	0	0	0	0	0	0	0	0	0	0.001	0	0	0	0	0	0.001	0.001	0	0	0	0	0
K40.9 Unilateral or unspecified inguinal hernia, without obstruction or gangrene	0.008	0.017	0.016	0	0	0	0.001	0	0	0	0	0.001	0	0.001	0	0	0.001	0.001	0.003	0	0	0	0	0	0	0	0.006	0	0	0	0.001	0	0	0.001	0	0	0.006	0	0.001	0.001	0	0	0.008	0.008	0	0	0	0	0
K42.9 Umbilical hernia without obstruction or gangrene	0	0.002	0.002	0	0	0	0	0	0	0	0.002	0.001	0.002	0	0	0	0	0	0.001	0	0	0	0	0	0	0	0	0	0	0	0	0	0	0	0	0	0	0	0.001	0	0	0	0	0	0	0	0	0	0
K43.9 Ventral hernia without obstruction or gangrene	0.001	0	0	0	0	0	0	0	0	0.001	0.002	0.006	0.002	0	0	0	0	0	0	0	0	0	0	0	0	0	0	0	0	0	0	0	0	0	0	0	0	0	0	0	0	0	0.001	0.001	0	0	0	0	0
K44.9 Diaphragmatic hernia without obstruction or gangrene	0.014	0.005	0.005	0	0	0	0.001	0.001	0.001	0.001	0.033	0.016	0.027	0.002	0.002	0	0	0.001	0.001	0.006	0	0	0	0	0	0	0	0	0.001	0	0	0.001	0	0	0	0	0.003	0	0	0.001	0.001	0.002	0.014	0.014	0.001	0.002	0	0	0
K50.9 Crohn's disease, unspecified	0	0	0	0	0	0	0	0	0	0	0.002	0.001	0.002	0	0	0	0	0	0	0	0	0	0	0	0	0	0	0	0	0	0	0	0	0	0	0	0	0	0	0	0	0	0	0	0	0	0	0	0
K51.9 Ulcerative colitis, unspecified	0	0	0	0	0	0	0	0	0	0	0.002	0.001	0.002	0	0	0	0	0	0	0	0	0	0	0	0	0	0	0	0	0	0	0	0	0	0	0	0	0	0	0	0	0	0	0	0	0	0	0	0
K52.8 Other specified non-infective gastro-enteritis and colitis	0	0	0	0	0	0	0	0	0	0	0	0	0	0	0	0	0	0	0	0	0	0	0	0	0	0	0	0	0	0	0	0	0	0	0	0	0	0	0	0	0	0	0	0	0	0	0	0	0
K52.9 Non-infective gastro-enteritis and colitis, unspecified	0.001	0.003	0.003	0	0	0	0	0	0	0.001	0.011	0.007	0.012	0	0.001	0	0	0	0	0.001	0	0	0	0	0	0	0	0	0	0	0	0	0	0	0	0	0.001	0	0	0	0	0	0.001	0.001	0	0	0	0	0
K55.2 Angiodysplasia of colon	0.001	0	0	0	0	0	0	0	0	0	0.001	0	0.001	0	0	0	0	0	0	0	0	0	0	0	0	0	0	0	0	0	0	0	0	0	0	0	0	0	0	0	0	0	0.001	0.001	0	0	0	0	0
K56.2 Volvulus	0	0	0	0	0	0	0	0	0	0	0	0.001	0	0	0	0	0	0	0	0	0	0	0	0	0	0	0	0	0	0	0	0	0	0	0	0	0	0	0	0	0	0	0	0	0	0	0	0	0
K56.5 Intestinal adhesions [bands] with obstruction	0.001	0	0	0	0	0	0	0	0	0.001	0.001	0.003	0.001	0	0	0	0	0	0	0	0	0	0	0	0	0	0	0	0	0	0	0	0	0	0	0	0	0	0	0	0	0	0.001	0.001	0	0	0	0	0
K56.6 Other and unspecified intestinal obstruction	0.001	0	0	0	0	0	0	0	0	0.001	0.001	0.003	0.001	0	0	0	0	0	0	0	0	0	0	0	0	0	0	0	0	0	0	0	0	0	0	0	0	0	0	0	0	0	0.001	0.001	0	0	0	0	0
K56.7 Ileus, unspecified	0	0	0	0	0	0	0	0	0	0	0	0	0	0	0	0	0	0	0	0	0	0	0	0	0	0	0	0	0	0	0	0	0	0	0	0	0	0	0	0	0	0	0	0	0	0	0	0	0
K57.3 Diverticular disease of large intestine without perforation or abscess	0.021	0.001	0.001	0	0	0	0.001	0	0	0.001	0.017	0.011	0.015	0.003	0.003	0	0	0.001	0.001	0.003	0	0	0	0	0	0	0	0	0	0	0	0	0	0	0	0	0.001	0	0	0.002	0	0.001	0.021	0.021	0	0.001	0	0	0
K57.9 Diverticular disease of intestine, part unspecified, without perforation or abscess	0.009	0.002	0.002	0	0	0	0.001	0	0	0.001	0.015	0.009	0.012	0.001	0.001	0	0	0.001	0	0.003	0	0	0	0	0	0	0	0	0	0	0	0	0	0	0	0	0.001	0	0	0.001	0.001	0.001	0.009	0.009	0.001	0.001	0	0	0
K58.9 Irritable bowel syndrome without diarrhoea	0	0.004	0.004	0	0	0	0	0	0	0	0.013	0.008	0.01	0	0	0	0	0	0	0.001	0	0	0	0	0	0	0	0	0	0	0	0	0	0	0	0	0.001	0	0	0	0.001	0.001	0	0	0.001	0.001	0	0	0
K59.0 Constipation	0.004	0.003	0.003	0	0	0	0	0	0	0.001	0.012	0.007	0.013	0	0.001	0	0	0	0	0.002	0	0	0	0	0	0	0	0	0	0	0	0	0.001	0	0	0	0.002	0	0	0	0	0.001	0.004	0.004	0	0.001	0	0	0
K60.2 Anal fissure, unspecified	0	0	0	0	0	0	0	0	0	0	0.001	0.001	0.001	0	0	0	0	0	0	0	0	0	0	0	0	0	0	0	0	0	0	0	0	0	0	0	0	0	0	0	0	0	0	0	0	0	0	0	0
K60.3 Anal fistula	0	0	0	0	0	0	0	0	0	0	0	0	0	0	0	0	0	0	0	0	0	0	0	0	0	0	0	0	0	0	0	0	0	0	0	0	0	0	0	0	0	0	0	0	0	0	0	0	0
K61.0 Anal abscess	0	0	0	0	0	0	0	0	0	0	0	0	0	0	0	0	0	0	0	0	0	0	0	0	0	0	0	0	0	0	0	0	0	0	0	0	0	0	0	0	0	0	0	0	0	0	0	0	0
K62.0 Anal polyp	0	0	0	0	0	0	0	0	0	0	0	0	0	0	0	0	0	0	0	0	0	0	0	0	0	0	0	0	0	0	0	0	0	0	0	0	0	0	0	0	0	0	0	0	0	0	0	0	0
K62.1 Rectal polyp	0.002	0	0	0	0	0	0	0	0	0.001	0.002	0.001	0.002	0	0	0	0	0	0	0.001	0	0	0	0	0	0	0	0	0	0	0	0	0	0	0	0	0	0	0	0	0	0	0.002	0.002	0	0	0	0	0
K62.3 Rectal prolapse	0.001	0.001	0.001	0	0	0	0	0	0	0	0.001	0.002	0.001	0	0	0	0	0	0	0	0	0	0	0	0	0	0	0	0	0	0	0	0	0	0	0	0	0	0	0	0	0	0.001	0.001	0	0	0	0	0
K62.5 Haemorrhage of anus and rectum	0.001	0	0	0	0	0	0	0	0	0.001	0.006	0.004	0.004	0	0	0	0	0	0	0.001	0	0	0	0	0	0	0	0	0	0	0	0	0	0	0	0	0	0	0	0	0	0.001	0.001	0.001	0	0.001	0	0	0
K62.8 Other specified diseases of anus and rectum	0	0	0	0	0	0	0	0	0	0	0.001	0.001	0.001	0	0	0	0	0	0	0	0	0	0	0	0	0	0	0	0	0	0	0	0	0	0	0	0	0	0	0	0	0	0	0	0	0	0	0	0
K63.3 Ulcer of intestine	0	0	0	0	0	0	0	0	0	0	0.001	0	0.001	0	0	0	0	0	0	0	0	0	0	0	0	0	0	0	0	0	0	0	0	0	0	0	0	0	0	0	0	0	0	0	0	0	0	0	0
K63.5 Polyp of colon	0.005	0	0	0	0	0	0	0	0	0.001	0.006	0.003	0.005	0.001	0.001	0	0	0	0	0.001	0	0	0	0	0	0	0	0	0	0	0	0	0	0	0	0	0	0	0	0.001	0	0	0.005	0.005	0	0	0	0	0
K63.8 Other specified diseases of intestine	0.001	0	0	0	0	0	0	0	0	0	0.001	0.001	0.002	0	0	0	0	0	0	0	0	0	0	0	0	0	0	0	0	0	0	0	0	0	0	0	0	0	0	0	0	0	0.001	0.001	0	0	0	0	0
K63.9 Disease of intestine, unspecified	0	0	0	0	0	0	0	0	0	0	0.001	0	0.001	0	0	0	0	0	0	0	0	0	0	0	0	0	0	0	0	0	0	0	0	0	0	0	0	0	0	0	0	0	0	0	0	0	0	0	0
K64.0 First degree haemorrhoids	0	0	0	0	0	0	0	0	0	0	0	0	0	0	0	0	0	0	0	0	0	0	0	0	0	0	0	0	0	0	0	0	0	0	0	0	0	0	0	0	0	0	0	0	0	0	0	0	0
K64.1 Second degree haemorrhoids	0	0	0	0	0	0	0	0	0	0	0	0	0	0	0	0	0	0	0	0	0	0	0	0	0	0	0	0	0	0	0	0	0	0	0	0	0	0	0	0	0	0	0	0	0	0	0	0	0
K64.4 Residual haemorrhoidal skin tags	0	0	0	0	0	0	0	0	0	0	0	0	0	0	0	0	0	0	0	0	0	0	0	0	0	0	0	0	0	0	0	0	0	0	0	0	0	0	0	0	0	0	0	0	0	0	0	0	0
K64.9 Haemorrhoids, unspecified	0	0	0	0	0	0	0	0	0	0	0.001	0.001	0.001	0	0	0	0	0	0	0	0	0	0	0	0	0	0	0	0	0	0	0	0	0	0	0	0	0	0	0	0	0	0	0	0	0	0	0	0
K66.0 Peritoneal adhesions	0	0.001	0.001	0	0	0	0	0	0	0.001	0.002	0.005	0.002	0	0	0	0	0	0	0.001	0	0	0	0	0	0	0	0	0	0	0	0	0	0	0	0	0	0	0	0	0	0	0	0	0	0	0	0	0
K74.6 Other and unspecified cirrhosis of liver	0	0	0	0	0	0	0	0	0	0	0.001	0	0.001	0	0	0	0	0	0	0	0	0	0	0	0	0	0	0	0	0	0	0	0	0	0	0	0	0	0	0	0	0	0	0	0	0	0	0	0
K76.0 Fatty (change of) liver, not elsewhere classified	0	0	0	0	0	0	0.001	0	0	0	0.005	0.002	0.005	0	0	0	0	0	0	0.002	0	0	0	0	0	0	0	0	0	0	0	0	0	0	0	0	0	0	0.001	0	0	0	0	0	0	0	0	0	0
K76.6 Portal hypertension	0	0	0	0	0	0	0	0	0	0	0.001	0	0.001	0	0	0	0	0	0	0	0	0	0	0	0	0	0	0	0	0	0	0	0	0	0	0	0	0	0	0	0	0	0	0	0	0	0	0	0
K76.8 Other specified diseases of liver	0.001	0	0	0	0	0	0	0	0	0	0.001	0.001	0.001	0	0	0	0	0	0	0	0	0	0	0	0	0	0	0	0	0	0	0	0	0	0	0	0	0	0	0	0	0	0.001	0.001	0	0	0	0	0
K76.9 Liver disease, unspecified	0	0	0	0	0	0	0	0	0	0	0.001	0	0.001	0	0	0	0	0	0	0	0	0	0	0	0	0	0	0	0	0	0	0	0	0	0	0	0	0	0	0	0	0	0	0	0	0	0	0	0
K80.0 Calculus of gallbladder with acute cholecystitis	0	0	0	0	0	0	0	0	0	0	0.001	0.001	0.001	0	0	0	0	0	0	0	0	0	0	0	0	0	0	0	0	0	0	0	0	0	0	0	0	0	0	0	0	0	0	0	0	0	0	0	0
K80.1 Calculus of gallbladder with other cholecystitis	0.001	0.002	0.002	0	0	0	0	0	0	0	0.003	0.005	0.003	0	0	0	0	0.001	0	0.001	0	0	0	0	0	0	0	0	0	0	0	0	0	0	0	0	0.001	0	0	0	0	0.001	0	0	0	0.001	0	0	0
K80.2 Calculus of gallbladder without cholecystitis	0.002	0.003	0.003	0	0	0	0.001	0	0	0.001	0.007	0.008	0.005	0	0	0	0	0.001	0	0.002	0	0	0	0	0	0	0	0	0	0	0	0	0	0	0	0	0.001	0	0	0	0.001	0.001	0.002	0.002	0.001	0.001	0	0	0
K80.5 Calculus of bile duct without cholangitis or cholecystitis	0.001	0.001	0.001	0	0	0	0	0	0	0	0.002	0.002	0.002	0	0	0	0	0	0	0.001	0	0	0	0	0	0	0	0	0	0	0	0	0	0	0	0	0	0	0	0	0	0	0.001	0.001	0	0	0	0	0
K81.0 Acute cholecystitis	0	0	0	0	0	0	0	0	0	0	0.001	0.001	0.001	0	0	0	0	0	0	0	0	0	0	0	0	0	0	0	0	0	0	0	0	0	0	0	0	0	0	0	0	0	0	0	0	0	0	0	0
K81.1 Chronic cholecystitis	0	0	0	0	0	0	0	0	0	0	0.001	0.001	0.001	0	0	0	0	0	0	0	0	0	0	0	0	0	0	0	0	0	0	0	0	0	0	0	0	0	0	0	0	0	0	0	0	0	0	0	0
K81.9 Cholecystitis, unspecified	0	0	0	0	0	0	0	0	0	0	0.001	0.001	0.001	0	0	0	0	0	0	0	0	0	0	0	0	0	0	0	0	0	0	0	0	0	0	0	0	0	0	0	0	0	0	0	0	0	0	0	0
K82.8 Other specified diseases of gallbladder	0	0	0	0	0	0	0	0	0	0	0.001	0.001	0	0	0	0	0	0	0	0	0	0	0	0	0	0	0	0	0	0	0	0	0	0	0	0	0	0	0	0	0	0	0	0	0	0	0	0	0
K83.0 Cholangitis	0	0	0	0	0	0	0	0	0	0	0.001	0	0.001	0	0	0	0	0	0	0	0	0	0	0	0	0	0	0	0	0	0	0	0	0	0	0	0	0	0	0	0	0	0	0	0	0	0	0	0
K83.1 Obstruction of bile duct	0	0	0	0	0	0	0	0	0	0	0	0	0	0	0	0	0	0	0	0	0	0	0	0	0	0	0	0	0	0	0	0	0	0	0	0	0	0	0	0	0	0	0	0	0	0	0	0	0
K83.8 Other specified diseases of biliary tract	0.001	0.001	0	0	0	0	0	0	0	0	0.002	0.002	0.002	0	0	0	0	0	0	0	0	0	0	0	0	0	0	0	0	0	0	0	0	0	0	0	0	0	0	0	0	0	0.001	0.001	0	0	0	0	0
K85 Acute pancreatitis	0	0	0	0	0	0	0	0	0	0	0.002	0.001	0.001	0	0	0	0	0	0	0.001	0	0	0	0	0	0	0	0	0	0	0	0	0	0	0	0	0	0	0	0	0	0	0	0	0	0	0	0	0
K85.9 Acute pancreatitis, unspecified	0	0	0	0	0	0	0	0	0	0	0.001	0	0.001	0	0	0	0	0	0	0	0	0	0	0	0	0	0	0	0	0	0	0	0	0	0	0	0	0	0	0	0	0	0	0	0	0	0	0	0
K86.8 Other specified diseases of pancreas	0	0	0	0	0	0	0	0	0	0	0.001	0.001	0.001	0	0	0	0	0	0	0	0	0	0	0	0	0	0	0	0	0	0	0	0	0	0	0	0	0	0	0	0	0	0	0	0	0	0	0	0
K90.0 Coeliac disease	0	0	0	0	0	0	0	0	0	0	0.002	0	0.001	0	0	0	0	0	0	0	0	0	0	0	0	0	0	0	0	0	0	0	0	0	0	0	0	0	0	0	0	0	0	0	0	0	0	0	0
K91.4 Colostomy and enterostomy malfunction	0	0	0	0	0	0	0	0	0	0.001	0.001	0.001	0.001	0	0	0	0	0	0	0	0	0	0	0	0	0	0	0	0	0	0	0	0	0	0	0	0	0	0	0	0	0	0	0	0	0	0	0	0
K91.8 Other postprocedural disorders of digestive system, not elsewhere classified	0	0	0	0	0	0	0	0	0	0.001	0	0.001	0.001	0	0	0	0	0	0	0	0	0	0	0	0	0	0	0	0	0	0	0	0	0	0	0	0	0	0	0	0	0	0	0	0	0	0	0	0
K92.0 Haematemesis	0	0	0	0	0	0	0	0	0	0	0.002	0	0.003	0	0	0	0	0	0	0.001	0	0	0	0	0	0	0	0	0	0	0	0	0	0	0	0	0	0	0	0	0	0	0	0	0	0	0	0	0
K92.1 Melaena	0.001	0	0	0	0	0	0	0	0	0	0.003	0.001	0.002	0	0	0	0	0	0	0.001	0	0	0	0	0	0	0	0	0	0	0	0	0	0	0	0	0	0	0	0	0	0	0.001	0.001	0	0	0	0	0
K92.2 Gastro-intestinal haemorrhage, unspecified	0	0	0	0	0	0	0	0	0	0	0.003	0.002	0.003	0	0	0	0	0	0	0.001	0	0	0	0	0	0	0	0	0	0	0	0	0	0	0	0	0	0	0	0	0	0	0	0	0	0	0	0	0
L02.2 Cutaneous abscess, furuncle and carbuncle of trunk	0	0	0	0	0	0	0	0	0	0	0	0	0	0	0	0	0	0	0	0	0	0	0	0	0	0	0	0	0	0	0	0	0	0	0	0	0	0	0	0	0	0	0	0	0	0	0	0	0
L02.4 Cutaneous abscess, furuncle and carbuncle of limb	0	0	0	0	0	0	0	0	0	0	0	0	0	0	0	0	0	0	0	0	0	0	0	0	0	0	0	0	0	0	0	0	0	0	0	0	0	0	0	0	0	0	0	0	0	0	0	0	0
L03.0 Cellulitis of finger and toe	0	0	0	0	0	0	0	0	0	0	0	0	0.001	0	0	0	0	0	0	0	0	0	0	0	0	0	0	0	0	0	0	0	0	0	0	0	0	0	0	0	0	0	0	0	0	0	0	0	0
L03.1 Cellulitis of other parts of limb	0.001	0	0	0	0	0	0	0	0	0	0.005	0.001	0.007	0	0	0	0	0	0	0.001	0	0	0	0	0	0	0	0	0	0	0	0	0	0	0	0	0	0	0	0.001	0	0	0.001	0.001	0	0	0	0	0
L03.3 Cellulitis of trunk	0	0	0	0	0	0	0	0	0	0	0.001	0.001	0.001	0	0	0	0	0	0	0	0	0	0	0	0	0	0	0	0	0	0	0	0	0	0	0	0	0	0	0	0	0	0	0	0	0	0	0	0
L08.9 Local infection of skin and subcutaneous tissue, unspecified	0	0	0	0	0	0	0	0	0	0	0.001	0	0.002	0	0	0	0	0	0	0	0	0	0	0	0	0	0	0	0	0	0	0	0	0	0	0	0	0	0	0	0	0	0	0	0	0	0	0	0
L30.9 Dermatitis, unspecified	0	0	0	0	0	0	0	0	0	0	0.003	0	0.002	0	0	0	0	0	0	0	0	0	0	0	0	0	0	0	0	0	0	0	0	0	0	0	0	0	0	0	0	0	0	0	0	0	0	0	0
L40.5 Arthropathic psoriasis	0	0	0	0	0	0	0	0	0	0	0.003	0	0.004	0	0	0	0	0	0	0	0	0	0	0	0	0	0	0	0	0	0	0	0	0	0	0	0	0	0	0	0	0	0	0	0	0	0	0	0
L40.9 Psoriasis, unspecified	0	0	0	0	0	0	0	0	0	0	0.003	0	0.003	0	0	0	0	0	0	0.001	0	0	0	0	0	0	0	0	0	0	0	0	0	0	0	0	0	0	0	0	0	0	0	0	0	0	0	0	0
L43.9 Lichen planus, unspecified	0	0	0	0	0	0	0	0	0	0	0	0	0	0	0	0	0	0	0	0	0	0	0	0	0	0	0	0	0	0	0	0	0	0	0	0	0	0	0	0	0	0	0	0	0	0	0	0	0
L53.9 Erythematous condition, unspecified	0	0	0	0	0	0	0	0	0	0	0	0	0	0	0	0	0	0	0	0	0	0	0	0	0	0	0	0	0	0	0	0	0	0	0	0	0	0	0	0	0	0	0	0	0	0	0	0	0
L57.0 Actinic keratosis	0.004	0	0	0	0	0	0	0	0	0.003	0	0.001	0.001	0.001	0	0	0	0	0	0	0	0	0	0	0	0	0	0	0	0	0	0	0	0	0	0	0	0	0	0	0	0	0.004	0.004	0	0	0	0	0
L60.0 Ingrowing nail	0	0	0	0	0	0	0	0	0	0	0.001	0	0.001	0	0	0	0	0	0	0	0	0	0	0	0	0	0	0	0	0	0	0	0	0	0	0	0	0	0	0	0	0	0	0	0	0	0	0	0
L72.0 Epidermal cyst	0	0	0	0	0	0	0	0	0	0	0	0	0	0	0	0	0	0	0	0	0	0	0	0	0	0	0	0	0	0	0	0	0	0	0	0	0	0	0	0	0	0	0	0	0	0	0	0	0
L72.1 Trichilemmal cyst	0	0	0	0	0	0	0	0	0	0	0	0	0	0	0	0	0	0	0	0	0	0	0	0	0	0	0	0	0	0	0	0	0	0	0	0	0	0	0	0	0	0	0	0	0	0	0	0	0
L72.9 Follicular cyst of skin and subcutaneous tissue, unspecified	0	0	0	0	0	0	0	0	0	0	0	0	0	0	0	0	0	0	0	0	0	0	0	0	0	0	0	0	0	0	0	0	0	0	0	0	0	0	0	0	0	0	0	0	0	0	0	0	0
L82 Seborrhoeic keratosis	0.002	0	0	0	0	0	0	0	0	0.002	0	0	0	0	0	0	0	0	0	0	0	0	0	0	0	0	0	0	0	0	0	0	0	0	0	0	0	0	0	0	0	0.001	0.002	0.002	0	0.001	0	0	0
L89.1 Stage II decubitus ulcer	0.001	0	0	0	0	0	0	0	0	0	0.001	0	0.002	0	0	0	0	0	0	0.001	0	0	0	0	0	0	0	0	0	0	0	0	0	0	0	0	0	0	0	0	0	0	0.001	0.001	0	0	0	0	0
L90.5 Scar conditions and fibrosis of skin	0	0	0	0	0	0	0	0	0	0.005	0	0.002	0	0	0	0	0	0	0	0	0	0	0	0	0	0	0	0	0	0	0	0	0	0	0	0	0	0	0	0	0	0	0	0	0	0	0	0	0
L91.8 Other hypertrophic disorders of skin	0	0	0	0	0	0	0	0	0	0	0	0	0	0	0	0	0	0	0	0	0	0	0	0	0	0	0	0	0	0	0	0	0	0	0	0	0	0	0	0	0	0	0	0	0	0	0	0	0
L97 Ulcer of lower limb, not elsewhere classified	0.001	0	0	0	0	0	0	0	0	0	0.004	0.001	0.007	0	0.001	0	0	0	0	0.001	0	0	0	0	0	0	0	0	0	0	0	0	0	0	0	0	0	0	0	0	0	0	0.001	0.001	0	0	0	0	0
L98.8 Other specified disorders of skin and subcutaneous tissue	0	0	0	0	0	0	0	0	0	0.001	0	0	0.001	0	0	0	0	0	0	0	0	0	0	0	0	0	0	0	0	0	0	0	0	0	0	0	0	0	0	0	0	0	0	0	0	0	0	0	0
L98.9 Disorder of skin and subcutaneous tissue, unspecified	0.002	0	0	0	0	0	0	0	0	0.004	0.001	0.001	0.001	0	0	0	0	0	0	0	0	0	0	0	0	0	0	0	0	0	0	0	0	0	0	0	0	0	0	0	0	0	0.002	0.002	0	0	0	0	0
M06.9 Rheumatoid arthritis, unspecified	0.002	0.006	0.007	0	0	0	0.001	0	0	0	0.008	0.004	0.017	0	0	0	0	0	0	0.002	0	0	0	0	0	0	0	0	0	0	0	0	0	0	0	0	0.001	0	0	0	0	0	0.002	0.002	0	0	0	0	0
M06.90 Rheumatoid arthritis, unspecified (Multiple sites)	0.001	0.004	0.004	0	0	0	0	0	0	0	0.003	0.002	0.008	0	0	0	0	0	0	0.001	0	0	0	0	0	0	0	0	0	0	0	0	0	0	0	0	0.001	0	0	0	0	0	0.001	0.001	0	0	0	0	0
M06.99 Rheumatoid arthritis, unspecified (Site unspecified)	0.001	0.005	0.005	0	0	0	0.001	0	0	0	0.006	0.003	0.014	0	0	0	0	0	0	0.001	0	0	0	0	0	0	0	0	0	0	0	0	0	0	0	0	0.001	0	0	0	0	0	0.001	0.001	0	0	0	0	0
M10.9 Gout, unspecified	0.003	0.002	0.002	0	0	0	0	0	0	0	0.007	0	0.009	0	0	0	0	0	0.001	0.001	0	0	0	0	0	0	0.001	0	0	0	0	0	0	0	0	0	0	0	0.001	0.002	0	0	0.003	0.003	0	0	0	0	0
M10.99 Gout, unspecified (Site unspecified)	0.001	0.001	0.001	0	0	0	0	0	0	0	0.004	0	0.006	0	0	0	0	0	0	0.001	0	0	0	0	0	0	0	0	0	0	0	0	0	0	0	0	0	0	0	0.001	0	0	0.001	0.001	0	0	0	0	0
M13.9 Arthritis, unspecified	0.009	0.005	0.005	0	0	0	0.001	0.001	0	0	0.016	0.008	0.018	0.001	0.002	0	0	0	0	0.004	0	0	0	0	0	0	0	0	0	0	0	0	0	0	0	0	0.002	0	0	0.001	0	0.002	0.009	0.009	0	0.002	0	0	0
M13.90 Arthritis, unspecified (Multiple sites)	0.001	0.001	0.001	0	0	0	0	0	0	0	0.003	0.002	0.003	0	0	0	0	0	0	0.001	0	0	0	0	0	0	0	0	0	0	0	0	0	0	0	0	0	0	0	0	0	0	0.001	0.001	0	0	0	0	0
M13.94 Arthritis, unspecified (Hand)	0.001	0.001	0.001	0	0	0	0	0	0	0	0.001	0.001	0.001	0	0	0	0	0	0	0	0	0	0	0	0	0	0	0	0	0	0	0	0	0	0	0	0	0	0	0	0	0	0.001	0.001	0	0	0	0	0
M13.96 Arthritis, unspecified (Lower leg)	0.001	0	0	0	0	0	0	0	0	0	0.001	0.001	0.001	0	0	0	0	0	0	0	0	0	0	0	0	0	0	0	0	0	0	0	0	0	0	0	0	0	0	0	0	0	0.001	0.001	0	0	0	0	0
M13.97 Arthritis, unspecified (Ankle and foot)	0	0	0	0	0	0	0	0	0	0	0.001	0.001	0.001	0	0	0	0	0	0	0	0	0	0	0	0	0	0	0	0	0	0	0	0	0	0	0	0	0	0	0	0	0	0	0	0	0	0	0	0
M13.99 Arthritis, unspecified (Site unspecified)	0.004	0.003	0.003	0	0	0	0	0	0.001	0	0.012	0.005	0.015	0.001	0.001	0	0	0	0	0.002	0	0	0	0	0	0	0	0	0	0	0	0	0.001	0	0	0	0.001	0	0	0	0.002	0.001	0.004	0.004	0.002	0.001	0	0	0
M15.9 Polyarthrosis, unspecified	0.006	0.004	0.004	0	0	0	0	0.001	0	0	0.011	0.008	0.014	0.001	0.001	0	0	0	0.001	0.002	0	0	0	0	0	0	0	0	0	0	0	0	0	0	0	0	0.001	0	0	0	0.001	0.002	0.006	0.006	0.001	0.002	0	0	0
M16.0 Primary coxarthrosis, bilateral	0.001	0	0	0	0	0	0	0	0	0	0	0.001	0	0	0	0	0	0	0	0	0	0	0	0	0	0	0	0	0	0	0	0	0	0	0	0	0	0	0	0	0	0	0.001	0.001	0	0	0	0	0
M16.1 Other primary coxarthrosis	0.004	0	0	0.001	0	0	0	0	0	0	0.001	0.002	0.001	0	0.001	0	0	0	0	0	0	0	0	0	0	0	0	0	0	0	0	0	0	0	0	0	0	0	0	0	0	0	0.004	0.004	0	0	0	0	0
M16.9 Coxarthrosis, unspecified	0.012	0.002	0.002	0	0	0	0	0	0	0	0.005	0.006	0.006	0.002	0.002	0	0	0	0.001	0.001	0	0	0	0	0	0	0	0	0	0	0	0	0	0	0	0	0.001	0	0	0.001	0.001	0.001	0.012	0.012	0.001	0.001	0	0	0
M17.0 Primary gonarthrosis, bilateral	0.001	0	0	0	0	0	0	0	0	0	0.002	0.001	0.003	0	0	0	0	0	0	0.001	0	0	0	0	0	0	0	0	0	0	0	0	0	0	0	0	0	0	0	0	0	0	0.001	0.001	0	0	0	0	0
M17.1 Other primary gonarthrosis	0.004	0	0	0	0	0	0	0	0	0	0.004	0.006	0.005	0.001	0	0	0	0	0.001	0.001	0	0	0	0	0	0	0	0	0	0	0	0	0	0	0	0	0	0	0	0	0	0	0.004	0.004	0	0	0	0	0
M17.9 Gonarthrosis, unspecified	0.012	0.001	0.001	0	0	0	0	0.001	0	0	0.013	0.014	0.017	0.002	0.001	0	0	0	0.002	0.004	0	0	0	0	0	0	0	0	0	0	0	0	0	0	0	0	0	0	0.001	0.002	0.001	0.001	0.012	0.012	0.001	0.001	0	0	0
M18.9 Arthrosis of first carpometacarpal joint, unspecified	0.001	0.001	0.001	0	0	0	0	0	0	0	0.002	0.003	0.002	0	0	0	0	0	0	0	0	0	0	0	0	0	0	0	0	0	0	0	0	0	0	0	0	0	0	0	0	0	0.001	0.001	0	0	0	0	0
M19.9 Arthrosis, unspecified	0.014	0.008	0.009	0	0	0	0.001	0.001	0	0.001	0.029	0.016	0.034	0.002	0.002	0	0	0.001	0.001	0.006	0	0	0	0	0.001	0	0	0	0	0	0	0	0	0	0	0	0.004	0	0	0.001	0	0.003	0.014	0.014	0	0.003	0	0	0
M19.90 Arthrosis, unspecified (Multiple sites)	0.001	0.001	0.001	0	0	0	0	0	0	0	0.003	0.002	0.003	0	0	0	0	0	0	0	0	0	0	0	0	0	0	0	0	0	0	0	0	0	0	0	0	0	0	0	0	0	0.001	0.001	0	0	0	0	0
M19.91 Arthrosis, unspecified (Shoulder region)	0.001	0	0	0	0	0	0	0	0	0	0.002	0.003	0.003	0	0	0	0	0	0	0.001	0	0	0	0	0	0	0	0	0	0	0	0	0	0	0	0	0	0	0	0	0	0	0.001	0.001	0	0	0	0	0
M19.94 Arthrosis, unspecified (Hand)	0.001	0.002	0.002	0	0	0	0	0	0	0	0.002	0.002	0.003	0	0	0	0	0	0	0	0	0	0	0	0	0	0	0	0	0	0	0	0	0	0	0	0	0	0	0	0	0	0.001	0.001	0	0	0	0	0
M19.97 Arthrosis, unspecified (Ankle and foot)	0.001	0.001	0.001	0	0	0	0	0	0	0	0.002	0.003	0.002	0	0	0	0	0	0	0	0	0	0	0	0	0	0	0	0	0	0	0	0	0	0	0	0	0	0	0	0	0	0.001	0.001	0	0	0	0	0
M19.99 Arthrosis, unspecified (Site unspecified)	0.005	0.004	0.004	0	0	0	0.001	0	0.001	0	0.015	0.008	0.02	0	0.001	0	0	0	0	0.003	0	0	0	0	0	0	0	0	0	0	0	0	0	0	0	0	0.001	0	0	0	0.002	0.001	0.005	0.005	0.002	0.001	0	0	0
M20.1 Hallux valgus (acquired)	0.002	0.007	0.008	0	0	0	0	0	0	0	0.001	0.006	0.002	0	0.001	0	0	0	0	0	0	0	0	0	0.001	0	0.001	0	0	0	0	0	0	0	0	0	0.004	0	0	0	0	0	0.002	0.002	0	0	0	0	0
M20.2 Hallux rigidus	0	0.001	0.001	0	0	0	0	0	0	0	0.001	0.001	0.001	0	0	0	0	0	0	0	0	0	0	0	0	0	0	0	0	0	0	0	0	0	0	0	0	0	0	0	0	0	0	0	0	0	0	0	0
M20.4 Other hammer toe(s) (acquired)	0.001	0.002	0.002	0	0	0	0	0	0	0	0.001	0.003	0.001	0	0	0	0	0	0	0	0	0	0	0	0	0	0	0	0	0	0	0	0	0	0	0	0.001	0	0	0	0	0	0.001	0.001	0	0	0	0	0
M20.5 Other deformities of toe(s) (acquired)	0.001	0.002	0.002	0	0	0	0	0	0	0	0.001	0.003	0.001	0	0	0	0	0	0	0	0	0	0	0	0	0	0	0	0	0	0	0	0	0	0	0	0.001	0	0	0	0	0	0.001	0.001	0	0	0	0	0
M23.2 Derangement of meniscus due to old tear or injury	0	0	0	0	0	0	0	0	0	0	0	0.001	0	0	0	0	0	0	0	0	0	0	0	0	0	0	0	0	0	0	0	0	0	0	0	0	0	0	0	0	0	0	0	0	0	0	0	0	0
M23.20 Derangement of meniscus due to old tear or injury (Multiple sites)	0	0	0	0	0	0	0	0	0	0	0	0.001	0	0	0	0	0	0	0	0	0	0	0	0	0	0	0	0	0	0	0	0	0	0	0	0	0	0	0	0	0	0	0	0	0	0	0	0	0
M23.22 Derangement of meniscus due to old tear or injury (Posterior cruciate ligament or Posterior horn of medial meniscus)	0	0.001	0.001	0	0	0	0	0	0	0	0	0.001	0	0	0	0	0	0	0	0	0	0	0	0	0	0	0	0	0	0	0	0	0	0	0	0	0.001	0	0	0	0	0	0	0	0	0	0	0	0
M23.23 Derangement of meniscus due to old tear or injury (Medial collateral ligament or Other and unspecified medial meniscus)	0	0.001	0.001	0	0	0	0	0	0	0	0	0.001	0	0	0	0	0	0	0	0	0	0	0	0	0	0	0	0	0	0	0	0	0	0	0	0	0.001	0	0	0	0	0	0	0	0	0	0	0	0
M23.26 Derangement of meniscus due to old tear or injury (Other and unspecified lateral meniscus)	0	0	0	0	0	0	0	0	0	0	0	0.001	0	0	0	0	0	0	0	0	0	0	0	0	0	0	0	0	0	0	0	0	0	0	0	0	0	0	0	0	0	0	0	0	0	0	0	0	0
M23.32 Other meniscus derangements (Posterior cruciate ligament or Posterior horn of medial meniscus)	0	0	0	0	0	0	0	0	0	0	0	0	0	0	0	0	0	0	0	0	0	0	0	0	0	0	0	0	0	0	0	0	0	0	0	0	0	0	0	0	0	0	0	0	0	0	0	0	0
M23.33 Other meniscus derangements (Medial collateral ligament or Other and unspecified medial meniscus)	0	0	0	0	0	0	0	0	0	0	0.001	0.001	0.001	0	0	0	0	0	0	0	0	0	0	0	0	0	0	0	0	0	0	0	0	0	0	0	0	0	0	0	0	0	0	0	0	0	0	0	0
M23.4 Loose body in knee	0	0	0	0	0	0	0	0	0	0	0	0	0	0	0	0	0	0	0	0	0	0	0	0	0	0	0	0	0	0	0	0	0	0	0	0	0	0	0	0	0	0	0	0	0	0	0	0	0
M23.8 Other internal derangements of knee	0	0	0	0	0	0	0	0	0	0	0	0	0	0	0	0	0	0	0	0	0	0	0	0	0	0	0	0	0	0	0	0	0	0	0	0	0	0	0	0	0	0	0	0	0	0	0	0	0
M25.46 Effusion of joint (Lower leg)	0	0	0	0	0	0	0	0	0	0	0.001	0.001	0.001	0	0	0	0	0	0	0	0	0	0	0	0	0	0	0	0	0	0	0	0	0	0	0	0	0	0	0	0	0	0	0	0	0	0	0	0
M25.5 Pain in joint	0	0	0	0	0	0	0	0.001	0	0	0.002	0.002	0.002	0	0	0	0	0	0	0	0	0	0	0	0	0	0	0	0	0	0	0	0	0	0	0	0	0	0	0	0	0.001	0	0	0	0.001	0	0	0
M25.51 Pain in joint (Shoulder region)	0	0	0	0	0	0	0	0	0	0	0.002	0.001	0.002	0	0	0	0	0	0	0.001	0	0	0	0	0	0	0	0	0	0	0	0	0	0	0	0	0	0	0	0	0	0	0	0	0	0	0	0	0
M25.55 Pain in joint (Pelvic region and thigh)	0.001	0.001	0.001	0	0	0	0	0	0	0	0.003	0.003	0.004	0	0	0	0	0	0	0.001	0	0	0	0	0	0	0	0	0	0	0	0	0	0	0	0	0.001	0	0	0	0	0	0.001	0.001	0	0	0	0	0
M25.56 Pain in joint (Lower leg)	0	0	0	0	0	0	0	0	0	0	0.002	0.002	0.003	0	0	0	0	0	0	0.001	0	0	0	0	0	0	0	0	0	0	0	0	0	0	0	0	0	0	0	0	0	0	0	0	0	0	0	0	0
M25.57 Pain in joint (Ankle and foot)	0	0	0	0	0	0	0	0	0	0	0.001	0.002	0.001	0	0	0	0	0	0	0	0	0	0	0	0	0	0	0	0	0	0	0	0	0	0	0	0	0	0	0	0	0	0	0	0	0	0	0	0
M25.76 Osteophyte (Lower leg)	0.001	0	0	0	0	0	0	0	0	0	0.001	0.001	0.001	0	0	0	0	0	0	0	0	0	0	0	0	0	0	0	0	0	0	0	0	0	0	0	0	0	0	0	0	0.001	0.001	0.001	0	0.001	0	0	0
M25.77 Osteophyte (Ankle and foot)	0	0	0	0	0	0	0	0	0	0	0	0.001	0	0	0	0	0	0	0	0	0	0	0	0	0	0	0	0	0	0	0	0	0	0	0	0	0	0	0	0	0	0	0	0	0	0	0	0	0
M35.0 Sicca syndrome [Sjogren]	0	0.002	0.002	0	0	0	0	0	0	0	0.003	0.001	0.004	0	0	0	0	0	0	0	0	0	0	0	0	0	0	0	0	0	0	0	0	0	0	0	0.001	0	0	0	0	0	0	0	0	0	0	0	0
M35.3 Polymyalgia rheumatica	0.005	0.001	0.001	0	0	0	0	0	0	0	0.003	0.002	0.003	0.001	0	0	0	0	0	0	0	0	0	0	0	0	0	0	0	0	0	0	0	0	0	0	0.001	0	0	0	0	0	0.004	0.004	0	0	0	0	0
M41.9 Scoliosis, unspecified	0.001	0.001	0.001	0	0	0	0	0	0	0	0.002	0.001	0.002	0	0	0	0	0	0	0	0	0	0	0	0	0	0	0	0	0	0	0	0	0	0	0	0.001	0	0	0	0	0	0.001	0.001	0	0	0	0	0
M43.16 Spondylolisthesis (Lumbar region)	0.001	0.001	0.001	0	0	0	0	0	0	0	0.002	0.002	0.003	0	0	0	0	0	0	0	0	0	0	0	0	0	0	0	0	0	0	0	0	0	0	0	0	0	0	0	0	0	0.001	0.001	0	0	0	0	0
M46.9 Inflammatory spondylopathy, unspecified	0	0	0	0	0	0	0	0	0	0	0.002	0.001	0.002	0	0	0	0	0	0	0.001	0	0	0	0	0	0	0	0	0	0	0	0	0	0	0	0	0	0	0	0	0	0	0	0	0	0	0	0	0
M47.8 Other spondylosis	0.001	0.001	0.001	0	0	0	0	0	0	0	0.004	0.002	0.004	0	0	0	0	0	0	0.001	0	0	0	0	0	0	0	0	0	0	0	0	0	0	0	0	0	0	0	0	0	0.001	0.001	0.001	0	0.001	0	0	0
M47.80 Other spondylosis (Multiple sites in spine)	0	0	0	0	0	0	0	0	0	0	0.002	0.001	0.003	0	0	0	0	0	0	0	0	0	0	0	0	0	0	0	0	0	0	0	0	0	0	0	0	0	0	0	0	0	0	0	0	0	0	0	0
M47.82 Other spondylosis (Cervical region)	0.002	0.002	0.002	0	0	0	0	0.001	0	0	0.007	0.004	0.008	0	0.001	0	0	0	0	0.001	0	0	0	0	0	0	0	0	0	0	0	0	0	0	0	0	0	0	0	0	0.001	0.001	0.002	0.002	0.001	0.001	0	0	0
M47.86 Other spondylosis (Lumbar region)	0.001	0.001	0.001	0	0	0	0	0	0	0	0.004	0.003	0.005	0	0	0	0	0	0	0.001	0	0	0	0	0	0	0	0	0	0	0	0	0	0	0	0	0	0	0	0	0	0	0.001	0.001	0	0	0	0	0
M47.9 Spondylosis, unspecified	0.001	0.001	0.001	0	0	0	0	0	0	0	0.006	0.002	0.007	0	0	0	0	0	0	0.001	0	0	0	0	0	0	0	0	0	0	0	0	0	0	0	0	0	0	0	0	0	0.001	0.001	0.001	0	0.001	0	0	0
M47.92 Spondylosis, unspecified (Cervical region)	0.001	0	0	0	0	0	0	0	0	0	0.003	0.002	0.003	0	0	0	0	0	0	0	0	0	0	0	0	0	0	0	0	0	0	0	0	0	0	0	0	0	0	0	0	0	0.001	0.001	0	0	0	0	0
M47.96 Spondylosis, unspecified (Lumbar region)	0.001	0	0	0	0	0	0	0	0	0	0.002	0.001	0.003	0	0	0	0	0	0	0	0	0	0	0	0	0	0	0	0	0	0	0	0	0	0	0	0	0	0	0	0	0	0.001	0.001	0	0	0	0	0
M47.99 Spondylosis, unspecified (Site unspecified)	0	0	0	0	0	0	0	0	0	0	0.002	0.001	0.003	0	0	0	0	0	0	0	0	0	0	0	0	0	0	0	0	0	0	0	0	0	0	0	0	0	0	0	0	0	0	0	0	0	0	0	0
M48.0 Spinal stenosis	0.001	0	0	0	0	0	0	0	0	0	0.002	0.001	0.003	0	0	0	0	0	0	0	0	0	0	0	0	0	0	0	0	0	0	0	0	0	0	0	0	0	0	0	0	0	0.001	0.001	0	0	0	0	0
M48.02 Spinal stenosis (Cervical region)	0	0	0	0	0	0	0	0	0	0	0.001	0.001	0.001	0	0	0	0	0	0	0	0	0	0	0	0	0	0	0	0	0	0	0	0	0	0	0	0	0	0	0	0	0	0	0	0	0	0	0	0
M48.06 Spinal stenosis (Lumbar region)	0.004	0	0.001	0	0	0	0	0	0	0	0.004	0.003	0.007	0	0.001	0	0	0	0	0.001	0	0	0	0	0	0	0	0	0	0	0	0	0	0	0	0	0	0	0	0.001	0	0	0.003	0.003	0	0	0	0	0
M51.1 Lumbar and other intervertebral disk disorders with radiculopathy	0	0	0	0	0	0	0	0	0	0	0.004	0.003	0.004	0	0	0	0	0	0	0.001	0	0	0	0	0	0	0	0	0	0	0	0	0	0	0	0	0	0	0	0	0	0.001	0	0	0	0.001	0	0	0
M51.2 Other specified intervertebral disk displacement	0	0	0	0	0	0	0	0	0	0	0.004	0.003	0.004	0	0	0	0	0	0	0	0	0	0	0	0	0	0	0	0	0	0	0	0	0	0	0	0	0	0	0	0	0	0	0	0	0	0	0	0
M51.3 Other specified intervertebral disk degeneration	0.001	0.001	0.001	0	0	0	0	0	0	0	0.005	0.004	0.007	0	0	0	0	0	0	0.001	0	0	0	0	0	0	0	0	0	0	0	0	0	0	0	0	0	0	0	0	0	0	0.001	0.001	0	0	0	0	0
M54.2 Cervicalgia	0	0.001	0	0	0	0	0	0	0	0	0.003	0.002	0.003	0	0	0	0	0	0	0	0	0	0	0	0	0	0	0	0	0	0	0	0	0	0	0	0	0	0	0	0	0	0	0	0	0	0	0	0
M54.22 Cervicalgia (Cervical region)	0	0	0	0	0	0	0	0	0	0	0.002	0.001	0.003	0	0	0	0	0	0	0	0	0	0	0	0	0	0	0	0	0	0	0	0	0	0	0	0	0	0	0	0	0	0	0	0	0	0	0	0
M54.3 Sciatica	0	0	0	0	0	0	0	0	0	0	0.002	0.001	0.002	0	0	0	0	0	0	0	0	0	0	0	0	0	0	0	0	0	0	0	0	0	0	0	0	0	0	0	0	0	0	0	0	0	0	0	0
M54.5 Low back pain	0	0.001	0.001	0	0	0	0	0	0	0	0.007	0.005	0.009	0	0	0	0	0	0	0.001	0	0	0	0	0	0	0	0	0	0	0	0	0	0	0	0	0	0	0	0	0	0	0	0	0	0	0	0	0
M54.56 Low back pain (Lumbar region)	0	0.001	0.001	0	0	0	0	0	0	0	0.005	0.003	0.007	0	0	0	0	0	0	0.001	0	0	0	0	0	0	0	0	0	0	0	0	0	0	0	0	0	0	0	0	0	0	0	0	0	0	0	0	0
M54.57 Low back pain (Lumbosacral region)	0	0	0	0	0	0	0	0	0	0	0.002	0.001	0.003	0	0	0	0	0	0	0.001	0	0	0	0	0	0	0	0	0	0	0	0	0	0	0	0	0	0	0	0	0	0	0	0	0	0	0	0	0
M54.59 Low back pain (Site unspecified)	0	0	0	0	0	0	0	0	0	0	0.003	0.002	0.004	0	0	0	0	0	0	0.001	0	0	0	0	0	0	0	0	0	0	0	0	0	0	0	0	0	0	0	0	0	0	0	0	0	0	0	0	0
M54.9 Dorsalgia, unspecified	0.001	0.001	0.001	0	0	0	0	0	0	0	0.007	0.004	0.009	0	0	0	0	0	0	0.002	0	0	0	0	0	0	0	0	0	0	0	0	0.001	0	0	0	0	0	0	0	0	0	0.001	0.001	0	0	0	0	0
M54.99 Dorsalgia, unspecified (Site unspecified)	0	0	0	0	0	0	0	0	0	0	0.004	0.002	0.005	0	0	0	0	0	0	0.001	0	0	0	0	0	0	0	0	0	0	0	0	0	0	0	0	0	0	0	0	0	0	0	0	0	0	0	0	0
M65.3 Trigger finger	0.001	0	0	0	0	0	0	0	0	0	0.002	0.001	0.002	0	0	0	0	0	0	0	0	0	0	0	0	0	0	0	0	0	0	0	0	0	0	0	0	0	0	0	0	0	0.001	0.001	0	0	0	0	0
M65.34 Trigger finger-Hand	0	0	0	0	0	0	0	0	0	0	0.001	0.001	0.001	0	0	0	0	0	0	0	0	0	0	0	0	0	0	0	0	0	0	0	0	0	0	0	0	0	0	0	0	0	0	0	0	0	0	0	0
M65.96 Synovitis and tenosynovitis, unspecified (Lower leg)	0	0	0	0	0	0	0	0	0	0	0	0.001	0	0	0	0	0	0	0	0	0	0	0	0	0	0	0	0	0	0	0	0	0	0	0	0	0	0	0	0	0.001	0	0	0	0.001	0	0	0	0
M67.4 Ganglion	0	0	0.001	0	0	0	0	0	0	0	0	0.001	0	0	0	0	0	0	0	0	0	0	0	0	0	0	0	0	0	0	0	0	0	0	0	0	0	0	0	0	0	0	0	0	0	0	0	0	0
M67.8 Other specified disorders of synovium and tendon	0	0	0	0	0	0	0	0	0	0	0	0.001	0	0	0	0	0	0	0	0	0	0	0	0	0	0	0	0	0	0	0	0	0	0	0	0	0	0	0	0	0	0	0	0	0	0	0	0	0
M70.6 Trochanteric bursitis	0	0.001	0.001	0	0	0	0	0	0	0	0.002	0.002	0.002	0	0	0	0	0	0	0	0	0	0	0	0	0	0	0	0	0	0	0	0	0	0	0	0	0	0	0	0	0	0	0	0	0	0	0	0
M72.0 Palmar fascial fibromatosis [Dupuytren]	0.003	0.001	0.001	0	0	0	0	0	0	0	0	0	0	0.001	0.001	0	0	0	0.001	0	0	0	0	0	0	0	0	0	0	0	0	0	0	0	0	0	0.001	0	0	0	0	0	0.003	0.003	0	0	0	0	0
M72.04 Palmar fascial fibromatosis [Dupuytren]-Hand	0.001	0	0	0	0	0	0	0	0	0	0	0	0	0	0	0	0	0	0.001	0	0	0	0	0	0	0	0	0	0	0	0	0	0	0	0	0	0	0	0	0	0	0	0.001	0.001	0	0	0	0	0
M75.0 Adhesive capsulitis of shoulder	0	0	0	0	0	0	0	0	0	0	0.001	0.001	0.001	0	0	0	0	0	0	0	0	0	0	0	0	0	0	0	0	0	0	0	0	0	0	0	0	0	0	0	0	0	0	0	0	0	0	0	0
M75.1 Rotator cuff syndrome	0.002	0	0	0	0	0	0	0	0	0	0.002	0.003	0.003	0	0	0	0	0	0.001	0.001	0	0	0	0	0	0	0	0	0	0	0	0	0	0	0	0	0	0	0	0	0	0	0.002	0.002	0	0	0	0	0
M75.4 Impingement syndrome of shoulder	0	0	0	0	0	0	0	0	0	0	0.002	0.005	0.003	0	0	0	0	0	0.001	0.001	0	0	0	0	0	0	0	0	0	0	0	0	0	0.001	0	0	0	0	0	0	0	0	0	0	0	0	0	0	0
M75.5 Bursitis of shoulder	0	0	0	0	0	0	0	0	0	0	0	0.001	0.001	0	0	0	0	0	0	0	0	0	0	0	0	0	0	0	0	0	0	0	0	0	0	0	0	0	0	0	0	0	0	0	0	0	0	0	0
M75.8 Other shoulder lesions	0	0	0	0	0	0	0	0	0	0	0.001	0.002	0.002	0	0	0	0	0	0	0	0	0	0	0	0	0	0	0	0	0	0	0	0	0	0	0	0	0	0	0	0	0	0	0	0	0	0	0	0
M79.6 Pain in limb	0	0	0	0	0	0	0	0	0	0	0.002	0.002	0.003	0	0	0	0	0	0	0	0	0	0	0	0	0	0	0	0	0	0	0	0	0	0	0	0	0	0	0	0	0	0	0	0	0	0	0	0
M79.65 Pain in limb (Pelvic region and thigh)	0	0	0	0	0	0	0	0	0	0	0.001	0.001	0.002	0	0	0	0	0	0	0	0	0	0	0	0	0	0	0	0	0	0	0	0	0	0	0	0	0	0	0	0	0	0	0	0	0	0	0	0
M79.66 Pain in limb (Lower leg)	0.001	0.001	0.001	0	0	0	0	0	0	0	0.004	0.002	0.004	0	0	0	0	0	0	0.001	0	0	0	0	0	0	0	0	0	0	0	0	0	0	0	0	0	0	0	0	0	0	0.001	0.001	0	0	0	0	0
M79.67 Pain in limb (Ankle and foot)	0	0	0	0	0	0	0	0	0	0	0.001	0.001	0.001	0	0	0	0	0	0	0	0	0	0	0	0	0	0	0	0	0	0	0	0	0	0	0	0	0	0	0	0	0	0	0	0	0	0	0	0
M79.7 Fibromyalgia	0	0.004	0.004	0	0	0	0.001	0	0	0	0.01	0.005	0.009	0	0	0	0	0	0	0.001	0	0	0	0	0	0	0	0	0	0	0	0	0	0	0	0	0.001	0	0	0	0	0	0	0	0	0	0	0	0
M79.8 Other specified soft tissue disorders	0	0	0	0	0	0	0	0	0	0	0.001	0.001	0.001	0	0	0	0	0	0	0	0	0	0	0	0	0	0	0	0	0	0	0	0	0	0	0	0	0	0	0	0	0	0	0	0	0	0	0	0
M79.86 Other specified soft tissue disorders (Lower leg)	0.002	0	0	0	0	0	0	0	0	0	0.004	0.002	0.005	0	0	0	0	0	0	0.001	0	0	0	0	0	0	0	0	0	0	0	0	0	0	0	0	0	0	0	0	0	0	0.002	0.002	0	0	0	0	0
M81.9 Osteoporosis, unspecified	0.009	0.014	0.014	0	0	0	0.001	0	0	0.001	0.01	0.006	0.013	0.002	0.002	0	0	0	0	0.001	0	0	0	0	0	0	0.001	0	0	0	0	0	0	0	0	0	0.007	0	0.001	0	0	0	0.009	0.009	0	0	0	0	0
M81.99 Osteoporosis, unspecified (Site unspecified)	0.004	0.006	0.006	0	0	0	0	0	0	0.001	0.007	0.004	0.009	0.001	0.001	0	0	0	0	0	0	0	0	0	0	0	0	0	0	0	0	0	0	0	0	0	0.003	0	0	0	0.001	0	0.004	0.004	0.001	0	0	0	0
M85.8 Other specified disorders of bone density and structure	0.001	0.003	0.003	0	0	0	0	0	0	0	0.002	0.002	0.003	0	0	0	0	0	0	0	0	0	0	0	0	0	0	0	0	0	0	0	0	0	0	0	0.001	0	0	0	0	0	0.001	0.001	0	0	0	0	0
N03.9 Unspecified	0.001	0	0	0	0	0	0	0	0	0	0.003	0.001	0.004	0	0	0	0	0	0	0	0	0	0	0	0	0	0	0	0	0	0	0	0	0	0	0	0	0	0	0	0	0	0.001	0.001	0	0	0	0	0
N12 Tubulo-interstitial nephritis, not specified as acute or chronic	0	0.001	0.001	0	0	0	0	0	0	0	0.001	0.001	0.001	0	0	0	0	0	0	0	0	0	0	0	0	0	0	0	0	0	0	0	0	0	0	0	0	0	0	0	0	0	0	0	0	0	0	0	0
N13.2 Hydronephrosis with renal and ureteral calculous obstruction	0	0	0	0	0	0	0	0	0	0	0	0	0	0	0	0	0	0	0	0	0	0	0	0	0	0	0	0	0	0	0	0	0	0	0	0	0	0	0	0	0	0	0	0	0	0	0	0	0
N13.3 Other and unspecified hydronephrosis	0.001	0	0	0	0	0	0	0	0	0	0	0	0.001	0	0	0	0	0	0	0	0	0	0	0	0	0	0	0	0	0	0	0	0	0	0	0	0	0	0	0	0	0	0.001	0.001	0	0	0	0	0
N17.9 Acute renal failure, unspecified	0.008	0	0	0	0	0	0.002	0	0	0	0.013	0.002	0.021	0.001	0.001	0	0	0.001	0.001	0.004	0	0	0	0	0	0	0.001	0	0	0	0	0	0	0	0	0	0.001	0	0	0.003	0	0	0.008	0.008	0	0	0	0	0
N18.2 Chronic kidney disease, stage 2	0.001	0	0	0	0	0	0	0	0	0	0.001	0	0.002	0	0	0	0	0	0	0	0	0	0	0	0	0	0	0	0	0	0	0	0	0	0	0	0	0	0	0	0	0	0.001	0.001	0	0	0	0	0
N18.3 Chronic kidney disease, stage 3	0.011	0.001	0.001	0	0	0	0	0	0	0.001	0.013	0.003	0.019	0.002	0.001	0	0	0	0	0.003	0	0	0	0	0	0	0	0	0	0	0	0	0	0	0	0	0.001	0	0	0.002	0.001	0.001	0.011	0.011	0.001	0.001	0	0	0
N18.4 Chronic kidney disease, stage 4	0.001	0	0	0	0	0	0	0	0	0	0.003	0.001	0.005	0	0	0	0	0	0	0.001	0	0	0	0	0	0	0	0	0	0	0	0	0	0	0	0	0	0	0	0	0	0	0.001	0.001	0	0	0	0	0
N18.5 Chronic kidney disease, stage 5	0	0	0	0	0	0	0	0	0	0	0.002	0	0.004	0	0	0	0	0	0	0	0	0	0	0	0	0	0	0	0	0	0	0	0	0	0	0	0	0	0	0	0	0	0	0	0	0	0	0	0
N18.9 Chronic renal failure, unspecified	0.007	0.001	0.001	0	0	0	0	0	0	0.001	0.013	0.003	0.023	0.001	0.001	0	0	0.001	0	0.003	0	0	0	0	0	0	0	0	0	0	0	0	0	0	0	0	0.001	0	0	0.001	0	0	0.006	0.006	0	0	0	0	0
N19 Unspecified renal failure	0.001	0	0	0	0	0	0	0	0	0	0.003	0.001	0.004	0	0	0	0	0	0	0.001	0	0	0	0	0	0	0	0	0	0	0	0	0	0	0	0	0	0	0	0	0	0	0.001	0.001	0	0	0	0	0
N20.0 Calculus of kidney	0	0	0	0	0	0	0	0	0	0	0.002	0.001	0.001	0	0	0	0	0	0	0	0	0	0	0	0	0	0	0	0	0	0	0	0	0	0	0	0	0	0	0	0	0	0	0	0	0	0	0	0
N20.1 Calculus of ureter	0	0.001	0.001	0	0	0	0	0	0	0	0.001	0	0	0	0	0	0	0	0	0	0	0	0	0	0	0	0	0	0	0	0	0	0	0	0	0	0.001	0	0	0	0	0	0	0	0	0	0	0	0
N21.0 Calculus in bladder	0.001	0	0	0	0	0	0	0	0	0	0	0	0	0	0	0	0	0	0	0	0	0	0	0	0	0	0	0	0	0	0	0	0	0	0	0	0	0	0	0	0	0	0.001	0.001	0	0	0	0	0
N23 Unspecified renal colic	0	0	0	0	0	0	0	0	0	0	0.001	0	0	0	0	0	0	0	0	0	0	0	0	0	0	0	0	0	0	0	0	0	0	0	0	0	0	0	0	0	0	0	0	0	0	0	0	0	0
N28.1 Cyst of kidney, acquired	0.002	0	0	0	0	0	0	0	0	0	0.003	0.001	0.003	0	0	0	0	0	0	0.001	0	0	0	0	0	0	0	0	0	0	0	0	0	0	0	0	0	0	0	0	0	0	0.002	0.002	0	0	0	0	0
N28.8 Other specified disorders of kidney and ureter	0	0	0	0	0	0	0	0	0	0	0.001	0.001	0.001	0	0	0	0	0	0	0	0	0	0	0	0	0	0	0	0	0	0	0	0	0	0	0	0	0	0	0	0	0	0	0	0	0	0	0	0
N28.9 Disorder of kidney and ureter, unspecified	0	0	0	0	0	0	0	0	0	0	0.001	0	0.002	0	0	0	0	0	0	0	0	0	0	0	0	0	0	0	0	0	0	0	0	0	0	0	0	0	0	0	0	0	0	0	0	0	0	0	0
N30.2 Other chronic cystitis	0.001	0	0	0	0	0	0	0	0	0.001	0	0	0	0	0	0	0	0	0	0	0	0	0	0	0	0	0	0	0	0	0	0	0	0	0	0	0	0	0	0	0	0	0.001	0.001	0	0	0	0	0
N30.8 Other cystitis	0	0	0	0	0	0	0	0	0	0	0.001	0.001	0.001	0	0	0	0	0	0	0	0	0	0	0	0	0	0	0	0	0	0	0	0	0	0	0	0	0	0	0	0	0	0	0	0	0	0	0	0
N30.9 Cystitis, unspecified	0.001	0	0	0	0	0	0	0	0	0.001	0.001	0.001	0.001	0	0	0	0	0	0	0	0	0	0	0	0	0	0	0	0	0	0	0	0	0	0	0	0	0	0	0	0	0	0.001	0.001	0	0	0	0	0
N31.8 Other neuromuscular dysfunction of bladder	0	0	0	0	0	0	0	0	0	0	0.001	0.001	0.001	0	0	0	0	0	0	0	0	0	0	0	0	0	0	0	0	0	0	0	0	0	0	0	0	0	0	0	0	0	0	0	0	0	0	0	0
N32.0 Bladder-neck obstruction	0.002	0.002	0.001	0	0	0	0	0	0	0	0.001	0	0.001	0	0	0	0	0	0	0	0	0	0	0	0	0	0.001	0	0	0	0	0	0	0	0	0	0.001	0	0	0	0	0	0.002	0.002	0	0	0	0	0
N32.3 Diverticulum of bladder	0.001	0	0	0	0	0	0	0	0	0	0	0	0	0	0	0	0	0	0	0	0	0	0	0	0	0	0	0	0	0	0	0	0	0	0	0	0	0	0	0	0	0	0.001	0.001	0	0	0	0	0
N32.8 Other specified disorders of bladder	0.005	0	0	0	0	0	0	0	0	0.001	0.005	0.004	0.005	0.001	0.001	0	0	0	0	0.001	0	0	0	0	0	0	0	0	0	0	0	0	0	0	0	0	0	0	0	0	0	0	0.005	0.005	0	0	0	0	0
N32.9 Bladder disorder, unspecified	0	0	0	0	0	0	0	0	0	0	0.001	0.001	0.001	0	0	0	0	0	0	0	0	0	0	0	0	0	0	0	0	0	0	0	0	0	0	0	0	0	0	0	0	0	0	0	0	0	0	0	0
N35.9 Urethral stricture, unspecified	0.001	0	0	0	0	0	0	0	0	0	0.002	0.001	0.002	0	0	0	0	0	0	0	0	0	0	0	0	0	0	0	0	0	0	0	0	0	0	0	0	0	0	0	0	0	0.001	0.001	0	0	0	0	0
N39.0 Urinary tract infection, site not specified	0.007	0.003	0.003	0	0	0	0.001	0.001	0	0.001	0.014	0.007	0.018	0.001	0.001	0	0	0.001	0	0.003	0	0	0	0	0	0	0	0	0	0	0	0	0	0	0	0	0.002	0	0	0.001	0	0.001	0.007	0.007	0	0.001	0	0	0
N39.3 Stress incontinence	0	0.008	0.008	0	0	0	0	0	0	0	0.004	0.011	0.004	0	0	0	0	0	0	0	0	0	0	0	0	0	0.001	0	0	0	0	0	0	0.001	0	0	0.003	0	0	0	0	0	0	0	0	0	0	0	0
N39.4 Other specified urinary incontinence	0	0.002	0.002	0	0	0	0	0	0	0	0.002	0.003	0.002	0	0	0	0	0	0	0	0	0	0	0	0	0	0	0	0	0	0	0	0	0	0	0	0.001	0	0	0	0	0	0	0	0	0	0	0	0
N40 Hyperplasia of prostate	0.022	0.016	0.016	0	0	0	0	0	0	0	0.007	0	0.007	0.003	0.001	0	0	0	0.003	0.001	0	0	0	0	0	0	0.006	0	0	0	0.002	0	0	0.001	0	0	0.006	0	0.001	0.003	0	0	0.022	0.022	0	0	0	0	0
N41.1 Chronic prostatitis	0.001	0.002	0.002	0	0	0	0	0	0	0	0	0	0	0	0	0	0	0	0	0	0	0	0	0	0	0	0.001	0	0	0	0	0	0	0	0	0	0.001	0	0	0	0	0	0.001	0.001	0	0	0	0	0
N41.9 Inflammatory disease of prostate, unspecified	0	0.001	0.001	0	0	0	0	0	0	0	0	0	0	0	0	0	0	0	0	0	0	0	0	0	0	0	0	0	0	0	0	0	0	0	0	0	0.001	0	0	0	0	0	0	0	0	0	0	0	0
N42.8 Other specified disorders of prostate	0.001	0.001	0.001	0	0	0	0	0	0	0	0	0	0	0	0	0	0	0	0	0	0	0	0	0	0	0	0	0	0	0	0	0	0	0	0	0	0	0	0	0	0	0	0.001	0.001	0	0	0	0	0
N43.3 Hydrocele, unspecified	0	0.002	0.002	0	0	0	0	0	0	0	0	0	0	0	0	0	0	0	0	0	0	0	0	0	0	0	0.001	0	0	0	0	0	0	0	0	0	0.001	0	0	0	0	0	0	0	0	0	0	0	0
N45.9 Orchitis, epididymitis and epididymo-orchitis without abscess	0	0.002	0.001	0	0	0	0	0	0	0	0	0	0	0	0	0	0	0	0	0	0	0	0	0	0	0	0	0	0	0	0	0	0	0	0	0	0	0	0	0	0	0	0	0	0	0	0	0	0
N47 Redundant prepuce, phimosis and paraphimosis	0	0.003	0.003	0	0	0	0	0	0	0	0	0	0	0	0	0	0	0	0	0	0	0	0	0	0	0	0.001	0	0	0	0	0	0	0	0	0	0.001	0	0	0	0	0	0	0	0	0	0	0	0
N48.6 Balanitis xerotica obliterans	0	0.001	0.001	0	0	0	0	0	0	0	0	0	0	0	0	0	0	0	0	0	0	0	0	0	0	0	0	0	0	0	0	0	0	0	0	0	0.001	0	0	0	0	0	0	0	0	0	0	0	0
N50.8 Other specified disorders of male genital organs	0	0.004	0.003	0	0	0	0	0	0	0	0	0	0	0	0	0	0	0	0	0	0	0	0	0	0	0	0.001	0	0	0	0	0	0	0	0	0	0.001	0	0	0	0	0	0	0	0	0	0	0	0
N62 Hypertrophy of breast	0	0	0	0	0	0	0	0	0	0	0	0.001	0	0	0	0	0	0	0	0	0	0	0	0	0	0	0	0	0	0	0	0	0	0	0	0	0	0	0	0	0	0	0	0	0	0	0	0	0
N63 Unspecified lump in breast	0	0.002	0.002	0	0	0	0	0	0	0.003	0	0.002	0	0	0	0	0	0	0	0	0	0	0	0	0	0	0	0	0	0	0	0	0	0	0	0	0.001	0	0	0	0	0	0	0	0	0	0	0	0
N72 Inflammatory disease of cervix uteri	0	0.001	0.001	0	0	0	0	0	0	0	0	0.001	0	0	0	0	0	0	0	0	0	0	0	0	0	0	0	0	0	0	0	0	0	0	0	0	0	0	0	0	0	0	0	0	0	0	0	0	0
N73.6 Female pelvic peritoneal adhesions	0.001	0.003	0.003	0	0	0	0	0	0	0	0.001	0.006	0	0	0	0	0	0	0	0	0	0	0	0	0	0	0.001	0	0	0	0	0	0	0	0	0	0.001	0	0	0.001	0	0	0.002	0.002	0	0	0	0	0
N80.0 Endometriosis of uterus	0.001	0.002	0.002	0	0	0	0	0	0	0	0	0.003	0	0	0	0	0	0	0	0	0	0	0	0	0	0	0	0	0	0	0	0	0	0	0	0	0.001	0	0	0	0	0	0.001	0.001	0	0	0	0	0
N80.1 Endometriosis of ovary	0.002	0.001	0.001	0	0	0	0	0	0	0	0	0.001	0	0	0	0	0	0	0	0	0	0	0	0	0	0	0	0	0	0	0	0	0	0	0	0	0	0	0	0	0	0	0.002	0.002	0	0	0	0	0
N80.3 Endometriosis of pelvic peritoneum	0.003	0.001	0.001	0	0	0	0	0	0	0	0	0.001	0	0	0	0	0	0	0	0	0	0	0	0	0	0	0	0	0	0	0	0	0	0	0	0	0	0	0	0.001	0	0	0.003	0.003	0	0	0	0	0
N80.9 Endometriosis, unspecified	0.002	0.001	0.001	0	0	0	0	0	0	0	0	0.001	0	0	0	0	0	0	0	0	0	0	0	0	0	0	0	0	0	0	0	0	0	0	0	0	0	0	0	0	0	0	0.002	0.002	0	0	0	0	0
N81.1 Cystocele	0.002	0.009	0.009	0	0	0	0	0	0	0	0.002	0.008	0.002	0	0	0	0	0	0	0	0	0	0	0	0	0	0.001	0	0	0	0	0	0	0	0	0	0.003	0	0	0	0	0	0.002	0.002	0	0	0	0	0
N81.2 Incomplete uterovaginal prolapse	0.001	0.006	0.006	0	0	0	0	0	0	0	0.001	0.003	0.001	0	0	0	0	0	0	0	0	0	0	0	0	0	0.001	0	0	0	0	0	0	0	0	0	0.002	0	0	0	0	0	0.001	0.001	0	0	0	0	0
N81.3 Complete uterovaginal prolapse	0.001	0.001	0.001	0	0	0	0	0	0	0	0	0	0	0	0	0	0	0	0	0	0	0	0	0	0	0	0	0	0	0	0	0	0	0	0	0	0.001	0	0	0	0	0	0.001	0.001	0	0	0	0	0
N81.4 Uterovaginal prolapse, unspecified	0.001	0.002	0.002	0	0	0	0	0	0	0	0	0.001	0	0	0	0	0	0	0	0	0	0	0	0	0	0	0	0	0	0	0	0	0	0	0	0	0.001	0	0	0	0	0	0.001	0.001	0	0	0	0	0
N81.6 Rectocele	0.001	0.007	0.007	0	0	0	0	0	0	0	0.003	0.01	0.003	0	0	0	0	0	0	0	0	0	0	0	0	0	0.001	0	0	0	0	0	0	0	0	0	0.003	0	0	0	0	0	0.001	0.001	0	0	0	0	0
N83.2 Other and unspecified ovarian cysts	0.001	0.004	0.005	0	0	0	0	0	0	0	0.001	0.005	0	0	0	0	0	0	0	0	0	0	0	0	0	0	0.001	0	0	0	0	0	0	0	0	0	0.002	0	0	0.001	0	0	0.001	0.001	0	0	0	0	0
N84.0 Polyp of corpus uteri	0	0.011	0.01	0	0	0	0	0	0	0.001	0.001	0.002	0.001	0	0	0	0	0	0	0	0	0	0	0	0	0	0.001	0	0	0	0	0	0	0	0	0	0.005	0	0	0	0	0	0	0	0	0	0	0	0
N84.1 Polyp of cervix uteri	0	0.004	0.004	0	0	0	0	0	0	0	0	0	0	0	0	0	0	0	0	0	0	0	0	0	0	0	0.001	0	0	0	0	0	0	0	0	0	0.002	0	0	0	0	0	0	0	0	0	0	0	0
N85.0 Endometrial glandular hyperplasia	0	0.001	0.001	0	0	0	0	0	0	0.001	0	0	0	0	0	0	0	0	0	0	0	0	0	0	0	0	0	0	0	0	0	0	0	0	0	0	0.001	0	0	0	0	0	0	0	0	0	0	0	0
N85.2 Hypertrophy of uterus	0	0.001	0.001	0	0	0	0	0	0	0	0	0.001	0	0	0	0	0	0	0	0	0	0	0	0	0	0	0	0	0	0	0	0	0	0	0	0	0	0	0	0	0	0	0	0	0	0	0	0	0
N85.4 Malposition of uterus	0	0.001	0.001	0	0	0	0	0	0	0	0	0	0	0	0	0	0	0	0	0	0	0	0	0	0	0	0	0	0	0	0	0	0	0	0	0	0	0	0	0	0	0	0	0	0	0	0	0	0
N85.8 Other specified noninflammatory disorders of uterus	0	0.004	0.004	0	0	0	0	0	0	0	0	0.001	0	0	0	0	0	0	0	0	0	0	0	0	0	0	0	0	0	0	0	0	0	0	0	0	0.002	0	0	0	0	0	0	0	0	0	0	0	0
N86 Erosion and ectropion of cervix uteri	0.001	0.001	0.001	0	0	0	0	0	0	0	0	0	0	0	0	0	0	0	0	0	0	0	0	0	0	0	0	0	0	0	0	0	0	0	0	0	0	0	0	0	0	0	0.001	0.001	0	0	0	0	0
N88.2 Stricture and stenosis of cervix uteri	0	0.001	0.001	0	0	0	0	0	0	0	0	0	0	0	0	0	0	0	0	0	0	0	0	0	0	0	0	0	0	0	0	0	0	0	0	0	0.001	0	0	0	0	0	0	0	0	0	0	0	0
N88.8 Other specified noninflammatory disorders of cervix uteri	0	0.001	0.001	0	0	0	0	0	0	0	0	0	0	0	0	0	0	0	0	0	0	0	0	0	0	0	0	0	0	0	0	0	0	0	0	0	0.001	0	0	0	0	0	0	0	0	0	0	0	0
N89.8 Other specified noninflammatory disorders of vagina	0	0.001	0.001	0	0	0	0	0	0	0	0	0.001	0	0	0	0	0	0	0	0	0	0	0	0	0	0	0	0	0	0	0	0	0	0	0	0	0	0	0	0	0	0	0	0	0	0	0	0	0
N92.0 Excessive and frequent menstruation with regular cycle	0.015	0.008	0.007	0	0	0	0	0	0	0	0	0.004	0	0.002	0.001	0	0	0	0	0	0	0	0	0	0	0	0.002	0	0	0	0.001	0	0	0.002	0.001	0	0.002	0	0	0.003	0	0	0.015	0.015	0	0	0	0	0
N92.1 Excessive and frequent menstruation with irregular cycle	0.003	0.002	0.002	0	0	0	0	0	0	0	0	0.001	0	0	0	0	0	0	0	0	0	0	0	0	0	0	0.001	0	0	0	0	0	0	0	0	0	0.001	0	0	0.001	0	0	0.003	0.003	0	0	0	0	0
N92.3 Ovulation bleeding	0.001	0.001	0.001	0	0	0	0	0	0	0	0	0	0	0	0	0	0	0	0	0	0	0	0	0	0	0	0	0	0	0	0	0	0	0	0	0	0	0	0	0	0	0	0.001	0.001	0	0	0	0	0
N92.6 Irregular menstruation, unspecified	0.001	0.002	0.002	0	0	0	0	0	0	0	0	0	0	0	0	0	0	0	0	0	0	0	0	0	0	0	0	0	0	0	0	0	0	0	0	0	0.001	0	0	0	0	0	0.001	0.001	0	0	0	0	0
N93.0 Postcoital and contact bleeding	0.001	0.001	0.001	0	0	0	0	0	0	0	0	0	0	0	0	0	0	0	0	0	0	0	0	0	0	0	0	0	0	0	0	0	0	0	0	0	0	0	0	0	0	0	0.001	0.001	0	0	0	0	0
N93.8 Other specified abnormal uterine and vaginal bleeding	0	0.002	0.002	0	0	0	0	0	0	0	0	0.001	0	0	0	0	0	0	0	0	0	0	0	0	0	0	0	0	0	0	0	0	0	0	0	0	0.001	0	0	0	0	0	0	0	0	0	0	0	0
N93.9 Abnormal uterine and vaginal bleeding, unspecified	0.001	0.002	0.002	0	0	0	0	0	0	0	0	0.001	0	0	0	0	0	0	0	0	0	0	0	0	0	0	0	0	0	0	0	0	0	0	0	0	0.001	0	0	0	0	0	0.001	0.001	0	0	0	0	0
N94.1 Dyspareunia	0.001	0.001	0.001	0	0	0	0	0	0	0	0	0.001	0	0	0	0	0	0	0	0	0	0	0	0	0	0	0	0	0	0	0	0	0	0	0	0	0	0	0	0	0	0	0.001	0.001	0	0	0	0	0
N94.6 Dysmenorrhoea, unspecified	0.003	0.001	0.001	0	0	0	0	0	0	0	0	0.001	0	0	0	0	0	0	0	0	0	0	0	0	0	0	0.001	0	0	0	0	0	0	0.001	0	0	0.001	0	0	0.001	0	0	0.003	0.003	0	0	0	0	0
N94.8 Other specified conditions associated with female genital organs and menstrual cycle	0.001	0.001	0.001	0	0	0	0	0	0	0	0	0.001	0	0	0	0	0	0	0	0	0	0	0	0	0	0	0	0	0	0	0	0	0	0	0	0	0	0	0	0	0	0	0.001	0.001	0	0	0	0	0
N95.0 Postmenopausal bleeding	0.003	0.014	0.014	0	0	0	0	0	0	0.002	0.001	0.003	0.002	0.001	0.001	0	0	0.001	0	0	0	0	0	0	0	0	0.001	0	0	0	0	0	0	0	0	0	0.007	0	0	0	0	0	0.003	0.003	0	0	0	0	0
N95.2 Postmenopausal atrophic vaginitis	0.001	0.002	0.002	0	0	0	0	0	0	0	0	0.001	0	0	0	0	0	0	0	0	0	0	0	0	0	0	0	0	0	0	0	0	0	0	0	0	0.001	0	0	0	0	0	0.001	0.001	0	0	0	0	0
N97.9 Female infertility, unspecified	0.005	0	0	0	0	0	0	0	0	0	0	0	0	0.001	0	0	0	0	0	0	0	0	0	0	0	0	0	0	0	0	0	0	0	0	0	0	0	0	0	0.001	0	0	0.005	0.005	0	0	0	0	0
O02.1 Missed abortion	0.007	0	0	0	0	0	0	0	0	0	0	0	0	0.002	0.002	0	0	0	0	0.001	0	0	0	0	0	0	0	0	0	0	0	0	0	0	0	0	0	0	0.001	0.002	0	0	0.007	0.007	0	0	0	0	0
O03.4 Incomplete, without complication	0.005	0	0	0	0	0	0	0	0	0	0	0	0	0.001	0.001	0	0	0	0	0	0	0	0	0	0	0	0	0	0	0	0	0	0	0	0	0	0	0	0	0.001	0	0	0.005	0.005	0	0	0	0	0
O04.9 Complete or unspecified, without complication	0.005	0	0	0	0	0	0	0	0	0	0	0	0	0.001	0.001	0	0	0	0	0	0	0	0	0	0	0	0	0	0	0	0	0	0	0	0	0	0	0	0	0.001	0	0	0.005	0.005	0	0	0	0	0
O26.8 Other specified pregnancy-related conditions	0.01	0	0.001	0	0	0	0	0	0	0	0	0	0	0.002	0.005	0	0	0	0	0.001	0	0	0	0	0	0	0	0	0	0	0	0	0	0	0	0	0	0	0.001	0.003	0	0	0.01	0.01	0	0	0	0	0
O34.2 Maternal care due to uterine scar from previous surgery	0.008	0.001	0.001	0	0	0	0	0	0	0	0	0	0	0.002	0.006	0	0	0	0	0.001	0	0	0	0	0	0	0	0	0	0	0	0	0	0	0	0	0	0	0.001	0.002	0	0	0.008	0.008	0	0	0	0	0
O36.8 Maternal care for other specified foetal problems	0.007	0	0	0	0	0	0	0	0	0	0	0	0	0.001	0.004	0	0	0	0	0.001	0	0	0	0	0	0	0	0	0	0	0	0	0	0	0	0	0	0	0.001	0.002	0	0	0.007	0.007	0	0	0	0	0
O48 Prolonged pregnancy	0.008	0	0	0	0	0	0	0	0	0	0.001	0	0.001	0.002	0.004	0	0	0	0	0.001	0	0	0	0	0	0	0	0	0	0	0	0	0	0	0	0	0	0	0.001	0.002	0	0	0.008	0.008	0	0	0	0	0
O63.1 Prolonged second stage (of labour)	0.01	0	0	0	0	0	0	0	0	0	0.001	0	0.001	0.002	0.003	0	0	0	0	0.001	0	0	0	0	0	0	0	0	0	0	0	0	0	0	0	0	0	0	0.001	0.003	0	0	0.01	0.01	0	0	0	0	0
O68.0 Labour and delivery complicated by foetal heart rate anomaly	0.009	0	0	0	0	0	0	0	0	0	0.001	0	0	0.002	0.004	0	0	0	0	0.001	0	0	0	0	0	0	0	0	0	0	0	0	0	0	0	0	0	0	0.001	0.002	0	0	0.009	0.009	0	0	0	0	0
O68.1 Labour and delivery complicated by meconium in amniotic fluid	0.007	0	0	0	0	0	0	0	0	0	0	0	0	0.001	0.004	0	0	0	0	0.001	0	0	0	0	0	0	0	0	0	0	0	0	0	0	0	0	0	0	0.001	0.002	0	0	0.007	0.007	0	0	0	0	0
O70.0 First degree perineal laceration during delivery	0.016	0.001	0.001	0	0	0	0	0	0	0	0.001	0.001	0.001	0.003	0.011	0	0	0	0	0.001	0	0	0	0	0	0	0	0	0	0	0	0	0	0	0	0	0	0	0.002	0.004	0	0	0.015	0.015	0	0	0	0	0
O70.1 Second degree perineal laceration during delivery	0.024	0.001	0.001	0	0	0	0	0	0	0	0.002	0.001	0.002	0.005	0.013	0	0	0	0.001	0.002	0	0	0	0	0	0	0	0	0	0	0	0	0	0	0	0	0	0	0.002	0.006	0	0.001	0.024	0.024	0	0.001	0	0	0
O72.1 Other immediate postpartum haemorrhage	0.007	0	0	0	0	0	0	0	0	0	0	0	0	0.002	0.003	0	0	0	0	0.001	0	0	0	0	0	0	0	0	0	0	0	0	0	0	0	0	0	0	0	0.002	0	0	0.007	0.007	0	0	0	0	0
O80.0 Spontaneous vertex delivery	0.011	0	0	0	0	0	0	0	0	0	0.001	0.001	0.001	0.002	0.009	0	0	0	0	0.001	0	0	0	0	0	0	0	0	0	0	0	0	0	0	0	0	0	0	0.001	0.003	0	0	0.011	0.011	0	0	0	0	0
O99.0 Anaemia complicating pregnancy, childbirth and the puerperium	0.006	0	0.001	0	0	0	0	0	0	0	0	0	0	0.001	0.003	0	0	0	0	0	0	0	0	0	0	0	0	0	0	0	0	0	0	0	0	0	0	0	0.001	0.002	0	0	0.006	0.006	0	0	0	0	0
R00.0 Tachycardia, unspecified	0.001	0	0	0	0	0	0.003	0	0	0	0.003	0.001	0.003	0	0	0	0	0	0	0.001	0	0	0	0	0	0	0	0	0	0	0	0	0	0	0	0	0	0	0	0	0	0	0.001	0.001	0	0	0	0	0
R00.1 Bradycardia, unspecified	0.003	0	0	0	0	0	0.004	0	0	0	0.003	0.001	0.003	0	0	0	0	0	0.001	0	0	0	0	0	0	0	0	0	0	0	0	0	0	0	0	0	0	0	0	0	0	0	0.003	0.003	0	0	0	0	0
R00.2 Palpitations	0.001	0.001	0.001	0	0	0	0	0	0	0	0.004	0.002	0.004	0	0	0	0	0	0	0	0	0	0	0	0	0	0	0	0	0	0	0	0	0	0	0	0	0	0	0	0	0	0.001	0.001	0	0	0	0	0
R01.1 Cardiac murmur, unspecified	0.001	0.001	0.001	0	0	0	0	0	0	0	0.002	0.001	0.002	0	0	0	0	0	0	0	0	0	0	0	0	0	0	0	0	0	0	0	0	0	0	0	0	0	0	0	0	0	0.001	0.001	0	0	0	0	0
R02 Gangrene, not elsewhere classified	0	0	0	0	0	0	0	0	0	0	0.001	0	0.001	0	0	0	0	0	0	0	0	0	0	0	0	0	0	0	0	0	0	0	0	0	0	0	0	0	0	0	0	0	0	0	0	0	0	0	0
R03.0 Elevated blood-pressure reading, without diagnosis of hypertension	0.001	0	0	0	0	0	0	0	0	0	0.001	0	0.001	0	0	0	0	0	0	0	0	0	0	0	0	0	0	0	0	0	0	0	0	0	0	0	0	0	0.001	0.001	0	0	0.001	0.001	0	0	0	0	0
R03.1 Nonspecific low blood-pressure reading	0.001	0	0	0	0	0	0	0	0	0	0.001	0.001	0.002	0	0	0	0	0	0	0	0	0	0	0	0	0	0	0	0	0	0	0	0	0	0	0	0	0	0	0	0.001	0	0.001	0.001	0.001	0	0	0	0
R04.0 Epistaxis	0.002	0	0	0	0	0	0	0	0	0	0.003	0.001	0.003	0	0	0	0	0	0	0.001	0	0	0	0	0	0	0	0	0	0	0	0	0	0	0	0	0	0	0	0.001	0	0	0.002	0.002	0	0	0	0	0
R04.2 Haemoptysis	0.001	0	0	0	0	0	0	0	0	0	0.003	0.001	0.002	0	0	0	0	0	0	0.001	0	0	0	0	0	0	0	0	0	0	0	0	0	0	0	0	0	0	0	0	0	0	0	0	0	0	0	0	0
R05 Cough	0.001	0	0	0	0	0	0	0	0	0	0.003	0.001	0.003	0	0	0	0	0	0	0.001	0	0	0	0	0	0	0	0	0	0	0	0	0	0	0	0	0	0	0	0	0	0	0.001	0.001	0	0	0	0	0
R06.0 Dyspnoea	0.002	0.001	0.001	0	0	0	0	0	0	0	0.011	0.004	0.013	0	0	0	0	0	0	0.002	0	0	0	0	0	0	0	0	0	0	0	0	0.001	0	0	0	0.001	0	0	0	0	0	0.002	0.002	0	0	0	0	0
R06.5 Mouth breathing	0	0.001	0.001	0	0	0	0	0	0	0	0.001	0	0.001	0	0	0	0	0	0	0	0	0	0	0	0	0	0	0	0	0	0	0	0	0	0	0	0	0	0	0	0	0	0	0	0	0	0	0	0
R06.8 Other and unspecified abnormalities of breathing	0	0	0	0	0	0	0	0	0	0	0.002	0.001	0.002	0	0	0	0	0	0	0	0	0	0	0	0	0	0	0	0	0	0	0	0	0	0	0	0	0	0	0	0	0	0	0	0	0	0	0	0
R07.2 Precordial pain	0.001	0	0	0	0	0	0	0	0	0	0.006	0.002	0.006	0	0	0	0	0	0	0.001	0	0	0	0	0	0	0	0	0	0	0	0	0	0	0	0	0	0	0	0	0	0	0.001	0.001	0	0	0	0	0
R07.3 Other chest pain	0	0	0	0	0	0	0	0.001	0	0	0.01	0.004	0.011	0	0	0	0	0	0	0.002	0	0	0	0	0	0	0	0	0	0	0	0.001	0.001	0	0	0	0	0	0	0	0.001	0.001	0	0	0.001	0.001	0	0	0
R07.4 Chest pain, unspecified	0.003	0.001	0.001	0	0	0	0	0	0	0	0.026	0.008	0.029	0	0	0	0	0	0.001	0.003	0	0	0	0	0	0	0	0	0	0	0	0.002	0.002	0	0	0	0	0	0	0	0	0	0.003	0.003	0	0	0	0	0
R10.1 Pain localised to upper abdomen	0	0.002	0.002	0	0	0	0	0.001	0	0	0.007	0.005	0.007	0	0	0	0	0	0	0.001	0	0	0	0	0	0	0	0	0	0	0	0.001	0.001	0	0	0	0.001	0	0	0	0	0.001	0	0	0	0.001	0	0	0
R10.2 Pelvic and perineal pain	0.001	0.001	0.001	0	0	0	0	0	0	0	0	0.001	0	0	0	0	0	0	0	0	0	0	0	0	0	0	0	0	0	0	0	0	0	0	0	0	0	0	0	0	0	0	0.001	0.001	0	0	0	0	0
R10.3 Pain localised to other parts of lower abdomen	0	0.002	0.002	0	0	0	0	0	0	0	0.004	0.005	0.003	0	0	0	0	0	0	0	0	0	0	0	0	0	0	0	0	0	0	0	0	0.001	0	0	0	0	0	0	0	0.001	0	0	0	0.001	0	0	0
R10.4 Other and unspecified abdominal pain	0	0.004	0.004	0	0	0	0.001	0	0	0.001	0.011	0.01	0.009	0	0	0	0	0	0	0.001	0	0	0	0	0	0	0.001	0	0	0	0	0.001	0.001	0.001	0	0	0.001	0	0	0.001	0	0.001	0	0	0	0.001	0	0	0
R11 Nausea and vomiting	0.001	0.004	0.004	0	0	0	0.001	0	0	0.001	0.01	0.007	0.011	0	0	0	0	0	0	0.002	0	0	0	0	0	0	0	0	0	0	0	0.001	0.001	0	0	0	0.002	0	0	0	0.001	0.001	0.001	0.001	0.001	0.001	0	0	0
R12 Heartburn	0	0.001	0.001	0	0	0	0	0.001	0	0	0.002	0.001	0.002	0	0	0	0	0	0	0	0	0	0	0	0	0	0	0	0	0	0	0	0	0	0	0	0	0	0	0	0	0.001	0	0	0	0.001	0	0	0
R13 Dysphagia	0.002	0.002	0.002	0	0	0	0	0	0	0	0.007	0.003	0.008	0	0	0	0	0	0	0.002	0	0	0	0	0	0	0	0	0	0	0	0	0.001	0	0	0	0.001	0	0	0	0	0	0.002	0.002	0	0	0	0	0
R14 Flatulence and related conditions	0	0	0	0	0	0	0	0	0	0	0.001	0.001	0.001	0	0	0	0	0	0	0	0	0	0	0	0	0	0	0	0	0	0	0	0	0	0	0	0	0	0	0	0	0	0	0	0	0	0	0	0
R15 Faecal incontinence	0.001	0.002	0.002	0	0	0	0	0	0	0	0.003	0.003	0.003	0	0	0	0	0	0	0.001	0	0	0	0	0	0	0	0	0	0	0	0	0	0	0	0	0.001	0	0	0	0	0	0.001	0.001	0	0	0	0	0
R17 Unspecified jaundice	0	0	0	0	0	0	0	0	0	0	0	0	0	0	0	0	0	0	0	0	0	0	0	0	0	0	0	0	0	0	0	0	0	0	0	0	0	0	0	0	0	0	0	0	0	0	0	0	0
R18 Ascites	0	0	0	0	0	0	0	0	0	0	0	0	0.001	0	0	0	0	0	0	0	0	0	0	0	0	0	0	0	0	0	0	0	0	0	0	0	0	0	0	0	0	0	0	0	0	0	0	0	0
R19.0 Intra-abdominal and pelvic swelling, mass and lump	0	0	0	0	0	0	0	0	0	0.001	0	0.001	0	0	0	0	0	0	0	0	0	0	0	0	0	0	0	0	0	0	0	0	0	0	0	0	0	0	0	0	0	0	0	0	0	0	0	0	0
R19.4 Change in bowel habit	0.001	0.003	0.003	0	0	0	0	0	0	0	0.006	0.005	0.004	0	0	0	0	0	0	0	0	0	0	0	0	0	0	0	0	0	0	0	0	0	0	0	0.001	0	0	0	0	0	0.001	0.001	0	0	0	0	0
R19.5 Other fecal abnormalities	0.001	0	0	0	0	0	0	0	0	0	0.001	0.001	0.001	0	0	0	0	0	0	0	0	0	0	0	0	0	0	0	0	0	0	0	0	0	0	0	0	0	0	0	0	0	0.001	0.001	0	0	0	0	0
R19.8 Other specified symptoms and signs involving the digestive system and abdomen	0	0	0	0	0	0	0	0	0	0	0.001	0.001	0.001	0	0	0	0	0	0	0	0	0	0	0	0	0	0	0	0	0	0	0	0	0	0	0	0	0	0	0	0	0	0	0	0	0	0	0	0
R20.2 Paraesthesia of skin	0	0	0	0	0	0	0	0	0	0	0.002	0.001	0.001	0	0	0	0	0	0	0	0	0	0	0	0	0	0	0	0	0	0	0	0	0	0	0	0	0	0	0	0	0	0	0	0	0	0	0	0
R20.8 Other and unspecified disturbances of skin sensation	0	0	0	0	0	0	0	0	0	0	0.002	0	0.001	0	0	0	0	0	0	0	0	0	0	0	0	0	0	0	0	0	0	0	0	0	0	0	0	0	0	0	0	0	0	0	0	0	0	0	0
R21 Rash and other nonspecific skin eruption	0	0	0	0	0	0	0	0	0	0	0.001	0	0.001	0	0	0	0	0	0	0	0	0	0	0	0	0	0	0	0	0	0	0	0	0	0	0	0	0	0	0	0	0	0	0	0	0	0	0	0
R26.3 Immobility	0	0	0	0	0	0	0	0	0	0	0.001	0	0.002	0	0	0	0	0	0	0	0	0	0	0	0	0	0	0	0	0	0	0	0	0	0	0	0	0	0	0	0	0	0	0	0	0	0	0	0
R26.8 Other and unspecified abnormalities of gait and mobility	0.004	0.001	0.001	0	0	0	0	0	0	0	0.008	0.002	0.01	0.001	0.001	0	0	0	0	0.002	0	0	0	0	0	0	0	0	0	0	0	0	0	0	0	0	0.001	0	0	0	0	0	0.004	0.004	0	0	0	0	0
R29.6 Tendency to fall, not elsewhere classified	0.008	0.002	0.002	0	0	0	0.001	0	0	0	0.009	0.002	0.013	0.001	0.002	0	0	0	0	0.003	0	0	0	0	0	0	0	0	0	0	0	0	0	0	0	0	0.002	0	0	0.001	0	0	0.008	0.008	0	0	0	0	0
R29.8 Other and unspecified symptoms and signs involving the nervous and musculoskeletal systems	0	0	0.001	0	0	0	0	0	0	0	0.004	0.001	0.003	0	0	0	0	0	0	0	0	0	0	0	0	0	0	0	0	0	0	0	0	0	0	0	0	0	0	0	0	0	0	0	0	0	0	0	0
R30.0 Dysuria	0	0	0	0	0	0	0	0	0	0	0.001	0	0.001	0	0	0	0	0	0	0	0	0	0	0	0	0	0	0	0	0	0	0	0	0	0	0	0	0	0	0	0	0	0	0	0	0	0	0	0
R31 Unspecified haematuria	0.005	0	0	0	0	0	0	0.001	0	0.001	0.005	0.002	0.005	0.001	0	0	0	0	0	0.001	0	0	0	0	0	0	0	0	0	0	0	0	0	0	0	0	0	0	0	0.001	0	0.001	0.005	0.005	0	0.001	0	0	0
R32 Unspecified urinary incontinence	0.002	0.002	0.001	0	0	0	0	0	0	0	0.005	0.003	0.006	0	0.001	0	0	0	0	0.001	0	0	0	0	0	0	0	0	0	0	0	0	0	0	0	0	0.001	0	0	0	0	0	0.002	0.002	0	0	0	0	0
R33 Retention of urine	0.01	0.001	0.001	0	0	0	0	0	0	0	0.005	0.002	0.007	0.001	0.001	0	0	0	0.001	0.001	0	0	0	0	0	0	0.001	0	0	0	0	0	0	0	0	0	0	0	0	0.002	0	0	0.01	0.01	0	0	0	0	0
R35 Polyuria	0.001	0	0	0	0	0	0	0	0	0	0.003	0.002	0.003	0	0	0	0	0	0	0.001	0	0	0	0	0	0	0	0	0	0	0	0	0	0	0	0	0	0	0	0	0	0.001	0.001	0.001	0	0.001	0	0	0
R39.1 Other difficulties with micturition	0.001	0	0	0	0	0	0	0	0	0	0.002	0.001	0.002	0	0	0	0	0	0	0	0	0	0	0	0	0	0	0	0	0	0	0	0	0	0	0	0	0	0	0	0	0	0.001	0.001	0	0	0	0	0
R39.8 Other and unspecified symptoms and signs involving the urinary system	0.002	0	0	0	0	0	0	0	0	0	0.002	0.001	0.002	0	0	0	0	0	0	0	0	0	0	0	0	0	0	0	0	0	0	0	0	0	0	0	0	0	0	0	0	0	0.002	0.002	0	0	0	0	0
R41.0 Disorientation, unspecified	0.003	0	0	0	0	0	0	0	0	0	0.004	0.001	0.005	0	0.001	0	0	0	0	0.001	0	0	0	0	0	0	0	0	0	0	0	0	0	0	0	0	0.001	0	0	0.001	0	0	0.003	0.003	0	0	0	0	0
R41.3 Other amnesia	0	0	0	0	0	0	0	0	0	0	0.001	0	0.001	0	0	0	0	0	0	0	0	0	0	0	0	0	0	0	0	0	0	0	0	0	0	0	0	0	0	0	0	0	0	0	0	0	0	0	0
R41.8 Other and unspecified symptoms and signs involving cognitive functions and awareness	0.001	0	0	0	0	0	0	0	0	0	0.001	0	0.002	0	0	0	0	0	0	0	0	0	0	0	0	0	0	0	0	0	0	0	0	0	0	0	0	0	0	0	0	0	0.001	0.001	0	0	0	0	0
R42 Dizziness and giddiness	0.002	0.001	0.001	0	0	0	0	0	0	0	0.007	0.002	0.007	0	0	0	0	0	0	0.001	0	0	0	0	0	0	0	0	0	0	0	0	0	0	0	0	0.001	0	0	0	0	0	0.002	0.002	0	0	0	0	0
R45.8 Other symptoms and signs involving emotional state	0	0	0	0	0	0	0	0	0	0	0.001	0	0.001	0	0	0	0	0	0	0	0	0	0	0	0	0	0	0	0	0	0	0	0	0	0	0	0	0	0	0	0	0	0	0	0	0	0	0	0
R47.0 Dysphasia and aphasia	0.001	0	0	0	0	0	0	0	0	0	0.001	0	0.001	0	0	0	0	0	0	0	0	0	0	0	0	0	0	0	0	0	0	0	0	0	0	0	0	0	0	0	0	0	0.001	0.001	0	0	0	0	0
R47.8 Other and unspecified speech disturbances	0	0	0	0	0	0	0	0	0	0	0.001	0	0.001	0	0	0	0	0	0	0	0	0	0	0	0	0	0	0	0	0	0	0	0	0	0	0	0	0	0	0	0	0	0	0	0	0	0	0	0
R49.0 Dysphonia	0	0	0	0	0	0	0	0	0	0	0.001	0.001	0.001	0	0	0	0	0	0	0	0	0	0	0	0	0	0	0	0	0	0	0	0	0	0	0	0	0	0	0	0	0	0	0	0	0	0	0	0
R50.9 Fever, unspecified	0	0	0	0	0	0	0	0	0	0.001	0.001	0.001	0.002	0	0	0	0	0	0	0	0	0	0	0	0	0	0	0	0	0	0	0	0	0	0	0	0	0	0	0	0	0	0	0	0	0	0	0	0
R51 Headache	0	0.002	0.002	0	0	0	0	0	0	0	0.008	0.004	0.007	0	0	0	0	0	0	0.001	0	0	0	0	0	0	0	0	0	0	0	0.001	0.001	0.001	0	0	0.001	0	0	0	0	0	0	0	0	0	0	0	0
R52.1 Chronic intractable pain	0	0	0	0	0	0	0	0	0	0	0.001	0.001	0.001	0	0	0	0	0	0	0	0	0	0	0	0	0	0	0	0	0	0	0	0	0	0	0	0	0	0	0	0	0	0	0	0	0	0	0	0
R53 Malaise and fatigue	0.001	0.001	0.001	0	0	0	0	0	0	0	0.005	0.001	0.005	0	0	0	0	0	0	0	0	0	0	0	0	0	0	0	0	0	0	0	0	0	0	0	0.001	0	0	0	0	0	0.001	0.001	0	0	0	0	0
R54 Senility	0.002	0	0	0	0	0	0	0	0	0	0.002	0	0.003	0	0	0	0	0	0	0.001	0	0	0	0	0	0	0	0	0	0	0	0	0	0	0	0	0	0	0	0	0	0	0.002	0.002	0	0	0	0	0
R55 Syncope and collapse	0.005	0	0	0	0	0	0	0	0	0	0.007	0.002	0.008	0.001	0.001	0	0	0	0.001	0.001	0	0	0	0	0	0	0	0	0	0	0	0	0	0	0	0	0	0	0	0.001	0	0.001	0.005	0.005	0	0.001	0	0	0
R56.8 Other and unspecified convulsions	0	0	0	0	0	0	0	0	0	0	0.001	0	0.002	0	0	0	0	0	0	0	0	0	0	0	0	0	0	0	0	0	0	0	0	0	0	0	0	0	0	0	0	0	0	0	0	0	0	0	0
R59.0 Localised enlarged lymph nodes	0	0	0	0	0	0	0	0	0	0.002	0	0.001	0	0	0	0	0	0	0	0	0	0	0	0	0	0	0	0	0	0	0	0	0	0	0	0	0	0	0	0	0	0	0	0	0	0	0	0	0
R60.0 Localised oedema	0.002	0	0	0	0	0	0	0	0	0	0.004	0.001	0.006	0	0	0	0	0	0	0.001	0	0	0	0	0	0	0	0	0	0	0	0	0	0	0	0	0	0	0	0	0	0	0.002	0.002	0	0	0	0	0
R60.9 Oedema, unspecified	0	0	0	0	0	0	0	0	0	0	0.001	0	0.002	0	0	0	0	0	0	0	0	0	0	0	0	0	0	0	0	0	0	0	0	0	0	0	0	0	0	0	0	0	0	0	0	0	0	0	0
R61.9 Hyperhidrosis, unspecified	0	0	0	0	0	0	0	0	0	0	0.001	0	0	0	0	0	0	0	0	0	0	0	0	0	0	0	0	0	0	0	0	0	0	0	0	0	0	0	0	0	0	0	0	0	0	0	0	0	0
R63.0 Anorexia	0	0	0	0	0	0	0	0	0	0	0.001	0	0.001	0	0	0	0	0	0	0	0	0	0	0	0	0	0	0	0	0	0	0	0	0	0	0	0	0	0	0	0	0	0	0	0	0	0	0	0
R63.4 Abnormal weight loss	0.003	0.001	0.002	0	0	0	0	0	0	0	0.005	0.002	0.006	0	0.001	0	0	0	0	0.001	0	0	0	0	0	0	0	0	0	0	0	0	0	0	0	0	0.001	0	0.001	0	0	0	0.003	0.003	0	0	0	0	0
R63.8 Other symptoms and signs concerning food and fluid intake	0	0	0	0	0	0	0	0	0	0	0.001	0	0.001	0	0	0	0	0	0	0	0	0	0	0	0	0	0	0	0	0	0	0	0	0	0	0	0	0	0	0	0	0	0	0	0	0	0	0	0
R69 Unknown and unspecified causes of morbidity	0.001	0.001	0.001	0.002	0	0	0	0	0	0.002	0.005	0.006	0.006	0	0	0	0	0	0	0.001	0	0	0	0	0	0	0	0	0	0	0	0	0	0	0	0.001	0.001	0	0	0	0.001	0	0	0	0.001	0	0	0	0
R73.0 Abnormal glucose tolerance test	0	0	0	0	0	0	0	0	0	0	0.001	0	0.001	0	0	0	0	0	0	0	0	0	0	0	0	0	0	0	0	0	0	0	0	0	0	0	0	0	0	0	0	0	0	0	0	0	0	0	0
R79.8 Other specified abnormal findings of blood chemistry	0.007	0.001	0.002	0	0	0	0	0	0	0.001	0.005	0.001	0.006	0.001	0.001	0	0	0	0.001	0.001	0	0	0	0	0	0	0.001	0	0	0	0	0	0	0	0	0	0	0	0	0.001	0	0	0.007	0.007	0	0	0	0	0
R87.6 Abnormal cytological findings	0	0.001	0.001	0	0	0	0	0	0	0	0	0	0	0	0	0	0	0	0	0	0	0	0	0	0	0	0	0	0	0	0	0	0	0	0	0	0.001	0	0	0	0	0	0	0	0	0	0	0	0
R91 Abnormal findings on diagnostic imaging of lung	0.002	0	0	0	0	0	0	0	0	0.001	0.002	0.001	0.002	0	0	0	0	0	0	0.001	0	0	0	0	0	0	0	0	0	0	0	0	0	0	0	0	0	0	0	0	0	0	0.002	0.002	0	0	0	0	0
R93.3 Abnormal findings on diagnostic imaging of other parts of digestive tract	0.001	0	0	0	0	0	0	0	0	0	0.001	0.001	0.001	0	0	0	0	0	0	0	0	0	0	0	0	0	0	0	0	0	0	0	0	0	0	0	0	0	0	0	0	0	0.001	0.001	0	0	0	0	0
R94.3 Abnormal results of cardiovascular function studies	0	0	0	0	0	0	0	0	0	0	0.001	0	0.001	0	0	0	0	0	0	0	0	0	0	0	0	0	0	0	0	0	0	0	0	0	0	0	0	0	0	0	0	0	0	0	0	0	0	0	0
R94.5 Abnormal results of liver function studies	0.001	0	0	0	0	0	0	0	0	0	0.004	0.001	0.004	0	0	0	0	0	0	0.001	0	0	0	0	0	0	0	0	0	0	0	0	0	0	0	0	0	0	0	0	0	0	0.001	0.001	0	0	0	0	0
S00.0 Superficial injury of scalp	0	0	0	0	0	0	0	0	0	0	0.001	0	0.001	0	0	0	0	0	0	0	0	0	0	0	0	0	0	0	0	0	0	0	0	0	0	0	0	0	0	0	0	0	0	0	0	0	0	0	0
S00.8 Superficial injury of other parts of head	0.001	0	0	0	0	0	0	0	0	0	0.001	0	0.001	0	0	0	0	0	0	0	0	0	0	0	0	0	0	0	0	0	0	0	0	0	0	0	0	0	0	0	0	0	0.001	0.001	0	0	0	0	0
S00.9 Superficial injury of head, part unspecified	0	0	0	0	0	0	0	0	0	0	0.001	0	0	0	0	0	0	0	0	0	0	0	0	0	0	0	0	0	0	0	0	0	0	0	0	0	0	0	0	0	0	0	0	0	0	0	0	0	0
S01.0 Open wound of scalp	0	0	0	0	0	0	0	0	0	0	0	0	0	0	0	0	0	0	0	0	0	0	0	0	0	0	0	0	0	0	0	0	0	0	0	0	0	0	0	0	0	0	0	0	0	0	0	0	0
S01.8 Open wound of other parts of head	0	0	0	0	0	0	0	0	0	0	0.001	0	0.001	0	0	0	0	0	0	0	0	0	0	0	0	0	0	0	0	0	0	0	0	0	0	0	0	0	0	0	0	0	0	0	0	0	0	0	0
S09.9 Unspecified injury of head	0	0	0	0	0	0	0	0	0	0	0.002	0	0.002	0	0	0	0	0	0	0	0	0	0	0	0	0	0	0	0	0	0	0	0	0	0	0	0	0	0	0	0	0	0	0	0	0	0	0	0
S22.40 Multiple fractures of ribs (closed)	0	0	0	0	0	0	0	0	0	0	0	0	0	0	0	0	0	0	0	0	0	0	0	0	0	0	0	0	0	0	0	0	0	0	0	0	0	0	0	0	0	0	0	0	0	0	0	0	0
S32.00 Fracture of lumbar vertebra (closed)	0	0	0	0	0	0	0	0	0	0	0	0	0	0	0	0	0	0	0	0	0	0	0	0	0	0	0	0	0	0	0	0	0	0	0	0	0	0	0	0	0	0	0	0	0	0	0	0	0
S32.50 Fracture of pubis (closed)	0.001	0	0	0	0	0	0	0	0	0	0	0	0.001	0	0	0	0	0	0	0	0	0	0	0	0	0	0	0	0	0	0	0	0	0	0	0	0	0	0	0	0	0	0.001	0.001	0	0	0	0	0
S42.00 Fracture of clavicle (closed)	0	0	0	0	0	0	0	0	0	0	0	0	0	0	0	0	0	0	0	0	0	0	0	0	0	0	0	0	0	0	0	0	0	0	0	0	0	0	0	0	0	0	0	0	0	0	0	0	0
S42.20 Fracture of upper end of humerus (closed)	0.001	0.001	0.001	0	0	0	0	0	0	0	0.001	0	0.001	0	0	0	0	0	0	0	0	0	0	0	0	0	0	0	0	0	0	0	0	0	0	0	0	0	0	0	0	0	0.001	0.001	0	0	0	0	0
S52.00 Fracture of upper end of ulna (closed)	0	0	0	0	0	0	0	0	0	0	0	0	0	0	0	0	0	0	0	0	0	0	0	0	0	0	0	0	0	0	0	0	0	0	0	0	0	0	0	0	0	0	0	0	0	0	0	0	0
S52.50 Fracture of lower end of radius (closed)	0.001	0.003	0.003	0	0	0	0	0	0	0	0	0.001	0	0	0	0	0	0	0	0	0	0	0	0	0	0	0	0	0	0	0	0	0	0	0	0	0.001	0	0	0	0	0	0.001	0.001	0	0	0	0	0
S52.60 Fracture of lower end of both ulna and radius (closed)	0	0.001	0.001	0	0	0	0	0	0	0	0	0	0	0	0	0	0	0	0	0	0	0	0	0	0	0	0	0	0	0	0	0	0	0	0	0	0	0	0	0	0	0	0	0	0	0	0	0	0
S61.0 Open wound of finger(s) without damage to nail	0	0.001	0.001	0	0	0	0	0	0	0	0	0	0	0	0	0	0	0	0	0	0	0	0	0	0	0	0	0	0	0	0	0	0	0	0	0	0	0	0	0	0	0	0	0	0	0	0	0	0
S62.60 Fracture of other finger (closed)	0	0	0	0	0	0	0	0	0	0	0	0	0	0	0	0	0	0	0	0	0	0	0	0	0	0	0	0	0	0	0	0	0	0	0	0	0	0	0	0	0	0	0	0	0	0	0	0	0
S72.00 Fracture of neck of femur (closed)	0.003	0.001	0.001	0	0	0	0	0	0	0	0.001	0.001	0.001	0	0	0	0	0	0	0	0	0	0	0	0	0	0	0	0	0	0	0	0	0	0	0	0.001	0	0	0	0	0	0.003	0.003	0	0	0	0	0
S82.60 Fracture of lateral malleolus (closed)	0	0	0	0	0	0	0	0	0	0	0	0	0	0	0	0	0	0	0	0	0	0	0	0	0	0	0	0	0	0	0	0	0	0	0	0	0	0	0	0	0	0	0	0	0	0	0	0	0
S82.80 Fractures of other parts of lower leg (closed)	0	0.001	0.001	0	0	0	0	0	0	0	0	0.001	0	0	0	0	0	0	0	0	0	0	0	0	0	0	0	0	0	0	0	0	0	0	0	0	0	0	0	0	0	0	0	0	0	0	0	0	0
T39.1 4-Aminophenol derivatives	0.001	0	0	0	0	0	0	0	0	0	0.001	0	0.001	0	0	0	0	0	0	0.001	0	0	0	0	0	0	0	0	0	0	0	0	0	0	0	0	0	0	0	0	0	0	0.001	0.001	0	0	0	0	0
T51.0 Ethanol	0.001	0	0	0	0	0	0	0	0	0	0.001	0	0.001	0	0	0	0	0	0	0.001	0	0	0	0	0	0	0	0	0	0	0	0	0	0	0	0	0	0	0	0	0	0	0.001	0.001	0	0	0	0	0
T81.0 Haemorrhage and haematoma complicating a procedure, not elsewhere classified	0.001	0	0	0	0	0	0	0	0	0.002	0.003	0.006	0.005	0	0	0	0	0	0	0	0	0	0	0	0	0	0	0	0	0	0	0	0	0	0	0	0	0	0	0	0	0	0.001	0.001	0	0	0	0	0
T81.2 Accidental puncture and laceration during a procedure, not elsewhere classified	0.001	0	0	0	0	0	0	0	0	0	0.001	0.001	0.001	0	0	0	0	0	0	0	0	0	0	0	0	0	0	0	0	0	0	0	0	0	0	0	0	0	0	0	0	0	0.001	0.001	0	0	0	0	0
T81.3 Disruption of operation wound, not elsewhere classified	0	0	0	0	0	0	0	0	0	0.001	0.001	0.001	0.002	0	0	0	0	0	0	0	0	0	0	0	0	0	0	0	0	0	0	0	0	0	0	0	0	0	0	0	0	0	0	0	0	0	0	0	0
T81.4 Infection following a procedure, not elsewhere classified	0	0	0	0	0	0	0	0	0	0.002	0.004	0.005	0.005	0	0	0	0	0	0	0.001	0	0	0	0	0	0	0	0	0	0	0	0	0	0	0	0	0	0	0	0	0	0	0	0	0	0	0	0	0
T81.8 Other complications of procedures, not elsewhere classified	0	0	0	0	0	0	0	0	0	0	0.002	0.002	0.002	0	0	0	0	0	0	0	0	0	0	0	0	0	0	0	0	0	0	0	0	0	0	0	0	0	0	0	0	0	0	0	0	0	0	0	0
T82.7 Infection and inflammatory reaction due to other cardiac and vascular devices, implants and grafts	0	0	0	0	0	0	0	0	0	0.001	0.001	0	0.001	0	0	0	0	0	0	0	0	0	0	0	0	0	0	0	0	0	0	0	0	0	0	0	0	0	0	0	0	0	0	0	0	0	0	0	0
T82.8 Other complications of cardiac and vascular prosthetic devices, implants and grafts	0.001	0	0	0	0	0	0	0	0	0	0.003	0.001	0.007	0	0	0	0	0	0	0	0	0	0	0	0	0	0	0	0	0	0	0	0	0	0	0	0	0	0	0	0	0	0.001	0.001	0	0	0	0	0
T83.0 Mechanical complication of urinary (indwelling) catheter	0.001	0	0	0	0	0	0	0	0	0	0.001	0	0.001	0	0	0	0	0	0	0	0	0	0	0	0	0	0	0	0	0	0	0	0	0	0	0	0	0	0	0	0	0	0.001	0.001	0	0	0	0	0
T84.0 Mechanical complication of internal joint prosthesis	0.002	0.001	0.001	0	0	0	0	0	0	0	0.003	0.005	0.004	0	0.001	0	0	0	0	0.001	0	0	0	0	0	0	0	0	0	0	0	0	0	0	0	0	0	0	0	0	0	0	0.002	0.002	0	0	0	0	0
T84.1 Mechanical complication of internal fixation device of bones of limb	0	0	0	0	0	0	0	0	0	0	0	0.001	0	0	0	0	0	0	0	0	0	0	0	0	0	0	0	0	0	0	0	0	0	0	0	0	0	0	0	0	0	0	0	0	0	0	0	0	0
T84.8 Other complications of internal orthopaedic prosthetic devices, implants and grafts	0.001	0	0.001	0	0	0	0	0	0	0	0.002	0.004	0.003	0	0	0	0	0	0	0	0	0	0	0	0	0	0	0	0	0	0	0	0	0	0	0	0	0	0	0	0	0	0.001	0.001	0	0	0	0	0
W01.0 Home	0.003	0.002	0.002	0	0	0	0	0	0	0	0.002	0.002	0.002	0	0.001	0	0	0	0	0.001	0	0	0	0	0	0	0	0	0	0	0	0	0	0	0	0	0.001	0	0	0	0	0	0.003	0.003	0	0	0	0	0
W01.4 Street and highway	0.001	0.001	0.001	0	0	0	0	0	0	0	0.001	0.001	0.001	0	0	0	0	0	0	0	0	0	0	0	0	0	0	0	0	0	0	0	0	0	0	0	0.001	0	0	0	0	0	0.001	0.001	0	0	0	0	0
W01.8 Other specified place	0	0	0	0	0	0	0	0	0	0	0	0	0	0	0	0	0	0	0	0	0	0	0	0	0	0	0	0	0	0	0	0	0	0	0	0	0	0	0	0	0	0	0	0	0	0	0	0	0
W01.9 Unspecified place	0.001	0.001	0.001	0	0	0	0	0	0	0	0	0.001	0.001	0	0	0	0	0	0	0	0	0	0	0	0	0	0	0	0	0	0	0	0	0	0	0	0	0	0	0	0	0	0.001	0.001	0	0	0	0	0
W10.0 Home	0.001	0.001	0.001	0	0	0	0	0	0	0	0.001	0.001	0.001	0	0	0	0	0	0	0	0	0	0	0	0	0	0	0	0	0	0	0	0	0	0	0	0.001	0	0	0	0	0	0.001	0.001	0	0	0	0	0
W10.9 Unspecified place	0	0	0	0	0	0	0	0	0	0	0	0	0.001	0	0	0	0	0	0	0	0	0	0	0	0	0	0	0	0	0	0	0	0	0	0	0	0	0	0	0	0	0	0	0	0	0	0	0	0
W11.0 Home	0	0	0	0	0	0	0	0	0	0	0	0	0	0	0	0	0	0	0	0	0	0	0	0	0	0	0	0	0	0	0	0	0	0	0	0	0	0	0	0	0	0	0	0	0	0	0	0	0
W18.0 Home	0.001	0.001	0.001	0	0	0	0	0	0	0	0.002	0.001	0.002	0	0	0	0	0	0	0	0	0	0	0	0	0	0	0	0	0	0	0	0	0	0	0	0.001	0	0	0	0	0	0.001	0.001	0	0	0	0	0
W19.0 Home	0.002	0.001	0.001	0	0	0	0	0	0	0	0.003	0.001	0.003	0	0.001	0	0	0	0	0.001	0	0	0	0	0	0	0	0	0	0	0	0	0	0	0	0	0.001	0	0	0	0	0	0.002	0.002	0	0	0	0	0
W19.9 Unspecified place	0.001	0.001	0.001	0	0	0	0	0	0	0	0.002	0.001	0.002	0	0	0	0	0	0	0.001	0	0	0	0	0	0	0	0	0	0	0	0	0	0	0	0	0.001	0	0	0	0	0	0.001	0.001	0	0	0	0	0
X59.9 Unspecified place	0	0	0	0	0	0	0	0	0	0	0.001	0.001	0.001	0	0	0	0	0	0	0	0	0	0	0	0	0	0	0	0	0	0	0	0	0	0	0	0	0	0	0	0	0	0	0	0	0	0	0	0
X60.9 Unspecified place	0.001	0	0	0	0	0	0	0	0	0	0.001	0	0.001	0	0	0	0	0	0	0.001	0	0	0	0	0	0	0	0	0	0	0	0	0	0	0	0	0	0	0	0	0	0	0.001	0.001	0	0	0	0	0
X61.0 Home	0	0	0	0	0	0	0	0	0	0	0.001	0	0.001	0	0	0	0	0	0	0.001	0	0	0	0	0	0	0	0	0	0	0	0	0	0	0	0	0	0	0	0	0	0	0.001	0.001	0	0	0	0	0
X61.9 Unspecified place	0.001	0	0	0	0	0	0	0	0	0	0.001	0	0.001	0	0	0	0	0	0	0.001	0	0	0	0	0	0	0	0	0	0	0	0	0	0	0	0	0	0	0	0	0	0	0.001	0.001	0	0	0	0	0
Y43.3 Other antineoplastic drugs	0	0	0	0	0	0	0	0	0	0.005	0	0	0	0	0	0	0	0	0	0	0	0	0	0	0	0	0	0	0	0	0	0	0	0	0	0	0	0	0	0	0	0	0	0	0	0	0	0	0
Y45.0 Opioids and related analgesics	0	0	0	0	0	0	0	0	0	0	0.001	0.001	0.001	0	0	0	0	0	0	0	0	0	0	0	0	0	0	0	0	0	0	0	0	0	0	0	0	0	0	0	0	0	0	0	0	0	0	0	0
Y60.0 During surgical operation	0	0	0	0	0	0	0	0	0	0	0	0	0	0	0	0	0	0	0	0	0	0	0	0	0	0	0	0	0	0	0	0	0	0	0	0	0	0	0	0	0	0	0	0	0	0	0	0	0
Y83.1 Surgical operation with implant of artificial internal device	0.005	0.001	0.001	0	0	0	0	0	0	0.001	0.007	0.007	0.008	0.001	0.001	0	0	0	0.001	0.001	0	0	0	0	0	0	0	0	0	0	0	0	0	0	0	0	0	0	0	0	0	0	0.004	0.004	0	0	0	0	0
Y83.2 Surgical operation with anastomosis, bypass or graft	0.002	0	0	0	0	0	0	0	0	0	0.003	0.001	0.005	0	0	0	0	0	0	0.001	0	0	0	0	0	0	0	0	0	0	0	0	0	0	0	0	0	0	0	0	0	0	0.002	0.002	0	0	0	0	0
Y83.4 Other reconstructive surgery	0	0	0	0	0	0	0	0	0	0.001	0	0.001	0.001	0	0	0	0	0	0	0	0	0	0	0	0	0	0	0	0	0	0	0	0	0	0	0	0	0	0	0	0	0	0	0	0	0	0	0	0
Y83.6 Removal of other organ (partial) (total)	0.001	0	0	0	0	0	0	0	0	0.003	0.002	0.004	0.003	0	0	0	0	0	0	0	0	0	0	0	0	0	0	0	0	0	0	0	0	0	0	0	0	0	0	0	0	0	0.001	0.001	0	0	0	0	0
Y83.8 Other surgical procedures	0	0	0	0	0	0	0	0	0	0.001	0.003	0.006	0.004	0	0	0	0	0	0	0.001	0	0	0	0	0	0	0	0	0	0	0	0	0	0	0	0	0	0	0	0	0	0	0	0	0	0	0	0	0
Y84.2 Radiological procedure and radiotherapy	0	0	0	0	0	0	0	0	0	0.003	0	0	0	0	0	0	0	0	0	0	0	0	0	0	0	0	0	0	0	0	0	0	0	0	0	0	0	0	0	0	0	0	0	0	0	0	0	0	0
Y84.6 Urinary catheterisation	0.001	0	0	0	0	0	0	0	0	0	0.001	0	0.001	0	0	0	0	0	0	0	0	0	0	0	0	0	0	0	0	0	0	0	0	0	0	0	0	0	0	0	0	0	0.001	0.001	0	0	0	0	0
Y84.8 Other medical procedures	0	0	0	0	0	0	0	0	0	0	0.001	0.001	0.001	0	0	0	0	0	0	0	0	0	0	0	0	0	0	0	0	0	0	0	0	0	0	0	0	0	0	0	0	0	0	0	0	0	0	0	0
Y86 Sequelae of other accidents	0	0	0	0	0	0	0	0	0	0	0.001	0.001	0	0	0	0	0	0	0	0	0	0	0	0	0	0	0	0	0	0	0	0	0	0	0	0	0	0	0	0	0	0	0	0	0	0	0	0	0
Y95 Nosocomial condition	0.002	0	0	0	0	0	0	0	0	0	0.003	0	0.004	0	0	0	0	0	0	0.001	0	0	0	0	0	0	0	0	0	0	0	0	0	0	0	0	0	0	0	0	0	0	0.002	0.002	0	0	0	0	0
Z01.8 Other specified special examinations	0	0	0	0	0	0	0	0	0	0	0.001	0.001	0.001	0	0	0	0	0	0	0	0	0	0	0	0	0	0	0	0	0	0	0	0	0	0	0	0	0	0	0	0	0	0	0	0	0	0	0	0
Z02.8 Other examinations for administrative purposes	0.001	0	0	0.001	0	0	0	0.005	0	0	0	0	0.001	0	0	0	0	0	0	0	0	0	0	0	0	0	0	0	0	0	0	0	0	0	0	0	0	0	0	0	0	0.01	0.001	0.001	0	0.01	0	0	0
Z03.1 Observation for suspected malignant neoplasm	0	0	0	0	0	0	0	0	0	0	0	0	0	0	0	0	0	0	0	0	0	0	0	0	0	0	0	0	0	0	0	0	0	0	0	0	0	0	0	0	0	0	0	0	0	0	0	0	0
Z03.4 Observation for suspected myocardial infarction	0.001	0	0	0	0	0	0	0.002	0.001	0	0.005	0.002	0.005	0	0	0	0	0	0	0.001	0	0	0	0	0	0	0	0	0	0	0	0	0	0	0	0	0	0	0	0	0.002	0.005	0.001	0.001	0.002	0.005	0	0	0
Z03.5 Observation for other suspected cardiovascular diseases	0.001	0	0	0	0	0	0	0	0	0	0.002	0.001	0.003	0	0	0	0	0	0	0	0	0	0	0	0	0	0	0	0	0	0	0	0	0	0	0	0	0	0	0	0	0	0	0	0	0	0	0	0
Z03.8 Observation for other suspected diseases and conditions	0.001	0	0	0	0	0	0	0.001	0.001	0	0.004	0.003	0.004	0	0	0	0	0	0	0.001	0	0	0	0	0	0	0	0	0	0	0	0	0	0	0	0	0	0	0	0	0.003	0.001	0.001	0.001	0.003	0.001	0	0	0
Z04.8 Examination and observation for other specified reasons	0	0	0	0	0	0	0	0	0	0	0	0	0.001	0	0	0	0	0	0	0	0	0	0	0	0	0	0	0	0	0	0	0	0	0	0	0	0	0	0	0	0	0	0	0	0	0	0	0	0
Z08.0 Follow-up examination after surgery for malignant neoplasm	0.004	0	0	0	0	0	0	0	0	0.031	0	0.002	0	0.001	0	0	0	0	0	0	0	0	0	0	0	0	0	0	0	0	0	0	0	0	0	0	0	0	0	0.001	0	0	0.004	0.004	0	0	0	0	0
Z08.7 Follow-up examination after combined treatment for malignant neoplasm	0.001	0	0	0	0	0	0	0	0	0.007	0	0	0	0	0	0	0	0	0	0	0	0	0	0	0	0	0	0	0	0	0	0	0	0	0	0	0	0	0	0	0	0	0.001	0.001	0	0	0	0	0
Z08.9 Follow-up examination after unspecified treatment for malignant neoplasm	0.001	0	0	0	0	0	0	0	0	0.007	0	0	0	0	0	0	0	0	0	0	0	0	0	0	0	0	0	0	0	0	0	0	0	0	0	0	0	0	0	0	0	0	0.001	0.001	0	0	0	0	0
Z09.0 Follow-up examination after surgery for other conditions	0.002	0	0	0	0	0	0	0	0	0.001	0.002	0.002	0.002	0	0	0	0	0	0	0	0	0	0	0	0	0	0	0	0	0	0	0	0	0	0	0	0	0	0	0	0	0	0.002	0.002	0	0	0	0	0
Z09.2 Follow-up examination after chemotherapy for other conditions	0.001	0	0	0	0	0	0	0	0	0	0.002	0.001	0.002	0	0	0	0	0	0	0	0	0	0	0	0	0	0	0	0	0	0	0	0	0	0	0	0	0	0	0	0	0.001	0.001	0.001	0	0.001	0	0	0
Z09.8 Follow-up examination after other treatment for other conditions	0.001	0	0	0	0	0	0	0	0	0	0.001	0.001	0.001	0	0	0	0	0	0	0	0	0	0	0	0	0	0	0	0	0	0	0	0	0	0	0	0	0	0	0	0	0	0.001	0.001	0	0	0	0	0
Z09.9 Follow-up examination after unspecified treatment for other conditions	0.001	0	0	0	0	0	0	0	0	0	0.002	0.001	0.001	0	0	0	0	0	0	0	0	0	0	0	0	0	0	0	0	0	0	0	0	0	0	0	0	0	0	0	0	0	0.001	0.001	0	0	0	0	0
Z12.1 Special screening examination for neoplasm of intestinal tract	0.006	0	0	0	0	0	0	0	0	0	0	0	0	0.001	0.001	0	0	0	0	0	0	0	0	0	0	0	0	0	0	0	0	0	0	0	0	0	0	0	0	0.001	0	0	0.007	0.007	0	0	0	0	0
Z13.0 Special screening examination for diseases of the blood and blood-forming organs and certain disorders involving the immune mechanism	0.001	0	0	0.002	0	0.01	0	0	0	0	0.001	0.001	0.001	0	0	0	0	0	0	0	0	0	0	0	0	0	0	0	0	0	0	0	0	0	0	0	0	0	0	0	0.002	0	0	0	0.002	0	0	0.002	0
Z13.6 Special screening examination for cardiovascular disorders	0	0	0	0.001	0	0	0	0	0	0	0.001	0	0.002	0	0	0	0	0	0	0	0	0	0	0	0	0	0	0	0	0	0	0	0	0	0	0	0	0	0	0	0.008	0.004	0	0	0.007	0.004	0	0	0.001
Z13.8 Special screening examination for other specified diseases and disorders	0	0	0	0	0	0	0	0	0	0	0.002	0.001	0.001	0	0	0	0	0	0	0	0	0	0	0	0	0	0	0	0	0	0	0	0	0	0	0	0	0	0	0	0	0	0	0	0	0	0	0	0
Z13.9 Special screening examination, unspecified	0.001	0	0	0.002	0	0	0	0.001	0.001	0	0.003	0.002	0.003	0	0	0	0	0	0	0.001	0	0	0	0	0	0	0	0	0	0	0	0	0	0	0	0	0	0	0	0	0.005	0.004	0	0	0.005	0.004	0	0	0
Z22.3 Carrier of other specified bacterial diseases	0	0	0	0	0	0	0	0	0	0	0.002	0.001	0.002	0	0	0	0	0	0	0	0	0	0	0	0	0	0	0	0	0	0	0	0	0	0	0	0	0	0	0	0	0	0	0	0	0	0	0	0
Z30.1 Insertion of (intra-uterine) contraceptive device	0.002	0.001	0.001	0	0	0	0	0	0	0	0	0	0	0	0	0	0	0	0	0	0	0	0	0	0	0	0	0	0	0	0	0	0	0	0	0	0	0	0	0	0	0	0.002	0.002	0	0	0	0	0
Z30.2 Sterilisation	0.021	0.005	0.004	0	0	0	0	0	0	0	0.001	0	0.001	0.005	0.01	0	0	0	0	0	0	0	0	0	0	0	0	0	0	0	0	0	0	0.002	0	0	0.004	0	0	0.002	0	0.001	0.021	0.021	0	0.001	0	0	0
Z30.5 Surveillance of (intra-uterine) contraceptive device	0.001	0.001	0.001	0	0	0	0	0	0	0	0	0	0	0	0	0	0	0	0	0	0	0	0	0	0	0	0	0	0	0	0	0	0	0	0	0	0	0	0	0	0	0	0.001	0.001	0	0	0	0	0
Z37.0 Single live birth	0.078	0.004	0.004	0	0	0	0	0	0	0	0.005	0.001	0.004	0.016	0.038	0	0	0	0.002	0.006	0	0	0	0	0.001	0	0.002	0	0	0.001	0.001	0	0	0.001	0	0	0.001	0	0.006	0.02	0	0.001	0.076	0.076	0	0.001	0	0	0
Z42.1 Follow-up care involving plastic surgery of breast	0	0.003	0.002	0	0	0	0	0	0	0.026	0	0.005	0	0	0	0	0	0	0	0	0	0	0	0	0	0	0.001	0	0	0	0	0	0	0	0	0	0.001	0	0	0	0	0	0	0	0	0	0	0	0
Z43.2 Attention to ileostomy	0	0	0	0	0	0	0	0	0	0.002	0	0.001	0	0	0	0	0	0	0	0	0	0	0	0	0	0	0	0	0	0	0	0	0	0	0	0	0	0	0	0	0	0	0	0	0	0	0	0	0
Z45.0 Adjustment and management of cardiac pacemaker	0.001	0	0	0	0	0	0	0	0	0	0.002	0.001	0.003	0	0	0	0	0	0	0	0	0	0	0	0	0	0	0	0	0	0	0	0	0	0	0	0	0	0	0	0	0	0.001	0.001	0	0	0	0	0
Z45.2 Adjustment and management of vascular access device	0	0	0	0	0	0	0	0	0	0.004	0	0.001	0	0	0	0	0	0	0	0	0	0	0	0	0	0	0	0	0	0	0	0	0	0	0	0	0	0	0	0	0	0	0	0	0	0	0	0	0
Z45.8 Adjustment and management of other implanted devices	0	0	0	0	0	0	0	0	0	0	0.001	0.001	0.001	0	0	0	0	0	0	0	0	0	0	0	0	0	0	0	0	0	0	0	0	0	0	0	0	0	0	0	0	0	0	0	0	0	0	0	0
Z46.6 Fitting and adjustment of urinary device	0.004	0.002	0.002	0	0	0	0	0	0	0.003	0.002	0.001	0.002	0.001	0	0	0	0	0	0	0	0	0	0	0	0	0.001	0	0	0	0	0	0	0	0	0	0.001	0	0	0.001	0	0	0.004	0.004	0	0	0	0	0
Z47.0 Follow-up care involving removal of fracture plate and other internal fixation device	0	0	0	0	0	0	0	0	0	0	0.001	0.004	0.001	0	0	0	0	0	0	0	0	0	0	0	0	0	0	0	0	0	0	0	0	0	0	0	0	0	0	0	0	0	0	0	0	0	0	0	0
Z48.8 Other specified surgical follow-up care	0	0	0	0	0	0	0	0	0	0	0	0.001	0	0	0	0	0	0	0	0	0	0	0	0	0	0	0	0	0	0	0	0	0	0	0	0	0	0	0	0	0	0	0	0	0	0	0	0	0
Z50.0 Cardiac rehabilitation	0.001	0	0	0	0	0	0	0	0	0	0.001	0	0.002	0	0	0	0	0	0	0	0	0	0	0	0	0	0	0	0	0	0	0	0	0	0	0	0	0	0	0	0	0	0.001	0.001	0	0	0	0	0
Z50.1 Other physical therapy	0.006	0.001	0.001	0	0	0	0	0	0	0	0.007	0.003	0.008	0.001	0.001	0	0	0	0	0.002	0	0	0	0	0	0	0	0	0	0	0	0	0	0	0	0	0.001	0	0	0.001	0.001	0	0.006	0.006	0.001	0	0	0	0
Z50.5 Speech therapy	0.001	0	0	0	0	0	0	0	0	0	0.001	0	0.001	0	0	0	0	0	0	0	0	0	0	0	0	0	0	0	0	0	0	0	0	0	0	0	0	0	0	0	0	0	0.001	0.001	0	0	0	0	0
Z50.7 Occupational therapy and vocational rehabilitation, not elsewhere classified	0.005	0.001	0.001	0	0	0	0	0	0	0	0.005	0.002	0.006	0.001	0.001	0	0	0	0	0.001	0	0	0	0	0	0	0	0	0	0	0	0	0	0	0	0	0.001	0	0	0.001	0	0	0.005	0.005	0	0	0	0	0
Z50.8 Care involving use of rehabilitation procedures	0	0	0	0	0	0	0	0	0	0	0.001	0	0.001	0	0	0	0	0	0	0	0	0	0	0	0	0	0	0	0	0	0	0	0	0	0	0	0	0	0	0	0	0	0	0	0	0	0	0	0
Z50.9 Care involving use of rehabilitation procedure, unspecified	0	0	0	0	0	0	0	0	0	0	0.001	0	0.001	0	0	0	0	0	0	0	0	0	0	0	0	0	0	0	0	0	0	0	0	0	0	0	0	0	0	0	0	0	0	0	0	0	0	0	0
Z51.0 Radiotherapy session	0.001	0	0	0	0	0	0	0	0	0.008	0	0.001	0	0	0	0	0	0	0	0	0	0	0	0	0	0	0	0	0	0	0	0	0	0	0	0	0	0	0	0	0.001	0	0	0	0	0	0	0	0
Z51.1 Chemotherapy session for neoplasm	0.001	0.001	0.001	0	0	0	0	0	0	0.055	0	0.003	0	0	0	0	0	0	0	0	0	0	0	0	0	0	0	0	0	0	0	0	0	0	0	0	0.001	0	0	0	0	0	0.001	0.001	0	0	0	0	0
Z51.2 Other chemotherapy	0.002	0.003	0.004	0	0	0	0.001	0	0	0	0.012	0.009	0.019	0	0	0	0	0	0	0.002	0	0	0	0	0	0	0	0	0	0	0	0	0	0	0	0	0.001	0	0	0	0	0.001	0.002	0.002	0	0.001	0	0	0
Z51.3 Blood transfusion without reported diagnosis	0	0	0	0	0	0	0	0	0	0	0	0	0	0	0	0	0	0	0	0	0	0	0	0	0	0	0	0	0	0	0	0	0	0	0	0	0	0	0	0	0	0	0	0	0	0	0	0	0
Z51.4 Preparatory care for treatment, not elsewhere classified	0	0	0	0	0	0	0	0	0	0.002	0	0.001	0.001	0	0	0	0	0	0	0	0	0	0	0	0	0	0	0	0	0	0	0	0	0	0	0	0	0	0	0	0	0	0	0	0	0	0	0	0
Z51.5 Palliative care	0.001	0	0	0	0	0	0	0	0	0.001	0.001	0	0.001	0	0	0	0	0	0	0	0	0	0	0	0	0	0	0	0	0	0	0	0	0	0	0	0	0	0	0	0	0	0	0	0	0	0	0	0
Z51.8 Other specified medical care	0	0	0	0	0	0	0	0	0	0	0.001	0	0.001	0	0	0	0	0	0	0	0	0	0	0	0	0	0	0	0	0	0	0	0	0	0	0	0	0	0	0	0	0	0	0	0	0	0	0	0
Z53.0 Procedure not carried out because of contraindication	0.004	0.001	0.001	0	0	0	0.001	0	0	0.001	0.009	0.004	0.012	0	0.001	0	0	0	0	0.002	0	0	0	0	0	0	0	0	0	0	0	0	0	0	0	0	0.001	0	0	0.001	0	0.001	0.003	0.003	0	0.001	0	0	0
Z53.2 Procedure not carried out because of patient's decision for other and unspecified reasons	0	0	0	0	0	0	0	0	0	0	0.001	0	0.001	0	0	0	0	0	0	0	0	0	0	0	0	0	0	0	0	0	0	0	0	0	0	0	0	0	0	0	0	0	0	0	0	0	0	0	0
Z53.8 Procedure not carried out for other reasons	0.004	0	0	0	0	0	0	0	0	0.002	0.009	0.007	0.01	0	0.001	0	0	0	0.001	0.002	0	0	0	0	0	0	0	0	0	0	0	0	0	0	0	0	0	0	0	0	0.001	0	0.004	0.004	0.001	0	0	0	0
Z53.9 Procedure not carried out, unspecified reason	0.001	0	0	0	0	0	0	0	0	0.001	0.002	0.002	0.003	0	0	0	0	0	0	0	0	0	0	0	0	0	0	0	0	0	0	0	0	0	0	0	0	0	0	0	0	0	0.001	0.001	0	0	0	0	0
Z60.2 Living alone	0.002	0.001	0.001	0	0	0	0	0	0	0	0.005	0.002	0.006	0	0.006	0	0	0	0	0.002	0	0	0	0	0	0	0	0	0	0	0	0	0	0	0	0	0.001	0	0	0	0	0.001	0.002	0.002	0	0.001	0	0	0
Z71.3 Dietary counselling and surveillance	0	0	0	0	0	0	0	0	0	0	0.001	0	0.001	0	0	0	0	0	0	0	0	0	0	0	0	0	0	0	0	0	0	0	0	0	0	0	0	0	0	0	0	0	0	0	0	0	0	0	0
Z72.0 Tobacco use	0	0	0	0	0.001	0	0.001	0	0.001	0	0.008	0.004	0.01	0	0.001	0	0	0	0.001	0.006	0	0	0	0	0.002	0.001	0.001	0.003	0.001	0.002	0.001	0.001	0.001	0.004	0	0	0.001	0	0	0	0.002	0.001	0	0	0.002	0.001	0	0	0
Z72.1 Alcohol use	0.001	0.001	0.001	0.001	0	0	0	0.002	0	0	0.003	0.001	0.003	0	0	0	0	0	0.001	0.001	0	0	0	0	0	0	0	0	0	0	0	0	0	0.001	0	0	0	0	0	0	0.001	0.004	0.001	0.001	0.001	0.004	0	0	0
Z73.9 Problem related to life-management difficulty, unspecified	0	0	0	0	0	0	0	0	0	0	0.001	0	0.001	0	0	0	0	0	0	0	0	0	0	0	0	0	0	0	0	0	0	0	0	0	0	0	0	0	0	0	0	0	0	0	0	0	0	0	0
Z75.1 Person awaiting admission to adequate facility elsewhere	0.001	0	0	0	0	0	0	0	0	0	0.001	0	0.002	0	0	0	0	0	0	0	0	0	0	0	0	0	0	0	0	0	0	0	0	0	0	0	0	0	0	0	0	0	0.001	0.001	0	0	0	0	0
Z80.0 Family history of malignant neoplasm of digestive organs	0	0	0	0	0	0	0	0	0	0.001	0.001	0.002	0	0	0	0	0	0	0	0	0	0	0	0	0	0	0	0	0	0	0	0.001	0	0	0	0	0	0	0	0	0	0	0	0	0	0	0	0	0
Z80.3 Family history of malignant neoplasm of breast	0	0.001	0.001	0	0	0	0	0	0	0.004	0	0.001	0	0	0	0	0	0	0	0	0	0	0	0	0	0	0	0	0	0	0	0	0	0	0	0	0.001	0	0	0	0	0	0	0	0	0	0	0	0
Z80.4 Family history of malignant neoplasm of genital organs	0	0	0	0	0	0	0	0	0	0	0	0	0	0	0	0	0	0	0	0	0	0	0	0	0	0	0	0	0	0	0	0	0	0	0	0	0	0	0	0	0	0	0	0	0	0	0	0	0
Z82.3 Family history of stroke	0	0	0	0	0	0	0	0	0	0	0.001	0	0	0	0	0	0	0	0	0	0	0	0	0	0	0	0	0	0	0	0	0	0	0	0	0	0	0	0	0	0	0	0	0	0	0	0	0	0
Z82.4 Family history of ischaemic heart disease and other diseases of the circulatory system	0.003	0	0	0	0	0	0	0	0.001	0	0.013	0.004	0.016	0	0	0	0	0	0.001	0.002	0	0	0	0	0	0	0	0	0	0	0	0.002	0.001	0	0	0	0	0	0	0.001	0.001	0	0.003	0.003	0.001	0	0	0	0
Z83.5 Family history of eye and ear disorders	0.003	0.001	0.001	0	0	0	0	0	0	0	0.001	0.001	0.001	0	0	0	0	0	0	0	0	0	0	0	0	0	0	0	0	0	0	0	0	0	0	0	0.001	0	0	0	0	0	0.002	0.002	0	0	0	0	0
Z83.7 Family history of diseases of the digestive system	0	0	0	0	0	0	0	0	0	0	0	0	0	0	0	0	0	0	0	0	0	0	0	0	0	0	0	0	0	0	0	0	0	0	0	0	0	0	0	0	0	0	0	0	0	0	0	0	0
Z85.0 Personal history of malignant neoplasm of digestive organs	0.005	0	0	0	0	0	0	0	0	0.028	0.001	0.003	0.001	0.001	0.001	0	0	0	0	0.001	0	0	0	0	0	0	0	0	0	0	0	0	0	0	0	0	0	0	0	0.001	0	0	0.005	0.005	0	0	0	0	0
Z85.1 Personal history of malignant neoplasm of trachea, bronchus and lung	0.001	0	0	0	0	0	0	0	0	0.004	0	0.001	0.001	0	0	0	0	0	0	0	0	0	0	0	0	0	0	0	0	0	0	0	0	0	0	0	0	0	0	0	0	0	0.001	0.001	0	0	0	0	0
Z85.3 Personal history of malignant neoplasm of breast	0.003	0.013	0.013	0	0	0	0.001	0	0	0.11	0.001	0.016	0.003	0	0.001	0	0	0.001	0	0	0	0	0	0	0	0	0.002	0	0	0	0	0	0	0	0	0	0.007	0	0	0	0	0	0.003	0.003	0	0	0	0	0
Z85.4 Personal history of malignant neoplasm of genital organs	0.007	0.001	0.001	0	0	0	0	0	0	0.04	0.001	0.002	0.001	0.001	0.001	0	0	0	0.001	0	0	0	0	0	0	0	0	0	0	0	0	0	0	0	0	0	0	0	0	0.001	0	0	0.006	0.006	0	0	0	0	0
Z85.5 Personal history of malignant neoplasm of urinary tract	0.004	0.001	0	0	0	0	0	0	0	0.017	0.001	0.001	0.001	0.001	0	0	0	0	0	0.001	0	0	0	0	0	0	0	0	0	0	0	0	0	0	0	0	0	0	0	0.001	0	0	0.004	0.004	0	0	0	0	0
Z85.7 Personal history of other malignant neoplasms of lymphoid, haematopoietic and related tissues	0	0	0	0	0	0	0	0	0	0.015	0	0.001	0	0	0	0	0	0	0	0	0	0	0	0	0	0	0	0	0	0	0	0	0	0	0	0	0	0	0	0	0	0	0	0	0	0	0	0	0
Z85.8 Personal history of malignant neoplasms of other organs and systems	0.007	0	0	0	0	0	0	0	0	0.051	0.001	0.005	0.002	0.001	0.001	0	0	0	0	0	0	0	0	0	0	0	0	0	0	0	0	0	0	0	0	0	0	0	0	0.001	0	0	0.006	0.006	0	0	0	0	0
Z86.0 Personal history of other neoplasms	0.002	0	0	0	0	0	0	0	0	0.004	0.002	0.004	0.002	0	0.001	0	0	0	0	0	0	0	0	0	0	0	0	0	0	0	0	0	0	0	0	0	0	0	0	0	0	0	0.002	0.002	0	0	0	0	0
Z86.1 Personal history of infectious and parasitic diseases	0.001	0	0	0	0	0	0	0	0	0	0.004	0.002	0.003	0	0	0	0	0	0	0	0	0	0	0	0	0	0	0	0	0	0	0	0	0	0	0	0	0	0	0	0	0	0.001	0.001	0	0	0	0	0
Z86.4 Personal history of psychoactive substance abuse	0.024	0	0	0.001	0	0	0	0.002	0.001	0.002	0.026	0.009	0.032	0.002	0.005	0	0	0	0.005	0.011	0	0.001	0	0	0	0.001	0.002	0.001	0.001	0.001	0.001	0.001	0.001	0.004	0	0	0	0	0	0.003	0.003	0.005	0.023	0.023	0.003	0.005	0	0	0
Z86.5 Personal history of other mental and behavioural disorders	0	0	0	0	0	0	0	0	0	0	0.001	0	0.001	0	0	0	0	0	0	0	0	0	0	0	0	0	0	0	0	0	0	0	0	0	0	0	0	0	0	0	0	0	0	0	0	0	0	0	0
Z86.6 Personal history of diseases of the nervous system and sense organs	0.01	0.001	0.001	0	0	0	0	0	0	0	0.017	0.005	0.019	0.001	0.001	0	0	0	0.001	0.002	0	0	0	0	0	0	0	0	0	0	0	0	0	0	0	0	0.001	0	0	0.001	0.001	0.001	0.009	0.009	0.001	0.001	0	0	0
Z86.7 Personal history of diseases of the circulatory system	0.015	0.001	0.001	0	0	0	0	0	0	0.001	0.036	0.013	0.031	0.002	0.002	0	0	0	0.002	0.005	0	0	0	0	0	0	0	0	0	0	0	0	0	0	0	0	0.001	0	0	0.001	0.001	0	0.015	0.015	0.001	0	0	0	0
Z87.0 Personal history of diseases of the respiratory system	0.001	0	0	0	0	0	0	0	0	0	0.003	0.001	0.003	0	0	0	0	0	0	0	0	0	0	0	0	0	0	0	0	0	0	0	0	0	0	0	0	0	0	0	0	0	0.001	0.001	0	0	0	0	0
Z87.1 Personal history of diseases of the digestive system	0.009	0	0	0	0	0	0.001	0	0	0.001	0.016	0.014	0.014	0.001	0.001	0	0	0	0.001	0.003	0	0	0	0	0	0	0	0	0	0	0	0	0	0	0	0	0	0	0	0	0.001	0	0.008	0.008	0.001	0	0	0	0
Z87.2 Personal history of diseases of the skin and subcutaneous tissue	0	0	0	0	0	0	0	0	0	0	0	0	0	0	0	0	0	0	0	0	0	0	0	0	0	0	0	0	0	0	0	0	0	0	0	0	0	0	0	0	0	0	0	0	0	0	0	0	0
Z87.3 Personal history of diseases of the musculoskeletal system and connective tissue	0	0	0	0	0	0	0	0	0	0	0.003	0.004	0.003	0	0	0	0	0	0	0	0	0	0	0	0	0	0	0	0	0	0	0	0	0	0	0	0	0	0	0	0	0	0	0	0	0	0	0	0
Z87.4 Personal history of diseases of the genito-urinary system	0.001	0.001	0.001	0	0	0	0	0	0	0.001	0.006	0.008	0.006	0	0	0	0	0	0	0.001	0	0	0	0	0	0	0	0	0	0	0	0	0	0	0	0	0	0	0	0	0	0	0.001	0.001	0	0	0	0	0
Z87.8 Personal history of other specified conditions	0	0	0	0	0	0	0	0	0	0	0.001	0.001	0.001	0	0	0	0	0	0	0	0	0	0	0	0	0	0	0	0	0	0	0	0	0	0	0	0	0	0	0	0	0	0	0	0	0	0	0	0
Z88.0 Personal history of allergy to penicillin	0.002	0.005	0.005	0	0	0	0.001	0	0	0.001	0.013	0.01	0.01	0	0	0	0	0	0	0.001	0	0	0	0	0	0	0	0	0	0	0	0	0	0	0	0	0.002	0	0	0	0.001	0	0.002	0.002	0.001	0	0	0	0
Z88.1 Personal history of allergy to other antibiotic agents	0.001	0.004	0.004	0	0	0	0.001	0	0	0.001	0.009	0.009	0.007	0	0	0	0	0	0	0	0	0	0	0	0	0	0	0	0	0	0	0	0	0	0	0	0.001	0	0	0	0.001	0	0.001	0.001	0	0	0	0	0
Z88.2 Personal history of allergy to sulphonamides	0	0.001	0.001	0	0	0	0	0	0	0	0.002	0.002	0.001	0	0	0	0	0	0	0	0	0	0	0	0	0	0	0	0	0	0	0	0	0	0	0	0	0	0	0	0	0	0	0	0	0	0	0	0
Z88.5 Personal history of allergy to narcotic agent	0.001	0.002	0.002	0	0	0	0	0	0	0	0.005	0.006	0.004	0	0	0	0	0	0	0	0	0	0	0	0	0	0	0	0	0	0	0	0	0	0	0	0.001	0	0	0	0.001	0	0.001	0.001	0.001	0	0	0	0
Z88.6 Personal history of allergy to analgesic agent	0.002	0.003	0.003	0	0	0	0	0	0	0.001	0.011	0.01	0.01	0	0	0	0	0	0	0.001	0	0	0	0	0	0	0	0	0	0	0	0	0	0	0	0	0.001	0	0	0	0	0	0.002	0.002	0.001	0	0	0	0
Z88.8 Personal history of allergy to other drugs, medicaments and biological substances	0.004	0.003	0.003	0	0	0	0.001	0	0	0.001	0.02	0.013	0.018	0.001	0.001	0	0	0	0	0.001	0	0	0	0	0	0	0	0	0	0	0	0	0	0	0	0	0.002	0	0	0	0.001	0	0.004	0.004	0.001	0	0	0	0
Z90.1 Acquired absence of breast(s)	0	0.005	0.005	0	0	0	0	0	0	0.043	0	0.007	0.001	0	0	0	0	0	0	0	0	0	0	0	0	0	0	0	0	0	0	0	0	0	0	0	0.002	0	0	0	0	0	0	0	0	0	0	0	0
Z90.2 Acquired absence of lung [part of]	0.001	0	0	0	0	0	0	0	0	0.001	0.001	0.001	0.001	0	0	0	0	0	0	0	0	0	0	0	0	0	0	0	0	0	0	0	0	0	0	0	0	0	0	0	0	0	0.001	0.001	0	0	0	0	0
Z90.4 Acquired absence of other parts of digestive tract	0.005	0.002	0.002	0	0	0	0.001	0	0	0.007	0.008	0.017	0.007	0	0.001	0	0	0	0	0.002	0	0	0	0	0	0	0	0	0	0	0	0	0	0	0	0	0.001	0	0	0	0	0	0.004	0.004	0	0	0	0	0
Z90.5 Acquired absence of kidney	0.001	0	0	0	0	0	0	0	0	0.003	0.001	0.002	0.001	0	0	0	0	0	0	0	0	0	0	0	0	0	0	0	0	0	0	0	0	0	0	0	0	0	0	0	0	0	0.001	0.001	0	0	0	0	0
Z90.7 Acquired absence of genital organ(s)	0.004	0.009	0.009	0	0	0	0	0	0	0.007	0.008	0.029	0.008	0	0.001	0	0	0	0	0.001	0	0	0	0	0	0	0.001	0	0	0	0	0	0	0	0	0	0.003	0	0	0	0	0	0.004	0.004	0	0	0	0	0
Z91.0 Personal history of allergy, other than to drugs and biological substances	0	0.003	0.003	0	0	0	0	0.001	0	0.001	0.008	0.009	0.006	0	0	0	0	0	0	0	0	0	0	0	0	0	0	0	0	0	0	0	0	0	0	0	0.001	0	0	0	0	0.001	0	0	0	0.001	0	0	0
Z91.1 Personal history of noncompliance with medical treatment and regimen	0	0	0	0	0	0	0	0	0	0	0.001	0	0.001	0	0	0	0	0	0	0	0	0	0	0	0	0	0	0	0	0	0	0	0	0	0	0	0	0	0	0	0	0	0	0	0	0	0	0	0
Z91.5 Personal history of self-harm	0.001	0	0	0	0	0	0.001	0	0	0	0.002	0	0.002	0	0	0	0	0	0	0.001	0	0	0	0	0	0	0	0	0	0	0	0	0	0	0	0	0	0	0	0	0	0	0.001	0.001	0	0	0	0	0
Z91.6 Personal history of other physical trauma	0	0	0	0	0	0	0	0	0	0	0	0	0	0	0	0	0	0	0	0	0	0	0	0	0	0	0	0	0	0	0	0	0	0	0	0	0	0	0	0	0	0	0	0	0	0	0	0	0
Z92.1 Personal history of long-term (current) use of anticoagulants	0.023	0	0	0	0	0	0	0	0	0.001	0.023	0.007	0.028	0.003	0.003	0	0	0	0.002	0.004	0	0	0	0	0	0	0.001	0	0	0	0	0	0	0	0	0	0	0	0	0.003	0	0	0.022	0.022	0	0	0	0	0
Z92.2 Personal history of long-term (current) use of other medicaments	0.026	0	0	0	0	0	0	0	0.001	0.001	0.036	0.009	0.055	0.003	0.003	0	0	0.001	0.002	0.006	0	0	0	0	0	0	0.001	0	0	0	0	0.001	0.001	0	0	0	0	0	0	0.004	0.004	0	0.025	0.025	0.004	0	0	0	0
Z92.3 Personal history of irradiation	0.003	0	0	0	0	0	0	0	0	0.03	0.001	0.003	0.002	0	0	0	0	0	0	0	0	0	0	0	0	0	0	0	0	0	0	0	0	0	0	0	0	0	0	0	0	0	0.003	0.003	0	0	0	0	0
Z92.4 Personal history of major surgery, not elsewhere classified	0	0	0	0	0	0	0	0	0	0	0.002	0.003	0.002	0	0	0	0	0	0	0	0	0	0	0	0	0	0	0	0	0	0	0	0	0	0	0	0	0	0	0	0	0	0	0	0	0	0	0	0
Z92.6 Personal history of chemotherapy for neoplastic disease	0.001	0	0	0	0	0	0	0	0	0.013	0	0.001	0	0	0	0	0	0	0	0	0	0	0	0	0	0	0	0	0	0	0	0	0	0	0	0	0	0	0	0	0	0	0.001	0.001	0	0	0	0	0
Z93.1 Gastrostomy status	0	0	0	0	0	0	0	0	0	0	0	0	0	0	0	0	0	0	0	0	0	0	0	0	0	0	0	0	0	0	0	0	0	0	0	0	0	0	0	0	0	0	0	0	0	0	0	0	0
Z93.2 Ileostomy status	0	0	0	0	0	0	0	0	0	0.001	0.001	0.002	0.001	0	0	0	0	0	0	0	0	0	0	0	0	0	0	0	0	0	0	0	0	0	0	0	0	0	0	0	0	0	0	0	0	0	0	0	0
Z93.3 Colostomy status	0.001	0	0	0	0	0	0	0	0	0.003	0.001	0.002	0.001	0	0	0	0	0	0	0	0	0	0	0	0	0	0	0	0	0	0	0	0	0	0	0	0	0	0	0	0	0	0.001	0.001	0	0	0	0	0
Z93.6 Other artificial openings of urinary tract status	0	0	0	0	0	0	0	0	0	0.001	0	0.001	0	0	0	0	0	0	0	0	0	0	0	0	0	0	0	0	0	0	0	0	0	0	0	0	0	0	0	0	0	0	0	0	0	0	0	0	0
Z95.0 Presence of cardiac pacemaker	0.005	0	0	0	0	0	0	0	0	0	0.006	0.003	0.008	0.001	0	0	0	0	0	0.001	0	0	0	0	0	0	0	0	0	0	0	0	0	0	0	0	0	0	0	0	0	0	0.005	0.005	0	0	0	0	0
Z95.1 Presence of aortocoronary bypass graft	0.008	0.001	0.001	0	0	0	0.001	0	0	0	0.013	0.003	0.023	0.001	0.001	0	0	0	0.001	0.002	0	0	0	0	0	0	0.001	0	0	0	0	0	0	0	0	0	0	0	0	0.001	0	0	0.008	0.008	0	0	0	0	0
Z95.2 Presence of prosthetic heart valve	0.001	0	0	0	0	0	0	0	0	0	0.002	0.001	0.003	0	0	0	0	0	0	0	0	0	0	0	0	0	0	0	0	0	0	0	0	0	0	0	0	0	0	0	0	0	0.001	0.001	0	0	0	0	0
Z95.4 Presence of other heart-valve replacement	0.002	0	0	0	0	0	0	0	0	0	0.002	0.001	0.003	0	0	0	0	0	0	0	0	0	0	0	0	0	0	0	0	0	0	0	0	0	0	0	0	0	0	0	0	0	0.002	0.002	0	0	0	0	0
Z95.5 Presence of coronary angioplasty implant and graft	0.008	0.001	0.001	0	0	0	0.001	0	0	0	0.014	0.003	0.027	0.001	0	0	0	0	0.001	0.002	0	0	0	0	0	0	0.001	0	0	0	0	0	0	0	0	0	0	0	0	0.001	0	0	0.008	0.008	0	0	0	0	0
Z95.8 Presence of other cardiac and vascular implants and grafts	0.003	0	0	0	0	0	0	0	0	0	0.005	0.002	0.01	0	0	0	0	0	0	0.001	0	0	0	0	0	0	0	0	0	0	0	0	0	0	0	0	0	0	0	0	0	0	0.002	0.002	0	0	0	0	0
Z96.0 Presence of urogenital implants	0.001	0	0	0	0	0	0	0	0	0	0.002	0.001	0.003	0	0	0	0	0	0	0.001	0	0	0	0	0	0	0	0	0	0	0	0	0	0	0	0	0	0	0	0	0	0	0.001	0.001	0	0	0	0	0
Z96.1 Presence of intraocular lens	0.021	0.003	0.003	0	0	0	0	0.001	0	0	0.007	0.003	0.008	0.003	0.002	0	0	0	0	0.002	0	0	0	0	0	0	0	0	0	0	0	0	0	0.001	0	0	0.003	0	0	0.002	0	0.001	0.021	0.021	0	0.001	0	0	0
Z96.6 Presence of orthopaedic joint implants	0.024	0.003	0.004	0	0	0	0	0	0	0	0.017	0.021	0.022	0.004	0.003	0	0	0	0.002	0.004	0	0	0	0	0.001	0	0	0	0	0	0	0	0	0	0	0	0.002	0	0	0.003	0	0.001	0.024	0.024	0	0.001	0	0	0
Z96.8 Presence of other specified functional implants	0	0	0	0	0	0	0	0	0	0	0.001	0.001	0.002	0	0	0	0	0	0	0	0	0	0	0	0	0	0	0	0	0	0	0	0	0	0	0	0	0	0	0	0	0	0	0	0	0	0	0	0
Z97.4 Presence of external hearing-aid	0.002	0	0	0	0	0	0	0	0	0	0.001	0.001	0.001	0	0	0	0	0	0	0	0	0	0	0	0	0	0	0	0	0	0	0	0	0	0	0	0	0	0	0	0	0	0.002	0.002	0	0	0	0	0
Z98.0 Intestinal bypass and anastomosis status	0.001	0	0	0	0	0	0	0	0	0.006	0.001	0.004	0.002	0	0	0	0	0	0	0	0	0	0	0	0	0	0	0	0	0	0	0	0	0	0	0	0	0	0	0	0	0	0.001	0.001	0	0	0	0	0
Z98.1 Arthrodesis status	0	0	0	0	0	0	0	0	0	0	0.002	0.003	0.003	0	0	0	0	0	0	0	0	0	0	0	0	0	0	0	0	0	0	0	0	0	0	0	0	0	0	0	0	0	0	0	0	0	0	0	0
Z98.8 Other specified postsurgical states	0	0	0	0	0	0	0	0	0	0	0.001	0.002	0.001	0	0	0	0	0	0	0	0	0	0	0	0	0	0	0	0	0	0	0	0	0	0	0	0	0	0	0	0	0	0	0	0	0	0	0	0
Z99.1 Dependence on respirator	0	0	0	0	0	0	0	0	0	0	0.002	0	0.003	0	0	0	0	0	0	0	0	0	0	0	0	0	0	0	0	0	0	0	0	0	0	0	0	0	0	0	0	0	0	0	0	0	0	0	0
Z99.3 Dependence on wheelchair	0	0.001	0.001	0	0	0	0	0	0	0	0.002	0.001	0.004	0	0	0.001	0	0	0	0.001	0	0	0	0	0	0	0	0	0	0	0	0	0	0	0	0	0	0	0	0	0	0	0	0	0	0	0	0	0
Z99.8 Dependence on other enabling machines and devices	0	0	0	0	0	0	0	0	0	0	0.002	0.001	0.003	0	0	0	0	0	0	0	0	0	0	0	0	0	0	0	0	0	0	0	0	0	0	0	0	0	0	0	0	0	0	0	0	0	0	0	0
[truncated: 1,863 more columns]
