# Supplementary material for: Identifying direct risk factors in UK Biobank via simultaneous Bayesian-frequentist model-averaged hypothesis testing using Doublethink
Source: Proc Natl Acad Sci U S A. 2026 Jan 2;123(1):e2514138122. doi: 10.1073/pnas.2514138122 (PMC12773712; doi:10.1073/pnas.2514138122)
Supplement: Supplementary file 7 — Dataset S06 (XLSX) [file pnas.2514138122.sd06.xlsx]

## Sheet: Post hoc groups
Group	Group posterior inclusion probability (%)	Group -log10 Adjusted p-value	Variable	Posterior inclusion probability (%)	-log10 p⋆	Effect size when included	Standard error when included	Category (primary)	Category (secondary)	Variable cluster
A	100	>5.95	34 Year of birth (years)	40.8	2.05	-0.03	0	Age		Age, education, income & pregnancy
			21003 Age when attended assessment centre (years)	30	1.82	0.03	0.1			Age, education, income & pregnancy
			21022 Age at recruitment (years)	29.2	1.8	0.03	0.1			Age, education, income & pregnancy
B	100	5.95	31 Sex : 0 : Female	50.1	2.24	-0.49	0.11	Sex		Sex, biometrics, general & metabolic
			31 Sex : 1 : Male	49.9	2.23	0.49	0.11			Sex, biometrics, general & metabolic
-	100	5.78	41214 Carer support indicators : 1 : Yes	100	5.78	0.56	0.08	General comorbidities		Upper GI / Hospital admission flags
C	99.9	5.5	Z86.4 Personal history of psychoactive substance abuse	99.9	5.44	0.37	0.06	Alcohol intake	Smoking	Smoking
			20116 Smoking status : 0 : Never	0	-	-0.17	0.07			Smoking
-	99.7	5	F03 Unspecified dementia	99.7	5	0.94	0.15	Dementia		Dementia & neurodegeneration
-	99.7	4.89	137 Number of treatments/medications taken	99.7	4.89	0.06	0.01	General comorbidities		Sex, biometrics, general & metabolic
-	99.6	4.82	J22 Unspecified acute lower respiratory infection	99.6	4.82	0.51	0.09	Lung disease	Infection	Lung, kidney & infection
D	99.5	4.75	48 Waist circumference (cm)	89	3.22	0.02	0	Obesity		Sex, biometrics, general & metabolic
			21001 Body mass index (BMI) (Kg/m2)	5.5	-	0.04	0.01			Sex, biometrics, general & metabolic
			23104 Body mass index (BMI) (Kg/m2)	5	-	0.04	0.01			Sex, biometrics, general & metabolic
E	99.5	4.71	Z50.1 Other physical therapy	79.9	2.89	0.53	0.09	General comorbidities		Dementia & neurodegeneration
			Z50.7 Occupational therapy and vocational rehabilitation, not elsewhere classified	19.6	-	0.61	0.11			Dementia & neurodegeneration
F	99.4	4.65	R29.6 Tendency to fall, not elsewhere classified	99.2	4.47	0.63	0.11	Aging		Dementia & neurodegeneration
			W19.0 Home	2.4	-	0.59	0.15			Psychiatry & injury
G	99.3	4.55	41218 History of psychiatric care on admission : 8 : Not applicable	98.2	4.1	0.49	0.09	General comorbidities		Upper GI / Hospital admission flags
			I10 Essential (primary) hypertension	5.5	-	0.24	0.06			Sex, biometrics, general & metabolic
H	99.2	4.48	26413 Health score (England)	77.7	2.83	0.26	0.03	Socioeconomic		Demography, lifestyle & environment
			26412 Employment score (England)	10.9	-	2.79	0.37			Demography, lifestyle & environment
			26410 Index of Multiple Deprivation (England)	9.9	-	0.01	0			Demography, lifestyle & environment
			54 UK Biobank assessment centre : 11011 : Bristol	3.9	-	-0.47	0.14			Demography, lifestyle & environment
-	96.7	3.82	6138 Qualifications : 3 : O levels/GCSEs or equivalent	96.7	3.82	-0.29	0.05	Educational attainment		Age, education, income & pregnancy
-	96.5	3.8	6138 Qualifications : 1 : College or University degree	96.5	3.8	-0.34	0.06	Educational attainment		Age, education, income & pregnancy
I	95.7	3.69	K59.0 Constipation	66.1	2.55	0.4	0.08	Kidney disease	Infection	Upper GI / Hospital admission flags
			N39.0 Urinary tract infection, site not specified	58.4	2.4	0.4	0.08			Lung, kidney & infection
J	94.1	3.54	21000 Ethnic background : 1001 : British	70.2	2.64	-0.4	0.08	Ethnicity		Demography, lifestyle & environment
			24017 Nitrogen dioxide air pollution; 2006 (micro-g/m3)	15.5	-	0.01	0			Demography, lifestyle & environment
			24018 Nitrogen dioxide air pollution; 2007 (micro-g/m3)	15.1	-	0.01	0			Demography, lifestyle & environment
			1647 Country of birth (UK/elsewhere) : 6 : Elsewhere	9.8	-	0.42	0.09			Demography, lifestyle & environment
-	84.1	3.02	J18.1 Lobar pneumonia, unspecified	84.1	3.02	0.49	0.09	Lung disease	Infection	Lung, kidney & infection
K	40.1	2.04	3063 Forced expiratory volume in 1-second (FEV1) (litres)	28.1	1.77	-0.19	0.04	Lung disease		Sex, biometrics, general & metabolic
			3062 Forced vital capacity (FVC) (litres)	12.1	-	-0.15	0.03			Sex, biometrics, general & metabolic
L	40.1	2.04	2188 Long-standing illness, disability or infirmity : 0 : No	21.6	-	-0.25	0.06	General comorbidities		Sex, biometrics, general & metabolic
			2188 Long-standing illness, disability or infirmity : 1 : Yes	18.5	-	0.25	0.06			Sex, biometrics, general & metabolic
-	31.5	1.86	L97 Ulcer of lower limb, not elsewhere classified	31.5	1.86	0.69	0.14	Diabetes		Surgical complications & infection
-	25.5	1.71	N18.9 Chronic renal failure, unspecified	25.5	1.71	0.48	0.1	Kidney disease		Lung, kidney & infection
