# Supplementary material for: Identifying direct risk factors in UK Biobank via simultaneous Bayesian-frequentist model-averaged hypothesis testing using Doublethink
Source: Proc Natl Acad Sci U S A. 2026 Jan 2;123(1):e2514138122. doi: 10.1073/pnas.2514138122 (PMC12773712; doi:10.1073/pnas.2514138122)
Supplement: Supplementary file 8 — Dataset S07 (TXT) [file pnas.2514138122.sd07.txt]

135 Number of self-reported non-cancer illnesses
136 Number of operations, self-reported
137 Number of treatments/medications taken
1070 Time spent watching television (TV) (hours/day)
54 UK Biobank assessment centre : 11010 : Leeds
54 UK Biobank assessment centre : 11020 : Croydon
54 UK Biobank assessment centre : 11012 : Barts
54 UK Biobank assessment centre : 11011 : Bristol
54 UK Biobank assessment centre : 11018 : Hounslow
54 UK Biobank assessment centre : 11014 : Sheffield
54 UK Biobank assessment centre : 11007 : Reading
54 UK Biobank assessment centre : 11006 : Stoke
54 UK Biobank assessment centre : 11017 : Middlesborough
54 UK Biobank assessment centre : 11001 : Manchester
54 UK Biobank assessment centre : 11002 : Oxford
54 UK Biobank assessment centre : 11008 : Bury
54 UK Biobank assessment centre : 11021 : Birmingham
54 UK Biobank assessment centre : 11016 : Liverpool
54 UK Biobank assessment centre : 11009 : Newcastle
54 UK Biobank assessment centre : 10003 : Stockport (pilot)
54 UK Biobank assessment centre : 11013 : Nottingham
924 Usual walking pace : 3 : Brisk pace
924 Usual walking pace : 2 : Steady average pace
924 Usual walking pace : 1 : Slow pace
1538 Major dietary changes in the last 5 years : 0 : No
1538 Major dietary changes in the last 5 years : 2 : Yes, because of other reasons
1538 Major dietary changes in the last 5 years : 1 : Yes, because of illness
1835 Mother still alive : 0 : No
1835 Mother still alive : 1 : Yes
2090 Seen doctor (GP) for nerves, anxiety, tension or depression : 0 : No
2090 Seen doctor (GP) for nerves, anxiety, tension or depression : 1 : Yes
2178 Overall health rating : 2 : Good
2178 Overall health rating : 3 : Fair
2178 Overall health rating : 1 : Excellent
2178 Overall health rating : 4 : Poor
2188 Long-standing illness, disability or infirmity : 0 : No
2188 Long-standing illness, disability or infirmity : 1 : Yes
2316 Wheeze or whistling in the chest in last year : 0 : No
2316 Wheeze or whistling in the chest in last year : 1 : Yes
2335 Chest pain or discomfort : 0 : No
2335 Chest pain or discomfort : 1 : Yes
2345 Ever had bowel cancer screening : 0 : No
2345 Ever had bowel cancer screening : 1 : Yes
2473 Other serious medical condition/disability diagnosed by doctor : 0 : No
2473 Other serious medical condition/disability diagnosed by doctor : 1 : Yes - you will be asked about this later by an interviewer
2492 Taking other prescription medications : 1 : Yes - you will be asked about this later by an interviewer
2492 Taking other prescription medications : 0 : No
6142 Current employment status : 1 : In paid employment or self-employed
6142 Current employment status : 2 : Retired
6142 Current employment status : 3 : Looking after home and/or family
6142 Current employment status : 4 : Unable to work because of sickness or disability
6142 Current employment status : 5 : Unemployed
6142 Current employment status : 6 : Doing unpaid or voluntary work
6142 Current employment status : 7 : Full or part-time student
6143 Transport type for commuting to job workplace : 1 : Car/motor vehicle
6143 Transport type for commuting to job workplace : 2 : Walk
6143 Transport type for commuting to job workplace : 3 : Public transport
6143 Transport type for commuting to job workplace : 4 : Cycle
6145 Illness, injury, bereavement, stress in last 2 years : 1 : Serious illness, injury or assault to yourself
6145 Illness, injury, bereavement, stress in last 2 years : 2 : Serious illness, injury or assault of a close relative
6145 Illness, injury, bereavement, stress in last 2 years : 3 : Death of a close relative
6145 Illness, injury, bereavement, stress in last 2 years : 4 : Death of a spouse or partner
6145 Illness, injury, bereavement, stress in last 2 years : 5 : Marital separation/divorce
6145 Illness, injury, bereavement, stress in last 2 years : 6 : Financial difficulties
6146 Attendance/disability/mobility allowance : 1 : Attendance allowance
6146 Attendance/disability/mobility allowance : 2 : Disability living allowance
6146 Attendance/disability/mobility allowance : 3 : Blue badge
6154 Medication for pain relief, constipation, heartburn : 1 : Aspirin
6154 Medication for pain relief, constipation, heartburn : 2 : Ibuprofen (e.g. Nurofen)
6154 Medication for pain relief, constipation, heartburn : 3 : Paracetamol
6154 Medication for pain relief, constipation, heartburn : 4 : Ranitidine (e.g. Zantac)
6154 Medication for pain relief, constipation, heartburn : 5 : Omeprazole (e.g. Zanprol)
6154 Medication for pain relief, constipation, heartburn : 6 : Laxatives (e.g. Dulcolax, Senokot)
41214 Carer support indicators : 1 : Yes
41214 Carer support indicators : 2 : No
41214 Carer support indicators : 99 : Not known
41218 History of psychiatric care on admission : 0 : No known previous psychiatric episodes
41218 History of psychiatric care on admission : 1 : One or more previous psychiatric episodes with this Health Care Provider
41218 History of psychiatric care on admission : 8 : Not applicable
41218 History of psychiatric care on admission : 9 : Not known
Z50.1 Other physical therapy
Z50.5 Speech therapy
Z50.7 Occupational therapy and vocational rehabilitation, not elsewhere classified
Z50.0 Cardiac rehabilitation
Z50.8 Care involving use of rehabilitation procedures
Z50.9 Care involving use of rehabilitation procedure, unspecified
