# Supplementary material for: Identifying direct risk factors in UK Biobank via simultaneous Bayesian-frequentist model-averaged hypothesis testing using Doublethink
Source: Proc Natl Acad Sci U S A. 2026 Jan 2;123(1):e2514138122. doi: 10.1073/pnas.2514138122 (PMC12773712; doi:10.1073/pnas.2514138122)
Supplement: Supplementary file 9 — Dataset S08 (XLSX) [file pnas.2514138122.sd08.xlsx]

## Sheet: results.table.prior.upgma.group
Mediation analysis: Pre-defined groups
Group	Group posterior inclusion probability (%)	Group -log10 Adjusted p-value	Variable	Posterior inclusion probability (%)	-log10 Adjusted p-value	Effect size when included	Standard error when included	Variable cluster
M.1	100	>5.95	31 Sex : 0 : Female	50.3	2.24	-0.5	0.1	Sex, biometrics, general & metabolic
			31 Sex : 1 : Male	49.7	2.23	0.51	0.1	Sex, biometrics, general & metabolic
M.2	100	>5.95	34 Year of birth (years)	51	2.25	-0.03	0	Age, education, income & pregnancy
			21022 Age at recruitment (years)	25.3	1.7	0.03	0.16	Age, education, income & pregnancy
			21003 Age when attended assessment centre (years)	23.7	-	0.03	0.17	Age, education, income & pregnancy
-	99.9	5.63	J22 Unspecified acute lower respiratory infection	99.9	5.63	0.55	0.09	Lung, kidney & infection
-	99.9	5.41	I10 Essential (primary) hypertension	99.9	5.41	0.35	0.06	Sex, biometrics, general & metabolic
M.3	99.7	4.98	26413 Health score (England)	77.4	2.82	0.26	0.04	Demography, lifestyle & environment
			26412 Employment score (England)	14.5	-	2.9	0.37	Demography, lifestyle & environment
			26410 Index of Multiple Deprivation (England)	7.6	-	0.01	0	Demography, lifestyle & environment
			26414 Education score (England)	0.2	-	0.01	0	Demography, lifestyle & environment
			26411 Income score (England)	0	-	1.57	0.51	Demography, lifestyle & environment
-	99.7	4.94	R29.6 Tendency to fall, not elsewhere classified	99.7	4.94	0.65	0.11	Dementia & neurodegeneration
-	99.6	4.77	F03 Unspecified dementia	99.6	4.77	0.93	0.15	Dementia & neurodegeneration
-	99.6	4.76	Z86.4 Personal history of psychoactive substance abuse	99.6	4.76	0.35	0.06	Smoking
-	97.5	3.94	6138 Qualifications : 1 : College or University degree	97.5	3.94	-0.34	0.06	Age, education, income & pregnancy
-	97.1	3.88	6138 Qualifications : 3 : O levels/GCSEs or equivalent	97.1	3.88	-0.29	0.05	Age, education, income & pregnancy
-	94.7	3.59	48 Waist circumference (cm)	94.7	3.59	0.02	0	Sex, biometrics, general & metabolic
-	92	3.39	F32.9 Depressive episode, unspecified	92	3.39	0.42	0.08	Depression, pain & anxiety
-	87.9	3.17	J18.1 Lobar pneumonia, unspecified	87.9	3.17	0.49	0.09	Lung, kidney & infection
-	83.1	2.99	K59.0 Constipation	83.1	2.99	0.42	0.08	Upper GI / Hospital admission flags
-	76.1	2.79	N39.0 Urinary tract infection, site not specified	76.1	2.79	0.41	0.08	Lung, kidney & infection
-	56.1	2.35	L97 Ulcer of lower limb, not elsewhere classified	56.1	2.35	0.73	0.14	Surgical complications & infection
-	54.1	2.31	E11.9 Without complications	54.1	2.31	0.32	0.07	Sex, biometrics, general & metabolic
-	52.8	2.29	3063 Forced expiratory volume in 1-second (FEV1) (litres)	52.8	2.29	-0.2	0.04	Sex, biometrics, general & metabolic
-	51.1	2.25	21000 Ethnic background : 1001 : British	51.1	2.25	-0.37	0.08	Demography, lifestyle & environment
-	30.4	1.83	D64.9 Anaemia, unspecified	30.4	1.83	0.37	0.08	Sex, biometrics, general & metabolic
-	27.4	1.76	N18.9 Chronic renal failure, unspecified	27.4	1.76	0.49	0.1	Lung, kidney & infection
Mediation analysis: Additional post-hoc groups
Group	Group posterior inclusion probability (%)	Group -log10 Adjusted p-value	Variable	Posterior inclusion probability (%)	-log10 Adjusted p-value	Effect size when included	Standard error when included	Variable cluster
M.A	99.9	5.57	Z86.4 Personal history of psychoactive substance abuse	99.6	4.76	0.35	0.06	Smoking
			20116 Smoking status : 0 : Never	0.4	-	-0.23	0.06	Smoking
M.B	99.8	5.21	R29.6 Tendency to fall, not elsewhere classified	99.7	4.94	0.65	0.11	Dementia & neurodegeneration
			W19.0 Home	3.3	-	0.6	0.14	Psychiatry & injury
M.C	99.7	5	48 Waist circumference (cm)	94.7	3.59	0.02	0	Sex, biometrics, general & metabolic
			21001 Body mass index (BMI) (Kg/m2)	2.6	-	0.04	0.01	Sex, biometrics, general & metabolic
			23104 Body mass index (BMI) (Kg/m2)	1.7	-	0.04	0.01	Sex, biometrics, general & metabolic
			23100 Whole body fat mass (Kg)	0.8	-	0.02	0	Sex, biometrics, general & metabolic
M.D	99.6	5	F03 Unspecified dementia	99.6	4.77	0.93	0.15	Dementia & neurodegeneration
			G30.9 Alzheimer's disease, unspecified	0	-	0.65	0.24	Dementia & neurodegeneration
M.E	99.6	4.78	K59.0 Constipation	83.1	2.99	0.42	0.08	Upper GI / Hospital admission flags
			N39.0 Urinary tract infection, site not specified	76.1	2.79	0.41	0.08	Lung, kidney & infection
M.F	99.6	4.78	26413 Health score (England)	77.4	2.82	0.26	0.04	Demography, lifestyle & environment
			26412 Employment score (England)	14.5	-	2.9	0.37	Demography, lifestyle & environment
			26410 Index of Multiple Deprivation (England)	7.6	-	0.01	0	Demography, lifestyle & environment
M.G	99.1	4.45	J18.1 Lobar pneumonia, unspecified	87.9	3.17	0.49	0.09	Lung, kidney & infection
			3063 Forced expiratory volume in 1-second (FEV1) (litres)	52.8	2.29	-0.2	0.04	Sex, biometrics, general & metabolic
			3062 Forced vital capacity (FVC) (litres)	20.5	-	-0.16	0.03	Sex, biometrics, general & metabolic
			J44.9 Chronic obstructive pulmonary disease, unspecified	8.8	-	0.37	0.09	Lung, kidney & infection
M.H	94.6	3.58	F32.9 Depressive episode, unspecified	92	3.39	0.42	0.08	Depression, pain & anxiety
			F41.9 Anxiety disorder, unspecified	2.7	-	0.44	0.1	Depression, pain & anxiety
M.I	85.7	3.08	E11.9 Without complications	54.1	2.31	0.32	0.07	Sex, biometrics, general & metabolic
			D64.9 Anaemia, unspecified	30.4	1.83	0.37	0.08	Sex, biometrics, general & metabolic
			N18.9 Chronic renal failure, unspecified	27.4	1.76	0.49	0.1	Lung, kidney & infection
M.J	78.5	2.85	21000 Ethnic background : 1001 : British	51.1	2.25	-0.37	0.08	Demography, lifestyle & environment
			24018 Nitrogen dioxide air pollution; 2007 (micro-g/m3)	16.5	-	0.01	0	Demography, lifestyle & environment
			24017 Nitrogen dioxide air pollution; 2006 (micro-g/m3)	14.7	-	0.01	0	Demography, lifestyle & environment
